# Supplementary material for: C—I⋯N short contacts as tools for the construction of the crystal packing in the crystal structure of 3,3′-(ethane-1,2-di­yl)bis­(6-iodo-3,4-di­hydro-2H-1,3-benzoxazine)
Source: Acta Crystallogr E Crystallogr Commun. 2017 Apr 7;73(Pt 5):664–6. doi: 10.1107/S2056989017005047 (PMC5418779; doi:10.1107/S2056989017005047)
Supplement: Supplementary file 1 [file e-73-00664-sup1.cif]

##############################################################################
#                                                                            #
# This CIF contains the data in a paper accepted for publication in          #
# Acta Crystallographica Section E. It conforms to the requirements of       #
# Notes for Authors for Acta Crystallographica Section E, and has been       #
# peer reviewed under the auspices of the IUCr Commission on Journals.       #
#                                                                            #
# Full details of the Crystallographic Information File format               #
# are given in the paper "The Crystallographic Information File (CIF):       #
# a New Standard Archive File for Crystallography" by S. R. Hall, F. H.      #
# Allen and I. D. Brown [Acta Cryst. (1991), A47, 655-685].                  #
#                                                                            #
# The current version of the core CIF dictionary is obtainable from          #
# ftp://ftp.iucr.org/pub/cif_core.dic.                                       #
#                                                                            #
# Software is freely available for graphical display of the structure(s)     #
# in this CIF. For information consult the CIF software page                 #
# http://www.iucr.org/resources/cif/software.                                #
#                                                                            #
# This file may be used for bona fide research purposes within the           #
# scientific community so long as proper attribution is given to the journal # 
# article from which it was obtained.                                        #
#                                                                            #
##############################################################################
data_I
_database_code_depnum_ccdc_archive 'CCDC 1541561'
_audit_creation_method     'SHELXL-2016/6'
_journal_date_recd_electronic     2017-03-15
_journal_date_accepted     2017-03-31
_journal_name_full     'Acta Crystallographica, Section E'
_journal_year     2017
_journal_volume     73
_journal_issue      5
_journal_page_first     664
_journal_page_last     666
_journal_paper_category     GO
_journal_paper_doi     10.1107/S2056989017005047
_journal_coeditor_code     HB7668
_publ_contact_author_name     'Augusto Rivera'
_publ_contact_author_address
;
Universidad Nacional de Colombia, Sede Bogot\'a, Facultad de Ciencias,
Departamento de Qu\'imica, Cra 30 No. 45-03, Bogot\'a, Colombia,
C\'odigo Postal 111321
;
_publ_contact_author_email     ariverau@unal.edu.co
_publ_contact_author_fax     '571-3165220'
_publ_contact_author_phone     '571-3165000'
_publ_section_title
;
C---I...N short contacts as tools for the construction of the crystal packing in
the crystal structure of
3,3'-(ethane-1,2-diyl)bis(6-iodo-3,4-dihydro-2<i>H</i>-1,3-benzoxazine)
;
loop_
    _publ_author_name
    _publ_author_footnote
    _publ_author_address
    'Rivera, Augusto' .
;
Universidad Nacional de Colombia, Sede Bogot\'a, Facultad de Ciencias,
Departamento de Qu\'imica, Cra 30 No. 45-03, Bogot\'a,
C\'odigo Postal 111321
Colombia
;
    'Rojas, Jicli Jos\'e' .
;
Universidad Nacional de Colombia, Sede Bogot\'a, Facultad de Ciencias,
Departamento de Qu\'imica, Cra 30 No. 45-03, Bogot\'a,
C\'odigo Postal 111321
Colombia
;
    'R\'ios-Motta, Jaime' .
;
Universidad Nacional de Colombia, Sede Bogot\'a, Facultad de Ciencias,
Departamento de Qu\'imica, Cra 30 No. 45-03, Bogot\'a,
C\'odigo Postal 111321
Colombia
;
    'Bolte, Michael' .
;
Institut f\"ur Anorganische Chemie, J. W. Goethe-Universit\"at Frankfurt,
Max-von Laue-Strasse 7,
60438 Frankfurt/Main,
Germany
;
_publ_section_synopsis
;
The packing of the title compound features short C---I...N contacts.
;
_chemical_name_systematic
;
3,3'-(Ethane-1,2-diyl)bis(6-iodo-3,4-dihydro-2<i>H</i>-1,3-benzoxazine)
;
_chemical_name_common     ?
_chemical_formula_moiety     'C18 H18 I2 N2 O2'
_chemical_formula_sum     'C18 H18 I2 N2 O2'
_chemical_formula_iupac     'C18 H18 I2 N2 O2'
_chemical_formula_weight     548.14
_chemical_melting_point     ?
_shelx_space_group_comment
;
The symmetry employed for this shelxl refinement is uniquely defined
by the following loop, which should always be used as a source of
symmetry information in preference to the above space-group names.
They are only intended as comments.
;
_space_group_crystal_system     monoclinic
_space_group_name_H-M_alt     'C 2/c'
_space_group_name_Hall     '-C 2yc'
loop_
    _space_group_symop_operation_xyz
    'x, y, z'
    '-x, y, -z+1/2'
    'x+1/2, y+1/2, z'
    '-x+1/2, y+1/2, -z+1/2'
    '-x, -y, -z'
    'x, -y, z-1/2'
    '-x+1/2, -y+1/2, -z'
    'x+1/2, -y+1/2, z-1/2'
_cell_length_a     20.4200(9)
_cell_length_b     5.9477(2)
_cell_length_c     17.8414(8)
_cell_angle_alpha     90
_cell_angle_beta     123.607(3)
_cell_angle_gamma     90
_cell_volume     1804.69(14)
_cell_formula_units_Z     4
_cell_measurement_reflns_used     39259
_cell_measurement_theta_min     3.34
_cell_measurement_theta_max     29.9
_cell_measurement_temperature     173(2)
_exptl_crystal_description     block
_exptl_crystal_colour     colourless
_exptl_crystal_size_max     0.290
_exptl_crystal_size_mid     0.270
_exptl_crystal_size_min     0.270
_exptl_crystal_density_diffrn     2.017
_exptl_crystal_density_meas     ?
_exptl_crystal_density_method     ?
_exptl_crystal_F_000     1048
_exptl_absorpt_coefficient_mu     3.498
_exptl_absorpt_correction_type     multi-scan
_exptl_absorpt_process_details
;
(X-AREA; Stoe & Cie, 2001)
;
_shelx_estimated_absorpt_T_min     0.430
_shelx_estimated_absorpt_T_max     0.452
_exptl_absorpt_correction_T_min     0.395
_exptl_absorpt_correction_T_max     1.000
_diffrn_ambient_temperature     173(2)
_diffrn_radiation_type     MoK\a
_diffrn_radiation_wavelength     0.71073
_diffrn_measurement_device_type     'Stoe IPDS II two-circle'
_diffrn_measurement_method     \w
_diffrn_detector_area_resol_mean     ?
_diffrn_reflns_number     39259
_diffrn_reflns_av_R_equivalents     0.0758
_diffrn_reflns_theta_min     3.629
_diffrn_reflns_theta_max     29.678
_diffrn_reflns_theta_full     25.000
_diffrn_measured_fraction_theta_max     0.988
_diffrn_measured_fraction_theta_full     0.998
_diffrn_reflns_limit_h_min     -28
_diffrn_reflns_limit_h_max     28
_diffrn_reflns_limit_k_min     -7
_diffrn_reflns_limit_k_max     8
_diffrn_reflns_limit_l_min     -24
_diffrn_reflns_limit_l_max     24
_refine_special_details     ?
_reflns_number_total     2531
_reflns_number_gt     2456
_reflns_threshold_expression     'I > 2\s(I)'
_refine_ls_structure_factor_coef     Fsqd
_refine_ls_matrix_type     full
_refine_ls_R_factor_all     0.0312
_refine_ls_R_factor_gt     0.0299
_refine_ls_wR_factor_gt     0.0747
_refine_ls_wR_factor_ref     0.0755
_refine_ls_goodness_of_fit_ref     1.222
_refine_ls_restrained_S_all     1.222
_refine_ls_number_reflns     2531
_refine_ls_number_parameters     110
_refine_ls_number_restraints     0
_refine_ls_hydrogen_treatment     constr
_refine_ls_weighting_scheme     calc
_refine_ls_weighting_details
              'w=1/[\s^2^(Fo^2^)+(0.0378P)^2^+4.0804P] where P=(Fo^2^+2Fc^2^)/3'
_atom_sites_solution_hydrogens     geom
_atom_sites_solution_primary     ?
_atom_sites_solution_secondary     ?
_refine_ls_shift/su_max     0.002
_refine_ls_shift/su_mean     0.000
_refine_diff_density_max     1.458
_refine_diff_density_min     -1.347
_refine_ls_extinction_method
;
SHELXL2016 (Sheldrick, 2015)
;
_refine_ls_extinction_coef     0.0034(2)
_refine_ls_extinction_expression
                                  'Fc^*^=kFc[1+0.001xFc^2^\l^3^/sin(2\q)]^-1/4^'
loop_
    _atom_type_symbol
    _atom_type_description
    _atom_type_scat_dispersion_real
    _atom_type_scat_dispersion_imag
    _atom_type_scat_source
    'C' 'C' 0.0033 0.0016
                         'International Tables Vol C Tables 4.2.6.8 and 6.1.1.4'
    'H' 'H' 0.0000 0.0000
                         'International Tables Vol C Tables 4.2.6.8 and 6.1.1.4'
    'I' 'I' -0.4742 1.8119
                         'International Tables Vol C Tables 4.2.6.8 and 6.1.1.4'
    'N' 'N' 0.0061 0.0033
                         'International Tables Vol C Tables 4.2.6.8 and 6.1.1.4'
    'O' 'O' 0.0106 0.0060
                         'International Tables Vol C Tables 4.2.6.8 and 6.1.1.4'
_computing_data_collection
;
X-AREA (Stoe & Cie, 2001)
;
_computing_cell_refinement
;
X-AREA (Stoe & Cie, 2001)
;
_computing_data_reduction
;
X-AREA (Stoe & Cie, 2001)
;
_computing_structure_solution
;
SHELXS97 (Sheldrick, 2008)
;
_computing_structure_refinement
;
SHELXL2016 (Sheldrick, 2015)
;
_computing_molecular_graphics
;
XP in SHELXTL-Plus (Sheldrick, 2008)
;
_computing_publication_material
;
SHELXL97 (Sheldrick, 2008)
;
loop_
    _atom_site_type_symbol
    _atom_site_label
    _atom_site_fract_x
    _atom_site_fract_y
    _atom_site_fract_z
    _atom_site_U_iso_or_equiv
    _atom_site_adp_type
    _atom_site_calc_flag
    _atom_site_occupancy
    _atom_site_disorder_assembly
    _atom_site_disorder_group
    I I1 0.60686(2) -0.05887(3) 0.93105(2) 0.02375(9) Uani d 1 . .
    O O1 0.68205(12) 0.6146(3) 0.71878(13) 0.0231(4) Uani d 1 . .
    N N1 0.60465(12) 0.4020(4) 0.58050(14) 0.0174(4) Uani d 1 . .
    C C1 0.53347(15) 0.5410(4) 0.54603(16) 0.0207(5) Uani d 1 . .
    H H1A 0.545662 0.699539 0.541455 0.025 Uiso calc 1 . .
    H H1B 0.516975 0.534394 0.588747 0.025 Uiso calc 1 . .
    C C2 0.67584(15) 0.5254(5) 0.63881(17) 0.0214(5) Uani d 1 . .
    H H2A 0.678708 0.651795 0.604633 0.026 Uiso calc 1 . .
    H H2B 0.721287 0.425521 0.657944 0.026 Uiso calc 1 . .
    C C3 0.66459(15) 0.4585(4) 0.76215(17) 0.0187(4) Uani d 1 . .
    C C4 0.62686(14) 0.2547(4) 0.72243(15) 0.0171(4) Uani d 1 . .
    C C5 0.60538(15) 0.1994(4) 0.62851(16) 0.0199(4) Uani d 1 . .
    H H5A 0.643793 0.090235 0.632478 0.024 Uiso calc 1 . .
    H H5B 0.552776 0.128136 0.594033 0.024 Uiso calc 1 . .
    C C6 0.61047(15) 0.1080(4) 0.77133(16) 0.0191(4) Uani d 1 . .
    H H6 0.585192 -0.031336 0.745502 0.023 Uiso calc 1 . .
    C C7 0.63083(15) 0.1641(5) 0.85739(16) 0.0208(5) Uani d 1 . .
    C C8 0.66757(17) 0.3687(5) 0.89574(17) 0.0250(5) Uani d 1 . .
    H H8 0.681043 0.407706 0.954297 0.030 Uiso calc 1 . .
    C C9 0.68424(17) 0.5143(5) 0.84831(17) 0.0236(5) Uani d 1 . .
    H H9 0.709313 0.653654 0.874439 0.028 Uiso calc 1 . .
loop_
    _atom_site_aniso_label
    _atom_site_aniso_U_11
    _atom_site_aniso_U_22
    _atom_site_aniso_U_33
    _atom_site_aniso_U_12
    _atom_site_aniso_U_13
    _atom_site_aniso_U_23
    I1 0.02726(12) 0.02815(12) 0.01965(12) 0.00072(6) 0.01537(9) 0.00344(6)
    O1 0.0281(9) 0.0214(8) 0.0185(8) -0.0058(7) 0.0121(7) -0.0023(7)
    N1 0.0167(9) 0.0205(9) 0.0129(8) 0.0030(7) 0.0069(7) 0.0024(7)
    C1 0.0207(11) 0.0228(11) 0.0130(10) 0.0046(9) 0.0060(9) 0.0010(8)
    C2 0.0188(10) 0.0271(12) 0.0168(10) -0.0008(9) 0.0089(9) 0.0013(9)
    C3 0.0185(10) 0.0207(11) 0.0150(10) 0.0001(8) 0.0081(9) 0.0021(8)
    C4 0.0166(9) 0.0219(10) 0.0109(9) 0.0022(8) 0.0064(8) 0.0017(8)
    C5 0.0248(11) 0.0198(10) 0.0133(9) 0.0014(9) 0.0093(9) -0.0005(8)
    C6 0.0196(10) 0.0197(10) 0.0154(10) 0.0005(8) 0.0081(8) 0.0009(8)
    C7 0.0235(11) 0.0227(11) 0.0163(10) 0.0011(9) 0.0110(9) 0.0030(9)
    C8 0.0338(13) 0.0266(13) 0.0156(10) -0.0017(11) 0.0144(10) -0.0019(9)
    C9 0.0311(13) 0.0224(11) 0.0151(10) -0.0037(10) 0.0114(10) -0.0032(9)
_geom_special_details
;
 All esds (except the esd in the dihedral angle between two l.s. planes)
 are estimated using the full covariance matrix.  The cell esds are taken
 into account individually in the estimation of esds in distances, angles
 and torsion angles; correlations between esds in cell parameters are only
 used when they are defined by crystal symmetry.  An approximate (isotropic)
 treatment of cell esds is used for estimating esds involving l.s. planes.
;
loop_
    _geom_bond_atom_site_label_1
    _geom_bond_atom_site_label_2
    _geom_bond_site_symmetry_2
    _geom_bond_distance
    _geom_bond_publ_flag
    I1 C7 . 2.107(3) ?
    O1 C3 . 1.376(3) ?
    O1 C2 . 1.460(3) ?
    N1 C2 . 1.435(3) ?
    N1 C5 . 1.474(3) ?
    N1 C1 . 1.478(3) ?
    C1 C1 5_666 1.523(5) ?
    C1 H1A . 0.9900 ?
    C1 H1B . 0.9900 ?
    C2 H2A . 0.9900 ?
    C2 H2B . 0.9900 ?
    C3 C9 . 1.397(4) ?
    C3 C4 . 1.400(3) ?
    C4 C6 . 1.399(3) ?
    C4 C5 . 1.515(3) ?
    C5 H5A . 0.9900 ?
    C5 H5B . 0.9900 ?
    C6 C7 . 1.391(3) ?
    C6 H6 . 0.9500 ?
    C7 C8 . 1.394(4) ?
    C8 C9 . 1.378(4) ?
    C8 H8 . 0.9500 ?
    C9 H9 . 0.9500 ?
loop_
    _geom_contact_atom_site_label_1
    _geom_contact_atom_site_label_2
    _geom_contact_distance
    _geom_contact_site_symmetry_1
    _geom_contact_site_symmetry_2
    _geom_contact_publ_flag
    I1 N1 3.378(2) ? 6_556 n
loop_
    _geom_angle_atom_site_label_1
    _geom_angle_atom_site_label_2
    _geom_angle_atom_site_label_3
    _geom_angle_site_symmetry_1
    _geom_angle_site_symmetry_3
    _geom_angle
    _geom_angle_publ_flag
    C3 O1 C2 . . 113.3(2) ?
    C2 N1 C5 . . 108.45(19) ?
    C2 N1 C1 . . 112.6(2) ?
    C5 N1 C1 . . 113.0(2) ?
    N1 C1 C1 . 5_666 111.0(3) ?
    N1 C1 H1A . . 109.4 ?
    C1 C1 H1A 5_666 . 109.4 ?
    N1 C1 H1B . . 109.4 ?
    C1 C1 H1B 5_666 . 109.4 ?
    H1A C1 H1B . . 108.0 ?
    N1 C2 O1 . . 113.5(2) ?
    N1 C2 H2A . . 108.9 ?
    O1 C2 H2A . . 108.9 ?
    N1 C2 H2B . . 108.9 ?
    O1 C2 H2B . . 108.9 ?
    H2A C2 H2B . . 107.7 ?
    O1 C3 C9 . . 116.9(2) ?
    O1 C3 C4 . . 122.7(2) ?
    C9 C3 C4 . . 120.3(2) ?
    C6 C4 C3 . . 118.6(2) ?
    C6 C4 C5 . . 122.1(2) ?
    C3 C4 C5 . . 119.3(2) ?
    N1 C5 C4 . . 111.6(2) ?
    N1 C5 H5A . . 109.3 ?
    C4 C5 H5A . . 109.3 ?
    N1 C5 H5B . . 109.3 ?
    C4 C5 H5B . . 109.3 ?
    H5A C5 H5B . . 108.0 ?
    C7 C6 C4 . . 120.7(2) ?
    C7 C6 H6 . . 119.7 ?
    C4 C6 H6 . . 119.7 ?
    C6 C7 C8 . . 120.1(2) ?
    C6 C7 I1 . . 120.46(19) ?
    C8 C7 I1 . . 119.41(18) ?
    C9 C8 C7 . . 119.7(2) ?
    C9 C8 H8 . . 120.2 ?
    C7 C8 H8 . . 120.2 ?
    C8 C9 C3 . . 120.5(3) ?
    C8 C9 H9 . . 119.7 ?
    C3 C9 H9 . . 119.7 ?
loop_
    _geom_torsion_atom_site_label_1
    _geom_torsion_atom_site_label_2
    _geom_torsion_atom_site_label_3
    _geom_torsion_atom_site_label_4
    _geom_torsion_site_symmetry_1
    _geom_torsion_site_symmetry_2
    _geom_torsion_site_symmetry_3
    _geom_torsion_site_symmetry_4
    _geom_torsion
    _geom_torsion_publ_flag
    C2 N1 C1 C1 . . . 5_666 150.8(3) ?
    C5 N1 C1 C1 . . . 5_666 -85.9(3) ?
    C5 N1 C2 O1 . . . . -65.2(3) ?
    C1 N1 C2 O1 . . . . 60.5(3) ?
    C3 O1 C2 N1 . . . . 47.5(3) ?
    C2 O1 C3 C9 . . . . 167.3(2) ?
    C2 O1 C3 C4 . . . . -14.5(3) ?
    O1 C3 C4 C6 . . . . -179.0(2) ?
    C9 C3 C4 C6 . . . . -0.9(4) ?
    O1 C3 C4 C5 . . . . 1.2(4) ?
    C9 C3 C4 C5 . . . . 179.3(2) ?
    C2 N1 C5 C4 . . . . 48.3(3) ?
    C1 N1 C5 C4 . . . . -77.2(2) ?
    C6 C4 C5 N1 . . . . 161.7(2) ?
    C3 C4 C5 N1 . . . . -18.6(3) ?
    C3 C4 C6 C7 . . . . 0.4(4) ?
    C5 C4 C6 C7 . . . . -179.9(2) ?
    C4 C6 C7 C8 . . . . 0.3(4) ?
    C4 C6 C7 I1 . . . . -179.47(18) ?
    C6 C7 C8 C9 . . . . -0.6(4) ?
    I1 C7 C8 C9 . . . . 179.2(2) ?
    C7 C8 C9 C3 . . . . 0.1(4) ?
    O1 C3 C9 C8 . . . . 178.9(3) ?
    C4 C3 C9 C8 . . . . 0.7(4) ?
_shelx_hkl_file
;
 -23  -1  21   27.65    4.81   0
 -23   1  22  397.36    7.87   0
 -21  -3  19   36.69    4.45   0
 -20  -4  19   46.46    4.81   0
 -19   1  16  206.26    5.91   0
 -17  -5  17    3.35    4.47   0
 -17  -1  13  257.46    4.94   0
 -16  -4  14    3.57    3.88   0
 -16  -2  12  870.75    6.88   0
 -16   0  12 2004.89   11.93   0
 -14   0  10  350.61    5.81   0
 -11  -3   8   80.46    3.34   0
  -9   5  12    3.03    4.46   0
  -8   0   5    1.72    2.85   0
  -5  -7  10    4.19    4.47   0
   6  -6   2  194.56    6.35   0
   6  -4  -1 1685.66   15.58   0
   6   6   6   12.52    4.07   0
  10  -6   1   19.40    5.59   0
  10   4   0   -0.24    3.44   0
  11  -5  -1  750.62   13.86   0
  12   2  -3    3.25    2.68   0
  13   1  -4  781.48    7.39   0
  13   5   2   15.99    3.98   0
  17  -1  -5  203.49    5.91   0
  17   3  -2  316.90    4.72   0
  18   4   0    2.30    4.38   0
  20   2  -3  187.50    4.38   0
  21   1  -4  604.51    6.87   0
 -22  -2  20   -0.81    4.36   0
 -22   2  22   89.86    6.51   0
 -21  -1  18  898.52    7.68   0
 -21   1  19   19.17    4.79   0
 -20  -2  17  392.26    5.29   0
 -20   0  17    6.72    4.80   0
 -19   3  19  362.96    9.48   0
 -18   2  16  784.49   10.37   0
 -17  -3  14   17.05    3.22   0
 -15  -5  15  215.34    5.33   0
 -15  -3  12  227.01    4.83   0
 -15  -1  11  109.57    4.17   0
 -14  -6  16   73.64    4.38   0
 -14  -4  12   30.66    3.27   0
 -13  -3  10  106.26    3.58   0
 -12  -6  14   -1.70    4.45   0
 -12  -4  10   -0.12    2.97   0
 -10  -6  12  128.44    4.61   0
 -10   6  16   21.79    7.08   0
  -9  -5   9  129.72    4.39   0
  -8  -6  10  135.83    4.16   0
  -7  -7  12  158.61    5.44   0
  -7  -3   5 1013.93    7.72   0
  -5  -5   6  283.78    5.08   0
  -5   3   5  488.50   10.53   0
  -4  -6   7  261.07    4.92   0
  -4  -4   4  134.64    4.30   0
  -3  -7   9    2.18    4.44   0
   5  -7   5  209.72    6.19   0
   7  -5   0    0.89    3.87   0
   9  -7   4   12.37    5.79   0
   9   5   2   12.40    3.82   0
  11   3  -2   19.03    3.43   0
  12  -6   1  298.26    9.46   0
  12   6   5   58.81    5.00   0
  15  -1  -5    4.61    3.56   0
  15   5   2   25.74    3.80   0
  16   0  -5    1.32    3.48   0
  17   5   2   18.75    4.78   0
  18   0  -5    4.25    3.58   0
  19  -1  -5   62.58    4.42   0
  19   3  -2   44.10    3.66   0
  20   4   0    3.70    4.61   0
  22   2  -3   35.60    4.41   0
  24   2  -2    4.30    4.94   0
 -22   0  20    8.95    4.36   0
 -21  -3  20  135.67    5.33   0
 -20  -4  20   11.50    3.92   0
 -19  -3  17  714.14    6.62   0
 -18  -4  17  180.91    4.59   0
 -18  -2  15   30.04    3.90   0
 -17  -5  18   50.97    4.98   0
 -13  -5  13  528.05    5.91   0
 -11  -5  11  205.92    4.40   0
 -10  -2   7    4.18    3.10   0
  -8  -4   7 1178.15    7.87   0
  -6  -6   9  279.83    5.20   0
  -6   6  12  163.72    6.39   0
  -5  -7  11   66.15    4.93   0
  -2  -6   6   91.01    3.88   0
  -1  -7   8   37.14    4.69   0
   0  -6   5  550.81    7.12   0
   1  -7   7   75.36    4.90   0
   2  -6   4  181.62    5.21   0
   3  -7   6  188.26    5.99   0
   4  -6   3  224.67    5.75   0
   5   1  -2  246.72    5.83   0
   8   4   0    3.69    3.31   0
   8   6   5    3.47    3.40   0
  10   0  -4  787.84    8.64   0
  10   2  -3 2490.00   12.21   0
  14  -6   1   31.87    7.82   0
  14   4  -1   95.41    3.60   0
  16   2  -4  365.07    5.39   0
  16   4  -1  487.78    5.72   0
  18  -2  -5  598.59    9.06   0
  18   2  -4   77.73    3.93   0
  18   4  -1    6.36    4.14   0
  20   0  -5    5.11    4.04   0
  21  -1  -5   50.40    4.88   0
  21   3  -2   70.39    4.10   0
  23   1  -4    9.54    4.29   0
  24   0  -4   84.22    5.03   0
  25   1  -3    7.40    4.83   0
 -23  -1  22  421.91    6.14   0
 -22  -2  21  290.24    5.90   0
 -21  -1  19   22.17    4.25   0
 -20   2  19   17.46    4.91   0
 -19  -1  16  201.93    5.18   0
 -17  -3  15  449.87    5.81   0
 -17   1  14   19.28    3.82   0
 -16  -4  15  822.66    6.84   0
 -16  -2  13  155.37    4.43   0
 -15   3  14  403.92   10.87   0
 -12  -6  15  215.59    5.56   0
 -11   1   8   23.48    3.95   0
 -10  -4   9 1724.36    9.53   0
  -9  -3   7  196.67    4.40   0
  -9  -1   6 1678.09   11.25   0
  -8  -6  11  225.40    5.23   0
  -7  -5   8   37.09    3.72   0
  -6  -2   4 1301.39    9.50   0
  -6   4   7  568.51   10.12   0
  -5  -3   4  136.30    4.25   0
  -5  -1   3 1421.32   12.03   0
  -3  -5   5  384.66    5.26   0
  -2  -4   3  518.98    6.19   0
   0  -4   2   12.08    3.41   0
   4  -4   0    0.75    3.68   0
   4   2  -1    3.60    2.32   0
   5  -5   1    7.35    4.26   0
   7  -7   5    7.65    5.61   0
   8  -6   2   18.29    5.59   0
  10  -4  -2   33.54    6.81   0
  10   6   4   13.46    4.04   0
  11   1  -4 2128.49   11.70   0
  12   6   4   37.16    3.81   0
  13  -5  -1   16.50    7.59   0
  14   2  -4    9.51    3.16   0
  15   3  -3 1047.67    7.53   0
  15   5   1   20.86    3.61   0
  16  -2  -5  100.62    5.71   0
  17   1  -5  195.38    4.70   0
  17   3  -3    1.33    3.02   0
  17   5   1  164.25    5.38   0
  19   1  -5   62.02    3.89   0
  19   3  -3  633.94    6.99   0
  20  -4  -3  375.60   13.05   0
  20  -2  -5    2.61    5.22   0
  20   2  -4  188.75    4.20   0
  20   4  -1  198.02    5.40   0
  21  -3  -4   21.96    6.10   0
  22   0  -5    1.95    4.05   0
  23   3  -2   25.29    4.94   0
  24  -2  -4   31.21    5.71   0
  24   2  -3  217.91    5.91   0
  25  -1  -4  213.67    6.22   0
 -22   0  21    2.99    4.59   0
 -21  -3  21  344.71    5.80   0
 -19  -3  18    1.84    4.06   0
 -18  -4  18   11.83    3.70   0
 -18   0  15    3.75    3.71   0
 -17  -1  14   16.28    3.52   0
 -15  -5  16    0.05    3.55   0
 -15  -3  13   23.99    3.79   0
 -15   1  12 1881.63   13.13   0
 -14  -4  13  384.38    5.01   0
 -14  -2  11  944.09    7.33   0
 -13  -5  14   46.59    4.26   0
 -13   1  10 1567.58   12.66   0
 -12  -4  11   94.97    3.44   0
 -12  -2   9  159.40    3.75   0
 -11  -3   9 1444.69    9.11   0
 -10  -6  13   34.52    3.66   0
  -9  -5  10    6.15    3.67   0
  -6  -4   6   16.32    3.17   0
  -4  -6   8  312.77    5.81   0
  -4   6  10   26.94    4.93   0
  -3  -7  10  275.11    5.41   0
  -1  -7   9   79.21    5.11   0
  -1  -5   4    3.78    2.94   0
   1  -5   3  901.27    8.85   0
   2  -4   1 1211.92   10.46   0
   2   4   2    5.61    3.23   0
   3  -5   2   95.90    4.68   0
   4   0  -2  947.58   14.41   0
   6   2  -2   40.14    3.14   0
  13   3  -3  210.89    4.07   0
  15   1  -5    6.10    3.28   0
  21   1  -5   51.22    3.95   0
  21   3  -3   17.46    4.18   0
  22   2  -4  244.17    5.48   0
  23  -1  -5   95.52    5.02   0
  25   1  -4  233.06    5.89   0
 -21   1  20  355.42    6.67   0
 -20   0  18  730.57    7.92   0
 -18  -2  16  769.29    7.03   0
 -16  -4  16    1.18    4.10   0
 -16   0  13    3.32    3.94   0
 -16   2  14  140.20    5.54   0
 -15  -5  17  308.28    5.82   0
 -13  -3  11 1154.19    7.71   0
 -12  -6  16   37.11    4.84   0
 -11  -5  12  126.60    4.04   0
 -11  -1   8   21.24    3.23   0
 -10   0   7    0.40    2.77   0
  -6  -6  10   49.42    3.97   0
  -5  -7  12   51.75    4.18   0
  -5  -5   7   32.32    3.75   0
  -5   5   8   35.70    4.42   0
  -3  -3   3    9.81    3.24   0
  -2  -6   7  361.97    5.98   0
   0   6   7    1.28    3.77   0
   1  -7   8  177.75    5.72   0
   2   6   6    4.91    3.83   0
   3  -7   7   35.92    4.88   0
   5  -7   6  115.47    5.63   0
   6  -6   3  201.12    6.29   0
   6   4   0    1.11    3.16   0
   7   1  -3   10.73    2.41   0
  12   2  -4  765.96    7.07   0
  13  -1  -5  631.70    8.44   0
  13   5   0   11.99    3.88   0
  14   4  -2   14.26    2.98   0
  15   5   0    7.62    3.37   0
  16   4  -2    1.19    3.31   0
  17   5   0   12.80    3.66   0
  18   4  -2    5.09    3.29   0
  20   4  -2   -1.16    4.58   0
  22  -2  -5  172.03    6.29   0
  23   1  -5   88.78    4.68   0
  23   3  -3  160.53    5.52   0
  24   0  -5    0.34    4.52   0
  24   2  -4   31.14    4.89   0
 -22   0  22  307.65    7.07   0
 -21  -1  20  348.71    5.86   0
 -20  -2  19   22.06    3.40   0
 -19  -3  19  350.13    5.87   0
 -19  -1  17  118.65    4.47   0
 -18  -4  19  456.56    5.75   0
 -17  -3  16  167.20    4.17   0
 -15  -1  12 1889.48   10.58   0
 -14  -4  14    9.44    4.03   0
 -14   0  11    0.56    3.79   0
 -13  -5  15  151.54    4.78   0
 -13  -1  10 1566.58   10.14   0
 -13   3  12    8.53    6.50   0
 -10  -6  14  164.36    4.52   0
 -10   2   8  689.99   13.59   0
  -8  -6  12    8.20    3.49   0
  -8  -4   8   12.04    3.16   0
  -8  -2   6  176.32    4.34   0
  -7  -3   6  199.89    4.69   0
  -4  -2   3 1424.82   10.91   0
  -3  -7  11   11.59    4.71   0
  -2   4   4    9.22    3.11   0
  -2   6   8    3.26    4.62   0
   0  -6   6  401.19    6.33   0
   1   5   4   20.68    3.86   0
   2  -6   5  113.10    5.21   0
   4  -6   4   13.35    4.38   0
   5   5   2    4.55    3.29   0
   7  -3  -2  320.49   10.47   0
   8   2  -3  128.64    4.03   0
   9  -5   0   31.63    5.60   0
   9  -1  -4   20.36    3.83   0
  11   3  -3  576.66    5.96   0
  11   5   0    8.44    3.48   0
  12   0  -5    1.67    3.06   0
  12   4  -2   26.14    3.62   0
  13   1  -5  588.89    6.80   0
  16   2  -5   86.02    3.91   0
  17   3  -4  152.25    4.61   0
  18   2  -5  542.00    5.80   0
  19   3  -4   72.34    4.39   0
  20   0  -6 1663.37   10.96   0
  20   2  -5    2.07    3.80   0
  23  -3  -4    2.55    6.17   0
  25  -1  -5   10.20    5.58   0
 -21   1  21   69.42    5.66   0
 -20   2  20  364.05    7.96   0
 -19   3  20   15.50    6.00   0
 -18  -4  20    8.92    4.84   0
 -18   2  17  144.19    6.47   0
 -17   3  17   16.10    6.39   0
 -16  -4  17  376.50    5.94   0
 -16  -2  14  127.17    3.78   0
 -15  -5  18   21.35    4.73   0
 -15  -3  14  385.84    5.74   0
 -14   2  12  227.09    6.88   0
 -12  -4  12   65.78    3.42   0
 -12   0   9   -0.24    3.01   0
 -11  -5  13  281.43    5.45   0
 -11   3  10  206.47   11.98   0
 -10  -4  10   19.66    2.98   0
 -10   6  15   37.52    7.25   0
  -9  -5  11  946.47    7.63   0
  -7  -5   9  631.19    6.07   0
  -6   6  11  128.80    6.05   0
  -4  -6   9   16.72    3.98   0
  -4  -4   5 2000.86   10.80   0
  -3  -5   6    0.57    3.53   0
  -3  -1   2 6349.35   29.38   0
  -1  -7  10   53.60    5.03   0
  -1  -3   2   12.57    3.14   0
   1   7   9    5.49    5.30   0
   3   7   8    2.49    4.82   0
   5   7   7    7.34    4.74   0
   6   0  -3    0.72    3.13   0
   7  -7   6   88.42    6.55   0
   9   1  -4   17.53    3.12   0
  10  -6   2   92.67    6.19   0
  10  -2  -4  364.21   12.10   0
  14  -2  -5  624.32   10.59   0
  14   6   2    9.05    4.05   0
  15  -5  -1  395.49   14.73   0
  15   3  -4  260.99    4.47   0
  16   4  -3  131.59    4.44   0
  18   0  -6  450.60    6.55   0
  18   4  -3  172.44    5.02   0
  19  -1  -6  571.81    7.64   0
  19   1  -6  546.82    6.56   0
  21  -1  -6  277.06    6.53   0
  21   3  -4   22.24    3.52   0
  22   0  -6    8.62    3.71   0
  22   2  -5  165.28    4.43   0
  24  -2  -5   34.52    5.64   0
  25   1  -5   15.12    4.76   0
  26   0  -5   -4.95    5.15   0
 -21  -1  21   66.93    4.90   0
 -20  -2  20  373.66    5.64   0
 -20   0  19    1.80    4.23   0
 -19  -3  20   15.10    3.60   0
 -18  -2  17  141.55    4.49   0
 -18   0  16 1281.94    9.77   0
 -18   4  21  172.35   10.49   0
 -17  -3  17    8.35    4.23   0
 -17  -1  15  292.73    5.31   0
 -17   1  15  300.47    6.09   0
 -14  -2  12  233.88    4.26   0
 -13  -5  16   43.72    4.69   0
 -13  -3  12    4.71    3.48   0
 -12  -2  10  951.64    7.62   0
 -12   2  10  965.34   13.14   0
 -11  -3  10  200.80    4.59   0
 -10  -6  15   50.50    3.67   0
 -10  -2   8  686.81    6.75   0
  -9  -3   8  502.70    5.65   0
  -9   5  11  912.66   14.92   0
  -8  -6  13  285.75    5.08   0
  -7  -1   5  375.53    6.13   0
  -7   1   5  392.93    9.94   0
  -6  -6  11  156.82    4.44   0
  -6   0   4 3464.08   21.80   0
  -3  -7  12   57.63    5.25   0
  -3   5   6    5.58    4.27   0
  -2  -6   8    8.50    4.28   0
  -1  -5   5   77.99    4.14   0
  -1   3   2   15.26    3.41   0
  -1   7  10   42.67    5.73   0
   1  -7   9    2.18    4.95   0
   3  -7   8    0.59    4.85   0
   4   6   4    6.22    3.85   0
   5  -7   7    4.40    4.96   0
   9   5   0   23.36    3.07   0
  10   4  -2   27.22    3.53   0
  13   3  -4  210.78    4.81   0
  13   5  -1   13.05    3.24   0
  14   2  -5  587.78    6.35   0
  16   0  -6 1650.84   11.13   0
  17  -1  -6   26.08    3.93   0
  17   1  -6   26.19    3.77   0
  19   5  -1   75.61    4.27   0
  20   4  -3  327.13    5.45   0
  21   1  -6  274.77    5.08   0
  22  -4  -3   19.57    9.00   0
  22   4  -3   17.83    5.03   0
  23  -1  -6  224.22    6.39   0
  23   1  -6  210.97    5.36   0
  23   3  -4    7.76    3.67   0
  24   0  -6  504.27    7.17   0
 -20  -2  21   83.83    5.23   0
 -19  -1  18   -0.06    3.14   0
 -19   1  18   -1.61    4.08   0
 -18  -4  21  182.28    5.02   0
 -16  -4  18    0.11    4.53   0
 -15  -5  19  155.78    4.75   0
 -14  -4  15   58.61    3.75   0
 -11  -5  14    3.58    4.27   0
 -10  -6  16   21.69    4.83   0
  -6  -4   7  630.42    6.19   0
  -5  -5   8   43.84    3.34   0
  -5  -3   5  572.42    6.65   0
  -4   6   9   17.42    4.46   0
  -2  -4   4    6.77    2.86   0
  -1  -7  11   52.44    5.36   0
   0  -6   7    5.50    4.25   0
   1  -3   1   74.52    4.05   0
   7  -5   1  873.75   10.32   0
   8   6   2   18.22    4.00   0
   9   3  -3 1059.48    7.91   0
  12  -6   2   70.73    7.16   0
  17   3  -5  369.64    5.76   0
  17   5  -2   36.17    4.70   0
  19   3  -5   90.38    4.39   0
  20   2  -6  531.93    6.38   0
  21   3  -5   82.78    4.63   0
 -21  -1  22    3.75    3.65   0
 -21   1  22    5.70    4.87   0
 -20   0  20 1162.76    9.53   0
 -20   2  21   78.17    6.17   0
 -19  -3  21   31.12    4.07   0
 -18  -2  18  197.21    4.99   0
 -17  -3  18  174.37    5.16   0
 -16  -2  15 1025.18    7.59   0
 -16   0  14    7.41    3.53   0
 -15  -3  15  453.65    5.39   0
 -15  -1  13   21.72    3.74   0
 -13  -5  17   65.14    4.95   0
 -12  -4  13  951.34    7.19   0
 -10  -4  11  936.14    7.59   0
  -9  -5  12    1.40    3.21   0
  -8  -6  14   66.82    4.17   0
  -8  -4   9   81.99    3.55   0
  -7  -5  10   77.64    3.64   0
  -7   5   9  586.95   10.45   0
  -6  -6  12  188.75    5.17   0
  -6  -2   5    0.00    2.82   0
  -4  -6  10   36.38    3.66   0
  -3   7  11    5.97    5.75   0
  -2  -2   2  523.02    7.54   0
   0  -4   3 2240.82   12.98   0
   1  -7  10  151.40    5.99   0
   1  -5   4   23.57    4.02   0
   2  -6   6   17.57    4.32   0
   3  -7   9   72.25    5.38   0
   3  -5   3  641.15    8.29   0
   3  -3   0   36.63    4.41   0
   3   7   7   26.03    4.75   0
   4   4   0    1.35    3.36   0
   5  -5   2    6.10    4.52   0
   5  -3  -1  542.60   10.41   0
   5   5   1    6.50    3.37   0
   6  -6   4   37.40    5.19   0
   7   7   5    0.93    4.74   0
   8  -4  -1   77.97    6.02   0
   8   0  -4 1895.62   14.84   0
  10   6   1   14.44    4.17   0
  11   1  -5  104.63    4.06   0
  12   4  -3    7.24    3.03   0
  15  -1  -6 1798.99   13.51   0
  15   1  -6 1744.57   10.42   0
  15   5  -2   17.55    3.34   0
  16   6   0    7.23    5.06   0
  18   2  -6  382.87    5.17   0
  18   4  -4    4.83    3.29   0
  19   5  -2    6.28    3.90   0
  20  -2  -6  586.27    9.54   0
  20   4  -4   20.99    4.69   0
  22   2  -6   61.70    3.73   0
  23   3  -5  183.47    4.79   0
  25  -1  -6  425.84    7.55   0
  25   1  -6  431.04    6.35   0
  26   0  -6   39.63    5.16   0
 -21  -1  23   10.15    4.91   0
 -20  -2  22  141.30    5.52   0
 -19  -3  22  119.45    4.68   0
 -19  -1  19   51.79    4.50   0
 -19   3  21   27.13    6.72   0
 -18   0  17    1.38    3.93   0
 -17  -1  16 1343.88    9.31   0
 -16  -4  19    7.63    3.70   0
 -15   1  13   21.81    3.79   0
 -14  -4  16   54.57    3.79   0
 -14   4  15   61.99    9.29   0
 -13  -3  13 1582.00    9.44   0
 -13  -1  11  261.40    5.06   0
 -11  -5  15  641.57    6.84   0
  -9  -1   7    6.61    3.31   0
  -3  -5   7  933.09    7.89   0
  -2  -6   9  312.34    5.88   0
   4  -6   5  218.50    5.68   0
   7   5   0    3.75    2.80   0
   9   5  -1   20.74    3.61   0
   9   7   4    7.70    4.13   0
  11  -1  -5  105.03    5.65   0
  11   3  -4  270.01    4.55   0
  12   2  -5  359.58    5.13   0
  13   5  -2   73.08    3.53   0
  14  -6   2   14.96    7.17   0
  14   0  -6 1820.23   11.99   0
  15   3  -5    3.98    2.95   0
  16   2  -6  634.72    6.27   0
  16   4  -4    2.24    3.05   0
  18  -2  -6  397.81    8.19   0
  20   0  -7    3.34    4.09   0
  21   1  -7   78.15    4.66   0
  22  -2  -6   64.96    5.62   0
  22   0  -7    6.44    4.09   0
  22   4  -4   10.61    3.92   0
  24   2  -6  119.02    4.60   0
 -21   1  23   17.28    5.24   0
 -20  -2  23  383.03    6.66   0
 -19   1  19   58.85    4.53   0
 -18  -2  19  308.28    5.62   0
 -18   2  18  193.61    6.41   0
 -17  -3  19  365.49    5.87   0
 -16  -4  20    5.73    4.79   0
 -16   2  15 1037.39   11.32   0
 -15  -3  16    5.10    3.85   0
 -14  -2  13  125.73    3.62   0
 -13  -5  18   31.44    3.94   0
 -12  -4  14    1.44    3.73   0
 -11  -3  11   36.83    3.71   0
 -11  -1   9  145.78    3.99   0
  -9  -5  13  336.07    5.75   0
  -9  -3   9  233.30    4.78   0
  -8  -6  15  136.87    4.45   0
  -8   6  12   14.23    6.49   0
  -7  -5  11   37.74    4.12   0
  -7  -3   7 3212.59   13.31   0
  -6  -6  13   47.38    4.59   0
  -6   6  10   41.48    5.83   0
  -5  -5   9  578.33    6.50   0
  -5   5   7   34.86    4.98   0
  -4  -6  11  266.73    5.68   0
  -4  -4   6   40.13    3.16   0
  -3   3   3    9.02    3.96   0
  -1   5   4   11.46    4.47   0
   0   4   2   10.61    3.31   0
   2  -4   2    5.01    3.37   0
   6  -4   0    0.08    4.38   0
  10  -6   3  113.63    7.21   0
  11  -5   0    4.07    5.72   0
  14   4  -4   48.02    3.36   0
  17   5  -3   10.72    3.59   0
  18   0  -7    3.47    3.82   0
  19   1  -7    3.64    3.56   0
  19   3  -6   17.89    3.87   0
  19   5  -3  183.83    4.67   0
  21   3  -6   30.57    4.32   0
  23  -3  -5  194.59    8.85   0
  23   1  -7   15.48    4.29   0
  24  -2  -6  134.52    6.66   0
  24   0  -7    4.11    4.49   0
 -20   0  21    8.71    4.63   0
 -20   2  22  145.62    6.66   0
 -19  -1  20  548.68    6.88   0
 -17   1  16 1250.63   10.50   0
 -16  -4  21  324.66    6.34   0
 -16  -2  16   75.04    3.47   0
 -16   4  18    5.29    6.86   0
 -14  -4  17  705.93    6.45   0
 -13  -5  19  156.50    4.85   0
 -13   1  11  268.57    5.76   0
 -12  -2  11    3.77    2.59   0
 -11  -5  16   17.56    4.36   0
 -10  -4  12   73.92    4.23   0
 -10  -2   9 2477.36   12.17   0
  -8  -6  16   49.94    5.04   0
  -8  -4  10    4.21    3.54   0
  -8  -2   7  602.25    6.39   0
  -8   0   6    4.59    3.09   0
  -8   4   8    7.79    6.74   0
  -6  -4   8   50.22    3.68   0
  -3  -3   4  876.13    8.08   0
  -1  -5   6  135.64    4.53   0
   0  -6   8  274.63    5.80   0
   0  -2   1    8.89    3.25   0
   4  -4   1 1419.43   11.96   0
   9   7   3    7.83    4.87   0
  10   0  -5    7.49    3.18   0
  13   1  -6  191.64    4.29   0
  13   3  -5 1238.78    8.11   0
  14   2  -6  799.73    7.13   0
  16   6  -1  128.04    4.67   0
  17  -3  -5  433.79   12.39   0
  17   1  -7  119.84    4.56   0
  17   3  -6   23.94    4.04   0
  18   4  -5  604.67    6.16   0
  19  -1  -7    3.34    4.42   0
  20   2  -7   47.16    3.88   0
  20   4  -5   11.34    3.54   0
  21  -1  -7   88.46    4.85   0
  22   2  -7   98.85    4.44   0
  22   4  -5  227.25    5.11   0
  23  -1  -7    7.85    4.34   0
  23   3  -6   31.95    3.85   0
  24   2  -7   -0.89    4.41   0
  25   1  -7   10.59    3.68   0
  26   0  -7    4.83    5.02   0
 -20   0  22  409.19    6.79   0
 -19   3  22  125.07    7.85   0
 -18  -2  20  109.08    4.77   0
 -18   0  18  360.37    6.07   0
 -17  -1  17   18.56    3.86   0
 -17   3  18  182.83    7.23   0
 -16   0  15   -1.10    3.46   0
 -15  -3  17  838.71    7.34   0
 -15   3  15  473.65   10.17   0
 -14  -4  18    8.64    4.25   0
 -13  -3  14   13.58    3.85   0
 -12  -4  15  549.13    6.51   0
 -12   0  10 3916.95   17.36   0
 -11   1   9  156.78    5.63   0
 -10   0   8 2043.08   13.38   0
 -10   6  14  154.45   10.78   0
  -9  -5  14   40.56    4.37   0
  -9   1   7    5.14    3.67   0
  -6  -6  14  105.55    4.43   0
  -4  -6  12   11.35    4.46   0
  -4   6   8  277.45    7.11   0
  -3  -5   8   92.85    4.05   0
  -2  -6  10  116.06    4.82   0
  -2  -4   5  272.48    5.24   0
  -1  -1   1   19.97    3.58   0
   1  -5   5  917.40    8.65   0
   2  -6   7  289.78    6.01   0
   4  -6   6  365.75    7.09   0
   8  -6   4   91.93    5.72   0
   8   2  -4 1196.74    8.99   0
  12   4  -4   13.71    3.05   0
  16   0  -7    4.80    3.69   0
  16   4  -5   49.78    3.29   0
  19   5  -4   17.28    4.63   0
  25  -1  -7    6.66    4.75   0
  26   2  -7   99.96    5.45   0
 -20   2  23  377.81    8.56   0
 -19  -1  21    5.14    4.53   0
 -19   1  20  553.31    7.54   0
 -17  -3  21  636.14    7.19   0
 -16  -2  17  194.74    4.91   0
 -14  -2  14 1161.99    7.89   0
 -11  -5  17  364.27    5.60   0
 -11  -3  12  345.08    5.33   0
  -7  -5  12   32.82    3.49   0
  -7   3   6  194.34   12.68   0
  -6  -6  15  162.20    5.82   0
  -5  -5  10   14.11    3.88   0
  -5  -3   6  199.57    4.74   0
  -5  -1   4  294.45    5.96   0
  -4  -2   4  233.05    5.15   0
   0  -6   9  160.70    5.10   0
   3  -5   4  136.19    5.60   0
   5   1  -3 1256.54   12.02   0
   5   7   4    4.99    4.46   0
   6  -6   5  184.19    5.62   0
   7   1  -4 2907.88   16.10   0
   7   7   3    8.38    4.53   0
   9  -5   1  323.46    7.91   0
   9   3  -4    4.14    2.52   0
  10   2  -5  299.05    4.95   0
  12  -6   3   71.70    7.09   0
  15   3  -6  153.25    3.91   0
  16  -2  -6  671.91   10.70   0
  16   6  -2   21.19    3.88   0
  17   5  -4   25.35    3.54   0
  20   4  -6    3.31    4.19   0
  21   3  -7  657.39    7.19   0
  22   4  -6    1.37    4.75   0
  23   1  -8  663.74    7.50   0
  23   3  -7   74.32    4.90   0
 -20   0  23    4.80    4.87   0
 -18  -2  21  140.08    4.58   0
 -18   2  19  311.12    7.23   0
 -17  -3  22   12.68    5.05   0
 -17   1  17   19.96    4.67   0
 -15  -3  18   86.48    4.88   0
 -14  -4  19  673.29    6.63   0
 -14   2  13  131.84    5.72   0
 -12  -4  16    2.38    4.13   0
 -12  -2  12  856.87    7.29   0
 -11  -5  18  103.53    4.47   0
 -10  -4  13  122.97    3.88   0
  -9  -5  15    4.34    4.25   0
  -9  -3  10  293.27    5.22   0
  -8  -4  11 1061.71    8.03   0
  -7  -3   8   80.49    3.91   0
  -4  -6  13  192.20    5.62   0
  -4  -4   7  512.89    6.19   0
  -2  -6  11   67.01    4.82   0
  -1  -5   7  233.64    5.16   0
  -1  -3   3 2587.87   14.49   0
   1   3   0   89.56    4.21   0
   3   7   5    8.55    4.58   0
   4   4  -1   28.11    3.62   0
   4   6   2   -0.28    4.04   0
   5  -5   3  706.17    8.79   0
   6   4  -2    7.41    2.64   0
   7  -5   2  161.16    6.12   0
   9   1  -5  751.62    8.15   0
   9   7   2   18.96    3.91   0
  11   3  -5  260.05    4.56   0
  11   7   1   21.85    5.08   0
  12  -2  -5  385.75   10.91   0
  12   0  -6  555.90    7.48   0
  12   2  -6   56.52    3.74   0
  13  -1  -6  185.75    5.88   0
  15   1  -7   14.28    2.82   0
  15   5  -4    4.69    3.34   0
  16   2  -7  587.80    6.16   0
  17  -1  -7  132.20    5.03   0
  18   4  -6    0.11    3.32   0
  20   0  -8   78.10    4.63   0
  21   1  -8  183.87    4.71   0
  21   5  -5   55.16    5.22   0
  22   0  -8  413.58    6.42   0
  22   2  -8  108.27    4.57   0
  24   0  -8  226.50    6.09   0
  24   2  -8  178.36    5.63   0
  25   1  -8    2.85    4.47   0
  25   3  -7  197.91    5.08   0
 -19  -1  22  442.90    5.90   0
 -19   1  21    3.25    4.73   0
 -18  -2  22  273.43    6.26   0
 -18   0  19    3.02    4.33   0
 -17  -1  18  998.12    7.91   0
 -16  -2  18  575.22    6.67   0
 -16   2  16   73.74    5.25   0
 -15  -1  15  286.68    5.21   0
 -14  -4  20    8.00    3.96   0
 -14  -2  15   63.66    4.17   0
 -14   0  13    4.64    3.66   0
 -13  -3  15  297.64    4.89   0
 -11  -5  19    4.54    4.03   0
 -11  -1  10 1199.06    9.18   0
  -7  -5  13  506.24    6.56   0
  -7  -1   6 1378.86   10.94   0
  -6  -6  16    1.30    4.31   0
  -6  -4   9 1789.37    9.72   0
  -6  -2   6 3088.89   14.45   0
  -5   7  11   63.39    6.53   0
  -4  -6  14  145.64    5.76   0
  -3  -5   9   92.34    4.36   0
  -3   7   9    6.54    5.57   0
   0  -4   4    2.41    2.83   0
   2  -6   8   39.75    4.59   0
   2   4   0    8.51    3.65   0
   2   6   3    0.91    3.96   0
  10  -6   4   13.82    5.91   0
  12  -4  -2   28.11    7.51   0
  13   3  -6  210.43    4.60   0
  13   5  -4    8.17    3.90   0
  16   4  -6   27.88    4.02   0
  16   6  -3   16.32    4.72   0
  17   3  -7 1005.43    7.53   0
  17   5  -5  194.38    5.31   0
  19   1  -8  825.21    7.48   0
  19   5  -5  188.39    4.90   0
  20   2  -8  112.76    3.89   0
  22  -2  -7  106.98    6.65   0
  26   0  -8  114.57    5.52   0
  26   2  -8   13.25    5.11   0
  27   1  -8  151.55    6.00   0
 -19  -1  23   14.63    4.16   0
 -15  -3  19   93.17    4.13   0
 -14  -4  21   15.36    4.41   0
 -13   5  16   49.30   11.92   0
 -12  -4  17   28.05    3.69   0
 -11  -3  13  236.11    5.13   0
 -10  -4  14   44.15    3.36   0
 -10  -2  10   13.13    2.92   0
  -9  -5  16    9.01    3.60   0
  -9  -1   8 3274.07   15.10   0
  -8  -2   8 1351.82    9.19   0
  -5  -5  11  887.37    7.22   0
  -2  -6  12   97.90    5.16   0
  -1   7   7   17.21    5.59   0
   0  -6  10   -0.45    3.63   0
   0   6   4   15.97    4.04   0
   1  -5   6    2.77    3.88   0
   2  -2   0   43.24    4.26   0
   4  -6   7   34.42    4.87   0
   6  -6   6    9.79    4.43   0
   8  -6   5   11.47    5.43   0
  11   1  -6 2540.80   13.29   0
  12   4  -5  215.58    4.49   0
  13  -5   0   19.64    6.08   0
  14   0  -7    6.13    3.49   0
  14   2  -7    2.67    3.35   0
  14   6  -3   58.32    4.76   0
  18   0  -8 1668.17   11.76   0
  18   2  -8  487.59    6.27   0
  20  -2  -7   52.39    5.79   0
  20   4  -7  190.55    5.29   0
  21   3  -8    6.33    4.35   0
  22   4  -7  226.58    5.06   0
  23  -1  -8  653.34    9.14   0
  23   3  -8   89.70    4.96   0
  24  -2  -7    2.91    5.58   0
  25  -1  -8    2.55    5.36   0
  25   3  -8   24.33    5.14   0
 -19  -1  24  137.38    5.91   0
 -19   1  22  453.16    7.18   0
 -18   2  20  117.46    5.81   0
 -17   3  19  397.70    8.54   0
 -16  -2  19    4.14    3.52   0
 -15  -3  20   52.76    4.88   0
 -13  -3  16  358.15    5.15   0
 -12   0  11    5.55    3.46   0
  -9  -5  17  297.75    5.35   0
  -8  -4  12   25.62    4.46   0
  -7  -5  14   -0.80    3.39   0
  -6   6   9  278.48    8.14   0
  -4  -6  15   11.45    4.35   0
  -4   0   3    1.90    3.09   0
  -4   6   7  243.46    7.54   0
  -3  -3   5 1978.21   11.82   0
  -2  -6  13  139.18    5.51   0
  -2  -4   6   93.31    4.29   0
  -1   3   1 1828.25   14.74   0
   1  -3   2  691.92    8.63   0
   2  -6   9  100.01    5.14   0
   2  -4   3    3.81    3.84   0
  11   7   0   71.08    4.32   0
  12  -6   4   52.99    7.10   0
  14   4  -6   59.60    4.16   0
  15   3  -7   84.87    4.20   0
  15   5  -5  105.33    4.11   0
  17   1  -8  693.99    7.03   0
  18   4  -7  204.80    5.22   0
  18   6  -4    3.40    4.19   0
  19   3  -8  159.63    4.99   0
  19   5  -6   49.28    5.09   0
  21  -1  -8  168.28    5.59   0
  21   5  -6   -1.07    4.12   0
  25   1  -9   72.70    5.10   0
  26  -2  -7   99.38    7.63   0
 -17  -1  20   86.99    4.76   0
 -17   1  18  984.97    9.10   0
 -16   4  19    7.29    6.74   0
 -15  -3  21   35.70    4.97   0
 -15  -1  16  131.47    4.02   0
 -14  -2  16  376.07    5.26   0
 -13  -3  17  132.34    4.73   0
 -13   1  12   99.37    4.49   0
 -12   2  11    7.06    4.66   0
 -10  -4  15  325.29    5.17   0
  -9  -5  18   16.08    3.98   0
  -9  -3  11 1530.52    9.12   0
  -8   6  11  216.44    9.33   0
  -7  -5  15  577.38    6.91   0
  -7  -3   9  946.67    7.85   0
  -7   5   8   41.82    6.38   0
  -6  -4  10  206.80    4.35   0
  -5  -5  12   48.24    3.64   0
  -4  -4   8    8.42    2.98   0
  -4   4   4  128.01    5.97   0
  -3  -5  10  139.05    4.61   0
  -2  -2   3  184.88    5.32   0
  -1  -5   8    3.85    3.96   0
   0  -6  11  289.48    5.60   0
   0   4   1  543.84    7.46   0
   1   7   5  123.21    5.57   0
   3  -5   5  150.68    5.18   0
   3   5   0    0.01    3.73   0
   4  -6   8  100.96    5.44   0
   7   3  -4  235.53    5.03   0
   9   3  -5 1337.81    9.25   0
  10   6  -2   19.78    3.30   0
  12   6  -3   -1.97    4.41   0
  13   1  -7   50.24    3.32   0
  13   7  -1    6.18    4.44   0
  15  -1  -7    7.77    4.09   0
  16   2  -8    5.57    3.55   0
  16   6  -4  125.18    4.67   0
  17   5  -6    0.10    4.33   0
  19  -1  -8  827.16    9.89   0
  21   1  -9   84.36    4.67   0
  22   2  -9   19.87    4.18   0
  24   0  -9    4.33    4.62   0
  24   2  -9  312.88    5.76   0
  26   0  -9    6.85    5.67   0
  26   2  -9   69.94    5.37   0
  27  -1  -8  139.76    6.57   0
  27   1  -9    4.41    5.14   0
 -19   1  23    9.14    5.10   0
 -18   0  21    3.23    3.60   0
 -18   2  21  145.27    6.47   0
 -16   0  17    7.59    3.37   0
 -15  -3  22  106.14    5.50   0
 -15   1  15  274.71    5.99   0
 -15   3  16    9.58    5.63   0
 -14   0  14 2881.93   13.97   0
 -13   3  13 1658.34   17.42   0
 -11  -3  14  200.03    4.29   0
 -10  -4  16   10.31    4.37   0
 -10  -2  11  891.91    7.57   0
  -9  -5  19  314.04    5.85   0
  -8  -4  13 1258.03    8.74   0
  -5   5   6  270.54    7.68   0
  -5   7  10    3.26    6.33   0
  -3   7   8  156.37    7.63   0
  -2  -6  14   39.31    4.40   0
  -2   6   5  159.00    6.09   0
   0  -6  12   54.20    5.02   0
   2  -6  10  157.61    5.60   0
   4  -4   2    4.19    3.42   0
   5  -5   4   45.78    5.32   0
   6  -6   7  219.65    6.04   0
   7   7   1   71.68    4.99   0
   8  -6   6  133.10    6.50   0
   8   2  -5 1492.54   10.21   0
   9   7   0  117.37    5.37   0
  10  -6   5  235.49    7.49   0
  11  -5   1  198.48    7.52   0
  11   3  -6  563.24    6.14   0
  13   5  -5  675.84    6.37   0
  14   6  -4    6.58    4.59   0
  16   0  -8   28.77    3.94   0
  16   4  -7  834.15    7.06   0
  17   3  -8   91.20    3.87   0
  18   6  -5  177.87    5.91   0
  19   1  -9  122.06    4.76   0
  20   2  -9  504.64    5.90   0
  20   4  -8   11.63    4.35   0
  21  -3  -6   29.08    7.95   0
  21   5  -7  238.97    6.13   0
  22   0  -9    3.33    4.06   0
  22   4  -8   10.72    3.85   0
  23  -3  -6   22.25    7.05   0
  23   3  -9   60.62    4.80   0
  24   4  -8   -0.77    4.37   0
  25   3  -9  160.55    5.92   0
 -19   1  24  148.28    6.34   0
 -17  -1  21  161.93    4.73   0
 -17   1  19  157.93    5.26   0
 -17   3  20   40.65    6.23   0
 -16  -2  21  251.21    4.87   0
 -16   2  17  202.64    5.81   0
 -14  -2  17  698.49    6.54   0
 -13  -3  18  101.55    4.04   0
 -12  -4  21  462.23    6.94   0
 -11  -1  11   35.50    3.03   0
  -9  -3  12   45.44    3.95   0
  -9   5  10    6.05    8.59   0
  -7  -5  16   41.48    4.11   0
  -5  -5  13  145.24    4.38   0
  -5   3   4  139.90    7.84   0
  -3  -5  11  143.05    4.65   0
  -3  -1   3    0.91    3.79   0
  -1   7   6  249.39    7.05   0
   0  -4   5 1146.53    9.26   0
   1  -5   7  596.09    7.23   0
   1   1  -1   14.56    4.50   0
   3  -3   1 2717.16   17.79   0
   3   3  -2  959.04    9.11   0
   3   7   3   71.41    5.23   0
   4  -6   9  138.96    5.61   0
   4   4  -2   10.13    3.65   0
   6  -4   1  158.39    5.70   0
   7  -5   3  127.87    5.84   0
   9  -5   2   15.97    4.97   0
  10  -4  -1  829.27   12.84   0
  10   2  -6 1334.20    9.22   0
  12   2  -7 1013.17    8.26   0
  13   3  -7  742.88    6.89   0
  13   7  -2  115.65    5.71   0
  15  -5   0   14.55    7.41   0
  15   1  -8  310.71    5.14   0
  19   5  -7   13.95    4.78   0
  20   0  -9   10.63    4.22   0
  21   3  -9  228.33    4.87   0
 -18   0  23    3.65    4.79   0
 -18   2  22  277.78    7.45   0
 -17  -1  22  191.51    5.71   0
 -16  -2  22    2.03    3.85   0
 -16  -2  23  227.53    6.03   0
 -16   0  18 1461.46   10.25   0
 -14   2  14 1175.66   11.61   0
 -13  -3  19  667.44    7.12   0
 -13  -1  14  482.97    5.80   0
 -11   1  10 1250.03   11.63   0
 -10  -4  17  794.35    6.87   0
  -8  -4  14   16.62    4.11   0
  -8  -2   9    8.48    2.58   0
  -8   0   7   14.81    3.30   0
  -7  -5  17  115.64    4.58   0
  -7   7  12  157.70    9.08   0
  -6  -4  11  376.50    5.18   0
  -6   0   5    1.72    3.31   0
  -5  -5  14   17.65    4.39   0
  -4  -4   9   21.66    3.70   0
  -4  -2   5 3306.46   15.66   0
  -3   5   4   87.84    5.31   0
  -2  -4   7 1569.78   10.15   0
  -1  -3   4  441.78    6.72   0
   0  -6  13   81.37    4.65   0
   2  -6  11    1.44    4.83   0
   4  -2  -1    7.28    4.91   0
   4   2  -3 1393.00   11.03   0
   6  -6   8   75.57    5.25   0
   8  -4   0    5.96    4.25   0
   9   5  -4   26.81    3.88   0
  14  -2  -6  865.86   13.64   0
  15   3  -8  155.84    4.62   0
  17   5  -7  326.50    5.86   0
  18   2  -9   32.63    3.24   0
  18   4  -8    7.68    3.55   0
  19   3  -9  578.15    6.78   0
  23  -1  -9   14.88    5.19   0
  23   1 -10  220.00    5.73   0
  24   2 -10    2.02    4.71   0
  24   4  -9  291.83    6.55   0
  25  -1  -9   84.00    5.77   0
  25   1 -10  140.63    5.60   0
  26   2 -10  208.85    6.21   0
  27   1 -10  192.54    6.12   0
 -18   0  24  372.95    6.88   0
 -17  -1  23    2.83    4.86   0
 -17   1  20   97.25    5.05   0
 -16   4  20   12.47    6.85   0
 -15  -1  18  355.97    5.60   0
 -15   1  16  129.98    5.58   0
 -14  -2  18   20.92    3.37   0
 -14   4  16   58.69    7.08   0
 -13  -3  20   23.23    4.56   0
 -12   0  12 1894.24   11.73   0
 -10  -4  18    7.63    3.58   0
  -9  -1   9   56.21    3.24   0
  -7  -5  18  110.58    4.67   0
  -7  -3  10  165.95    4.01   0
  -3  -5  12   -0.69    3.99   0
  -3  -3   6   42.81    3.75   0
  -2   4   2    2.21    4.05   0
   0  -6  14  108.60    5.18   0
   2  -6  12   17.29    5.17   0
   2  -4   4   68.72    4.34   0
   3  -5   6    6.88    4.21   0
   4  -6  10    8.31    4.99   0
   5   5  -2    2.85    3.76   0
   7   5  -3   28.53    3.10   0
   7   7   0    1.09    4.62   0
   8  -6   7   68.27    5.61   0
   9   7  -1    6.00    4.87   0
  10  -6   6   66.47    5.76   0
  10   0  -6 3552.35   18.57   0
  11   5  -5    7.14    3.26   0
  11   7  -2   21.96    5.09   0
  13   5  -6    6.31    3.84   0
  14   2  -8 1013.60    7.82   0
  17  -1  -8  733.70    9.38   0
  17   1  -9   49.30    4.23   0
  18   0  -9    4.40    3.67   0
  18   6  -6   21.58    4.25   0
  19  -3  -6   21.95    8.00   0
  21   1 -10  950.97    8.74   0
  21   5  -8    6.79    4.12   0
  22   2 -10  327.91    5.49   0
  22   4  -9   19.13    3.88   0
  23   3 -10   60.37    4.57   0
  24  -2  -8  189.01    7.89   0
  24   0 -10   10.46    5.03   0
  25   3 -10   17.62    5.23   0
  26   0 -10  444.11    7.99   0
  27  -1  -9    6.01    5.35   0
 -18   2  23    3.18    5.01   0
 -17  -1  24  468.34    6.42   0
 -17   3  21  662.84    9.90   0
 -16   0  19    5.37    4.09   0
 -16   2  18  604.78    8.72   0
 -14  -2  19  262.67    5.57   0
 -13  -3  21  457.12    6.77   0
 -13   1  13  210.28    5.64   0
 -11  -3  16    5.10    3.16   0
 -10  -4  19  403.66    5.76   0
 -10   2   9 2709.47   21.64   0
  -9  -3  13  729.27    6.69   0
  -8  -4  15  266.54    4.73   0
  -7  -1   7 1700.62   11.51   0
  -6  -4  12   62.00    3.84   0
  -5  -5  15   60.44    3.85   0
  -5  -3   8  587.80    6.29   0
  -5  -1   5  503.21    7.30   0
  -1  -5  10    3.20    3.85   0
  -1   5   2   33.94    4.93   0
   1  -5   8  146.57    5.06   0
   2  -6  13  131.03    6.06   0
   5  -5   5  713.35    8.39   0
   5   7   1   10.18    3.73   0
   6  -6   9   -4.01    4.99   0
   6   0  -4 3235.63   21.91   0
   9   1  -6 1528.88   11.32   0
  15   5  -7  155.16    4.99   0
  16   2  -9  425.41    5.91   0
  16   4  -8    4.73    3.18   0
  16   6  -6   16.71    4.90   0
  17  -5   0    0.96    7.80   0
  17   3  -9  132.39    4.74   0
  19   5  -8    9.13    3.81   0
  20   2 -10   87.12    4.52   0
  20   4  -9  491.98    6.10   0
  21  -1  -9   88.00    5.55   0
  21   3 -10   56.62    4.49   0
  22  -2  -8  104.34    6.27   0
  22   0 -10  593.05    7.90   0
  26  -2  -8   18.72    6.50   0
 -17   1  21  162.27    5.76   0
 -15  -1  19    7.68    3.37   0
 -15   3  17  808.94   11.11   0
 -14  -2  20  211.35    5.41   0
 -13  -3  22   79.14    4.41   0
 -13  -1  15  271.24    4.71   0
 -12   4  13  938.63   17.75   0
 -11  -3  17  498.35    6.30   0
 -11  -1  12 2810.63   12.81   0
 -10  -4  20   13.68    4.04   0
 -10  -4  21   14.35    5.33   0
  -9   1   8 3317.83   20.51   0
  -8  -4  16    8.47    4.30   0
  -6   6   8   23.77    5.98   0
  -5  -5  16    0.89    3.70   0
  -5  -5  17  364.37    6.55   0
  -4  -4  10   73.56    3.59   0
  -4   6   6  194.57    6.68   0
  -3  -5  13  654.65    6.50   0
  -3   7   7   51.21    5.81   0
  -2  -4   8   17.74    3.78   0
   0  -4   6   26.36    3.85   0
   0  -2   2 1277.74   12.36   0
   2   2  -2  467.94    7.61   0
   2   6   1  448.17    6.75   0
   3   5  -1  589.54    7.24   0
   3   7   2   30.09    4.76   0
   4  -6  11  179.61    5.32   0
   5  -3   0  492.44    9.22   0
   7  -5   4  105.27    5.45   0
   7   1  -5  336.73    5.89   0
   8  -6   8    4.57    5.23   0
   8   4  -5  947.15    7.86   0
   9  -1  -5  796.88   12.30   0
   9   3  -6  357.69    5.53   0
  10  -6   7   92.72    6.13   0
  10   4  -6  105.13    4.15   0
  11  -1  -6 2677.80   19.59   0
  11   1  -7  341.79    5.50   0
  11   3  -7  977.22    8.02   0
  13  -5   1  359.17    9.06   0
  13   1  -8 1720.65   11.03   0
  14   0  -8 3179.64   16.10   0
  18   4  -9   29.32    4.37   0
  19   1 -10  108.83    4.65   0
  24   4 -10    1.82    5.26   0
  26   2 -11    8.61    4.92   0
 -17   3  22   16.02    6.10   0
 -16   0  20  835.39    7.76   0
 -16   4  21  326.41    9.38   0
 -15  -1  20  989.59    8.13   0
 -14  -2  21   17.34    4.55   0
 -12  -2  16  575.75    6.12   0
 -11  -3  18  136.82    4.98   0
  -9  -3  14  200.08    4.37   0
  -8  -4  17   69.89    4.62   0
  -8  -2  10  770.75    7.04   0
  -7  -3  11   23.98    2.95   0
  -6  -4  13   47.78    3.63   0
  -5  -5  18    7.07    4.38   0
  -5   7   9  131.31    6.93   0
  -3  -5  14   22.75    4.46   0
  -3   3   2 1083.97   13.47   0
  -2   6   4  398.08    7.19   0
  -1  -5  11  396.96    5.82   0
  -1   7   5   62.77    4.95   0
   1  -5   9    6.65    4.08   0
   1  -3   3  408.94    6.65   0
   3  -5   7  536.80    7.23   0
   4  -4   3 2448.99   14.29   0
   6  -6  10   93.52    5.87   0
   6   4  -4  142.78    4.47   0
   6   6  -2    6.50    4.07   0
   7   3  -5  877.42    7.62   0
   8   6  -3  117.41    4.09   0
   9  -5   3  599.22    8.98   0
   9   7  -2  141.94    5.41   0
  11  -5   2  122.51    6.21   0
  11   7  -3   52.02    4.87   0
  12   4  -7 1241.10    8.41   0
  12   6  -5  105.32    4.19   0
  13   3  -8  193.80    4.07   0
  13   7  -4   43.03    5.28   0
  14   4  -8   13.56    3.83   0
  14   6  -6  140.44    5.15   0
  16  -2  -7  633.72   11.39   0
  17   5  -8   19.13    3.70   0
  18   2 -10  361.88    5.71   0
  18   6  -7   97.51    4.82   0
  19   3 -10   29.43    3.50   0
  20  -2  -8  113.36    6.61   0
  20   0 -10  158.44    5.76   0
  21   5  -9  174.05    4.98   0
  22   4 -10    2.48    4.27   0
  23   1 -11  128.25    5.31   0
  24   2 -11  296.40    5.61   0
  25   1 -11    7.92    4.65   0
  25   3 -11   25.22    5.18   0
  27   1 -11   29.19    5.17   0
 -17   1  23    1.53    4.84   0
 -16   2  19    2.64    4.32   0
 -15  -1  21   23.54    4.40   0
 -14  -2  22  239.07    4.84   0
 -14  -2  23   74.62    5.22   0
 -14   2  15   63.60    4.56   0
 -13  -1  16 2143.13   10.83   0
 -12  -2  17   13.65    4.09   0
 -12   0  13   -0.23    3.51   0
 -11  -3  19    4.54    4.32   0
 -10  -2  13  116.56    3.55   0
 -10   0  10    9.16    3.57   0
  -9  -1  10 1619.05   10.49   0
  -8  -4  18   43.40    4.86   0
  -6  -4  14   37.14    4.07   0
  -6  -2   8  363.13    5.60   0
  -5  -3   9 1879.07   10.61   0
  -4  -4  11 1451.03    9.31   0
  -3  -5  15  257.01    5.68   0
  -1  -5  12  131.93    4.93   0
   0   4   0    7.12    3.63   0
   0   6   2   76.81    4.67   0
   1   5   0   40.96    4.13   0
   1   7   3   57.07    4.97   0
   4   6  -1   13.25    4.03   0
   5   1  -4  294.37    6.11   0
   5   3  -4  140.69    4.02   0
  10   2  -7   -0.35    3.21   0
  11   5  -6    5.11    3.34   0
  12   2  -8  443.19    5.97   0
  13  -1  -7   48.72    4.49   0
  13   5  -7  414.04    5.88   0
  15   1  -9  260.84    5.25   0
  15   3  -9 1196.67    8.30   0
  16   0  -9    8.89    3.62   0
  16   4  -9  660.00    6.86   0
  16   6  -7  166.02    5.61   0
  19  -1  -9  130.02    5.30   0
  19   5  -9  297.16    5.40   0
  20   4 -10   24.01    3.68   0
  22   2 -11  107.08    4.08   0
  23   3 -11  339.31    5.57   0
  25  -1 -10  153.42    6.71   0
  27  -1 -10  206.49    7.41   0
 -17   1  24  507.14    7.62   0
 -16   0  22  147.59    5.44   0
 -15  -1  22  386.73    6.39   0
 -12   2  12  925.55   10.93   0
 -11  -3  20   99.15    4.32   0
 -11  -1  13    5.17    3.44   0
  -9  -3  15    8.89    3.21   0
  -8  -4  19  200.95    5.01   0
  -8  -4  20    4.40    5.08   0
  -8   6  10  126.30    8.95   0
  -7  -3  12  390.76    5.62   0
  -7   1   6 1488.85   16.38   0
  -7   7  11   40.54    7.81   0
  -4  -2   6 1309.79   10.04   0
  -3  -5  16   45.26    4.14   0
  -3  -3   7 2233.78   11.77   0
  -2  -4   9 1198.35    8.70   0
  -2  -2   4 1278.02   10.92   0
  -1  -3   5   12.52    3.04   0
   1  -5  10   43.93    4.56   0
   2  -4   5  504.87    6.84   0
   3  -5   8   29.99    4.32   0
   4   4  -3 1235.97    9.15   0
   6  -4   2   -1.19    4.46   0
   7  -3  -1 2444.14   21.07   0
   8   2  -6  157.41    3.97   0
  14   2  -9  771.49    7.20   0
  15  -5   1   25.31    7.09   0
  15   5  -8    1.94    3.39   0
  17   3 -10   68.69    4.30   0
  18   6  -8  103.31    5.58   0
  20   2 -11  165.44    4.75   0
  21   1 -11    7.95    4.27   0
  21   3 -11    0.25    3.47   0
  23  -1 -10  240.96    6.99   0
  24   0 -11    3.23    4.42   0
  24   4 -11  190.28    5.40   0
  26   0 -11    1.65    4.88   0
  28   0 -11    2.53    5.41   0
 -16   0  23    1.99    3.88   0
 -15  -1  24   11.56    5.12   0
 -15   1  18  367.55    6.46   0
 -15   3  18   87.74    5.91   0
 -14   0  17    4.09    2.93   0
 -14   4  17  707.89   11.84   0
 -13  -1  17   48.56    3.39   0
 -13   3  14   13.87    5.00   0
 -12  -2  18  811.48    6.93   0
 -11  -3  21  211.50    5.07   0
 -11  -3  22    4.25    4.20   0
 -11   1  11   33.91    3.69   0
 -11   3  11   43.82    6.22   0
 -10  -2  14 1378.54    8.71   0
  -9  -3  16  375.05    5.71   0
  -8  -2  11  557.43    6.41   0
  -6  -4  15  869.97    7.24   0
  -5   5   5  600.26   10.15   0
  -4  -4  12    4.28    3.84   0
  -3  -5  17    0.96    4.01   0
  -1  -5  13    1.21    3.64   0
   0  -4   7    5.23    3.02   0
   2   6   0   25.53    4.32   0
   3   3  -3   16.10    3.63   0
   3   7   1   60.65    5.03   0
   6   2  -5    0.15    2.42   0
   7  -5   5  248.19    5.86   0
   9   7  -3   19.11    4.75   0
  10   6  -5  132.03    4.32   0
  11   7  -4  210.71    5.04   0
  12   6  -6    0.67    4.37   0
  14  -4  -2   14.74    7.41   0
  14   6  -7    8.00    4.34   0
  15  -1  -8  323.94    6.97   0
  16   2 -10  394.26    5.82   0
  17   1 -10 1909.90   11.10   0
  17   5  -9   88.79    4.07   0
  18   4 -10   20.64    3.60   0
  21   5 -10   10.26    4.19   0
  22   4 -11  309.58    5.57   0
  24   2 -12  219.70    5.83   0
  25   3 -12   98.79    5.48   0
  26  -2  -9   76.42    7.34   0
  26   2 -12  118.54    4.80   0
  27   1 -12   35.21    5.10   0
 -16   2  21  234.81    6.65   0
 -14   0  18   33.37    4.16   0
 -14   2  16  396.71    7.48   0
 -13  -1  18  686.84    7.08   0
 -12  -2  19  159.45    4.45   0
  -9  -3  17  513.38    6.48   0
  -8   0   8 2521.16   15.10   0
  -8   2   7  654.80   13.80   0
  -7  -3  13 1010.30    8.02   0
  -7  -1   8  778.55    7.90   0
  -6  -4  16    4.39    3.45   0
  -5  -3  10   68.58    3.87   0
  -3   5   3  231.39    6.10   0
  -3   7   6   14.06    5.23   0
  -1  -5  14    6.42    3.65   0
  -1  -5  15  161.14    5.54   0
  -1   3   0   89.24    4.57   0
  -1   7   4  248.39    6.29   0
   1  -5  11  388.59    5.60   0
   2   4  -2    8.13    3.65   0
   3  -5   9  443.40    6.69   0
   3   5  -2  135.07    4.89   0
   4   0  -3    1.13    3.06   0
   4   8   2   17.96    5.54   0
   5  -5   7   81.34    4.78   0
   6   6  -3  273.77    5.67   0
   7   7  -2  105.27    4.42   0
   8  -4   1 1197.78   11.97   0
   8   4  -6   39.48    3.59   0
   9  -5   4   11.50    5.02   0
  10   4  -7  106.17    3.67   0
  11  -5   3   45.15    5.48   0
  12   4  -8   23.79    3.40   0
  13  -5   2   16.99    5.88   0
  14   4  -9  564.52    6.53   0
  16   6  -8    2.72    4.81   0
  18   0 -10  438.43    7.07   0
  19   3 -11  454.63    5.69   0
  19   5 -10    4.64    4.59   0
  21  -1 -10  950.03   10.36   0
  22   0 -11    2.81    4.12   0
  23  -3  -7   81.84    9.37   0
  23   3 -12    9.12    4.40   0
  24  -2  -9  348.23    9.41   0
  25  -3  -7  181.65   10.96   0
  25   1 -12  441.30    7.16   0
 -16   2  22    5.24    5.54   0
 -15   1  19    9.04    4.32   0
 -12  -2  20  263.73    5.04   0
 -12  -2  21  319.83    5.91   0
 -12   0  14   70.86    4.33   0
 -11  -1  14  175.52    4.16   0
 -10  -2  15  547.22    5.94   0
  -9  -3  18   30.59    4.52   0
  -9  -1  11  486.89    6.33   0
  -7   5   7 1235.02   16.85   0
  -6  -4  17  497.18    5.91   0
  -6  -4  18    8.47    4.68   0
  -6  -2   9 2310.61   11.75   0
  -6   4   5    5.08    5.82   0
  -5   1   4  331.75   11.37   0
  -5   7   8  140.91    7.80   0
  -4  -4  13  777.11    6.80   0
  -4   4   3 1361.07   14.04   0
  -4   6   5  720.37   10.08   0
  -2  -4  10  126.75    3.85   0
  -2   6   3  147.68    5.71   0
  -1  -5  16   -0.29    5.16   0
  -1   5   1 1149.01   10.40   0
   0   8   5   25.62    6.51   0
   1  -5  12    9.65    4.28   0
   1   7   2  289.98    6.40   0
   3  -3   2   11.94    3.57   0
   4  -4   4   29.56    4.19   0
   5   7  -1   84.89    4.18   0
   9  -3  -2  343.41   10.55   0
   9   3  -7  178.95    4.17   0
   9   5  -6   56.83    3.64   0
  10  -4   0    4.60    5.03   0
  11   3  -8   71.87    3.45   0
  11   5  -7  583.12    6.25   0
  12  -4  -1  602.60   11.36   0
  13   3  -9   22.82    3.10   0
  13   5  -8   80.44    3.84   0
  15   3 -10   55.50    4.03   0
  15   5  -9  462.25    6.35   0
  16   4 -10   12.34    3.91   0
  17  -5   1  191.39    8.75   0
  17  -1  -9   61.82    4.97   0
  18  -2  -8  507.51   10.21   0
  18   2 -11  478.96    5.72   0
  18   6  -9   11.27    5.17   0
  19   1 -11  197.25    4.56   0
  22   2 -12   73.25    3.87   0
  23   1 -12    8.25    4.43   0
 -16   2  23  222.89    6.52   0
 -15   3  19  101.89    6.08   0
 -14   0  19   -0.40    3.98   0
 -13  -1  19  230.46    4.53   0
 -13  -1  20   47.20    4.44   0
 -13   1  15  264.20    5.92   0
 -13   5  17   75.80    8.61   0
 -12  -2  22   35.61    4.13   0
 -12  -2  23   37.89    4.08   0
 -10  -2  16   77.78    4.35   0
 -10   0  11    2.91    3.41   0
  -9  -3  19  598.05    6.31   0
  -9  -3  20   35.09    4.79   0
  -8  -2  12  159.12    3.94   0
  -7  -3  14   47.67    3.51   0
  -6  -4  19   55.58    4.27   0
  -6  -4  20    2.76    4.19   0
  -6   6   7  188.42    7.96   0
  -5  -1   6 3076.17   16.20   0
  -4  -4  14    4.81    4.01   0
  -3  -3   8  445.24    5.80   0
  -2   4   1 2015.77   14.75   0
  -1  -1   2  183.84    6.68   0
   0  -4   8    6.97    3.02   0
   0   2  -1    9.18    3.56   0
   0   6   1  119.71    5.74   0
   1  -3   4  597.93    7.53   0
   2  -4   6    7.59    3.79   0
   2   8   3   -4.42    5.38   0
   3  -5  10    3.87    4.49   0
   3   1  -3   -2.31    3.08   0
   4   2  -4  219.04    4.85   0
   4   6  -2  238.20    5.03   0
   5  -5   8   75.78    4.78   0
   6  -2  -2   46.27    7.08   0
   6   4  -5    2.73    2.65   0
   7  -5   6    1.42    3.95   0
   7   3  -6  203.63    4.28   0
   7   5  -5  134.74    3.94   0
   9   7  -4    6.57    4.61   0
  11   1  -8   16.49    3.37   0
  11   7  -5    7.44    4.74   0
  12   6  -7  208.63    5.34   0
  13   1  -9   36.16    3.61   0
  13   7  -6   24.77    4.99   0
  17   3 -11  222.46    5.10   0
  18   4 -11  611.85    6.94   0
  20   0 -11    3.43    4.07   0
  21   3 -12  137.95    4.32   0
  22  -2  -9   15.33    5.62   0
  22   4 -12   14.21    4.17   0
  25   3 -13   72.23    5.40   0
  26   0 -12  265.56    6.67   0
  26   2 -13  125.49    5.76   0
  27  -1 -11   41.11    6.11   0
  28   0 -12   47.39    5.58   0
 -15   1  21   22.56    4.43   0
 -14   0  20  554.45    7.00   0
 -14   2  17  714.49    8.89   0
 -13  -1  21  132.13    5.08   0
 -12   0  15    3.63    3.84   0
 -11  -1  15  579.53    6.11   0
  -9  -3  21  154.59    4.75   0
  -9  -3  22   83.78    4.65   0
  -7  -3  15  912.24    7.60   0
  -6   0   6 5980.26   25.93   0
  -5  -3  11  972.27    7.41   0
  -4  -4  15   34.83    4.40   0
  -4  -2   7   65.56    3.70   0
  -3  -1   4 5117.12   24.27   0
  -2  -4  11   89.86    3.77   0
   1  -5  14   43.91    4.14   0
   1  -5  15   82.02    5.35   0
   1   5  -1 1129.49    9.73   0
   2  -2   1 1238.16   13.51   0
   3  -5  11  106.40    4.97   0
   4   8   1    3.95    5.25   0
   5   5  -4   36.64    3.88   0
   7   7  -3   26.97    4.71   0
   8   6  -5  309.88    5.56   0
   9  -5   5  297.32    6.67   0
   9   1  -7    3.56    2.90   0
  10   0  -7    3.98    3.12   0
  10   6  -6  287.50    5.10   0
  12   0  -8  824.66    8.84   0
  12   2  -9  125.86    4.24   0
  14   0  -9    6.40    3.73   0
  14   6  -8  147.14    4.42   0
  15  -5   2   33.69    6.71   0
  15   1 -10   80.48    4.01   0
  16   6  -9  112.97    5.41   0
  19   5 -11  247.48    5.79   0
  20   2 -12  672.69    6.61   0
  21  -3  -7  740.32   18.89   0
  21   1 -12  608.12    7.43   0
  24   0 -12  534.56    7.72   0
  24   2 -13   28.45    4.67   0
  25  -1 -11    6.91    4.54   0
  27   1 -13   51.66    5.36   0
 -15   1  22  385.17    6.73   0
 -15   1  23   35.29    5.23   0
 -15   1  24    5.89    5.23   0
 -15   3  20   63.39    5.41   0
 -14   0  21   -1.70    4.29   0
 -14   0  22  556.63    7.22   0
 -14   4  18    4.40    6.03   0
 -13  -1  22  770.52    7.14   0
 -13  -1  23    4.16    4.17   0
 -13  -1  24  421.61    6.25   0
 -13   1  16 2253.63   13.23   0
 -13   3  15  300.27    7.74   0
 -11   1  12 2783.61   15.37   0
 -10  -2  17  886.89    7.09   0
  -9   1   9   55.50    4.57   0
  -8  -2  13  902.63    7.38   0
  -7  -3  16   52.21    4.22   0
  -7   7  10  202.97   10.41   0
  -4  -4  16   40.14    3.88   0
  -4  -4  17  310.69    6.02   0
  -2  -4  12    1.32    3.92   0
  -1   7   3  131.58    6.19   0
   0   4  -1  555.74    7.82   0
   1   3  -2   16.76    3.44   0
   2   6  -1  499.04    7.04   0
   3  -5  12   75.50    5.09   0
   4   4  -4  134.98    4.05   0
   5  -5   9  121.01    5.08   0
   5   3  -5  559.26    6.44   0
   5   7  -2   70.14    4.77   0
   6  -4   3  488.16    7.46   0
   6   6  -4  236.53    5.42   0
   7  -5   7  449.02    7.14   0
  10   2  -8  620.96    6.66   0
  11  -5   4   12.33    4.66   0
  11  -3  -3  667.77   16.32   0
  12   4  -9  425.50    5.98   0
  13  -5   3  391.07    8.43   0
  14   2 -10  412.45    5.41   0
  16   0 -10 1304.29   10.35   0
  16   2 -11   82.21    4.07   0
  17   1 -11   47.86    4.07   0
  18  -4  -3  219.00   11.91   0
  18   6 -10   20.48    4.19   0
  19  -1 -10  113.80    5.36   0
  19   3 -12   50.67    3.65   0
  20   4 -12    0.62    3.59   0
  22   2 -13  327.18    5.79   0
  23  -1 -11  115.11    6.29   0
  23   3 -13  244.39    5.25   0
  24   4 -13   47.76    4.48   0
  25   1 -13    0.89    4.38   0
 -15   3  21   37.92    5.91   0
 -14   0  23    4.31    3.89   0
 -14   2  18   24.88    4.71   0
 -11  -1  16   16.22    3.30   0
 -10  -2  18  133.19    4.11   0
 -10  -2  19  105.64    4.75   0
 -10   2  10    9.63    4.45   0
  -9  -1  12   36.88    3.14   0
  -7  -3  17  110.26    4.70   0
  -7  -1   9    4.44    2.73   0
  -6  -2  10  393.22    5.24   0
  -5  -3  12   77.62    3.54   0
  -4  -4  18   22.68    4.01   0
  -4  -4  19  199.79    5.26   0
  -3  -3   9  354.88    5.15   0
  -3   7   5   36.73    5.71   0
  -2  -4  13  369.65    5.81   0
  -2  -2   5  370.31    5.92   0
   0  -2   3 3027.26   17.57   0
   0   8   4   11.95    6.03   0
   1   7   1    2.69    4.56   0
   2   8   2  136.84    6.95   0
   3  -5  13  109.54    4.52   0
   3  -5  14    2.13    5.03   0
   3   5  -3  224.08    5.40   0
   4  -4   5  337.76    6.06   0
   5  -5  10    0.18    4.39   0
   5  -3   1   42.90    4.69   0
   6   8  -1    6.08    5.30   0
   7   1  -6 1445.86   11.12   0
   8   0  -6    3.22    3.22   0
   8   2  -7  576.51    6.43   0
   9  -5   6   69.18    5.45   0
   9   5  -7  125.38    4.64   0
  11   5  -8   28.33    3.43   0
  11   7  -6  132.81    5.49   0
  13   5  -9    7.27    3.30   0
  13   7  -7   35.78    4.95   0
  14   4 -10   50.98    3.55   0
  15   5 -10    6.28    3.74   0
  16   4 -11   35.38    4.15   0
  17  -5   2   26.32    6.35   0
  18   2 -12   10.51    3.74   0
  20  -2  -9  525.34   10.37   0
  21   3 -13  411.19    6.23   0
  21   5 -12   38.98    4.26   0
  22   0 -12  179.51    5.32   0
  22   4 -13  352.37    6.43   0
  23   1 -13   39.04    4.75   0
  26   2 -14    0.83    4.91   0
 -15   3  22  122.00    5.90   0
 -15   3  23  480.34    8.88   0
 -14   4  19  700.78   10.85   0
 -13   1  17   40.12    4.21   0
 -13   5  18   29.18    8.01   0
 -12   4  14    3.97    6.31   0
 -11  -1  17   70.40    3.55   0
 -10  -2  20  457.99    5.74   0
 -10  -2  21   19.75    3.80   0
 -10  -2  22  177.76    4.91   0
 -10  -2  23  213.00    5.31   0
 -10   0  12 2629.10   13.29   0
  -8  -2  14    3.28    3.00   0
  -8   0   9   -2.46    2.95   0
  -7  -3  18  309.71    5.18   0
  -7  -3  19   87.08    4.15   0
  -7  -3  20  118.66    5.41   0
  -7  -3  21  264.90    6.03   0
  -5  -3  13  293.14    5.22   0
  -4   0   4   51.62    4.47   0
  -2  -4  14   -1.69    4.17   0
  -1  -3   7  216.11    4.97   0
   0  -4  10  112.55    3.91   0
   2   2  -3  182.46    5.28   0
   3   7  -1   28.53    4.54   0
   4   6  -3  157.06    5.02   0
   7  -5   8   20.26    4.58   0
   7   5  -6    3.38    3.54   0
   8  -4   2   28.32    4.75   0
   8   4  -7 1048.66    7.78   0
   9   7  -5  159.25    4.92   0
  10   6  -7   38.62    4.36   0
  11  -5   5  176.03    6.30   0
  11   3  -9 1192.06    8.46   0
  12   6  -8   35.01    3.80   0
  13  -5   4    9.66    5.56   0
  13   3 -10   96.38    3.67   0
  14   6  -9  149.58    4.55   0
  15  -5   3  166.38    7.00   0
  15   3 -11  261.19    4.62   0
  17   5 -11  240.49    4.83   0
  18   0 -11    2.89    3.91   0
  18   4 -12   14.50    3.69   0
  19   1 -12  314.11    5.23   0
  19   5 -12   12.77    4.74   0
  25   3 -14   48.89    4.53   0
  26  -2 -10  225.05    9.02   0
  26   0 -13    3.73    5.39   0
  28   0 -13    0.68    5.14   0
 -14   2  19  268.25    5.97   0
 -12   0  17    3.21    3.46   0
 -11  -1  18  789.22    6.95   0
  -9  -1  13   14.26    3.20   0
  -8  -2  15  346.19    5.63   0
  -6  -2  11  310.61    5.18   0
  -5  -3  14  389.02    5.64   0
  -5   7   7   12.59    6.34   0
  -3  -3  10   76.56    3.81   0
  -3   5   2  147.93    5.98   0
  -2  -4  15  779.07    7.12   0
  -2  -4  16   12.81    4.51   0
  -2  -4  17  239.45    5.65   0
  -2  -4  18    5.15    4.74   0
  -2   6   2   38.64    5.00   0
   0  -4  11 1102.17    8.34   0
   1  -3   5 2845.70   14.41   0
   2  -4   8    3.80    3.69   0
   2   4  -3  528.07    6.90   0
   3  -3   3  694.00    8.29   0
   3   3  -4  826.17    8.35   0
   5  -5  12   -2.74    3.72   0
   5  -5  13  128.24    5.82   0
   6   2  -6 2578.45   13.28   0
   6   4  -6   12.47    3.49   0
   7  -5   9  195.01    6.11   0
   7   7  -4  246.47    5.17   0
   8   6  -6   24.50    3.84   0
   9  -5   7   14.43    4.81   0
   9   3  -8  459.11    5.59   0
  17   3 -12  178.05    4.17   0
  18   6 -11  125.90    4.84   0
  20   2 -13    1.21    3.26   0
  20   4 -13   25.88    4.45   0
  21  -1 -11    0.03    4.52   0
  21   1 -13   69.77    4.71   0
  23   3 -14  104.84    5.01   0
  24  -2 -10    0.04    6.16   0
  24   2 -14  401.48    6.04   0
  24   4 -14   -1.56    3.92   0
  27  -1 -12   37.47    6.20   0
  27   1 -14   73.42    5.41   0
 -14   2  20  226.15    5.75   0
 -14   4  20    9.89    5.69   0
 -13   1  18  621.31    7.55   0
 -13   3  16  355.42    7.51   0
 -12   2  14   52.21    4.45   0
 -11  -1  19    0.56    3.26   0
 -11  -1  20  638.17    6.95   0
 -11  -1  21  115.15    4.89   0
 -11  -1  22  119.10    4.90   0
 -11  -1  23   22.68    4.81   0
 -11  -1  24  190.11    5.94   0
 -11   1  13    8.24    3.66   0
  -8  -2  16 1002.86    7.85   0
  -8   6   9    5.42    8.14   0
  -7  -1  10 4174.77   16.16   0
  -5  -3  15  136.82    4.62   0
  -5  -1   7    4.84    2.94   0
  -5   5   4   37.67    5.37   0
  -4  -2   8 2355.25   12.16   0
  -4   6   4   39.31    5.18   0
  -1   5   0   45.62    4.35   0
   0  -4  12    7.96    3.98   0
   0   6   0  329.42    6.38   0
   4  -4   6   30.27    3.82   0
   5   1  -5  430.55    7.07   0
   5   5  -5  532.74    6.47   0
   6  -4   4  133.12    4.89   0
   6   6  -5    2.00    3.88   0
   6   8  -2   10.90    5.34   0
   7  -5  10   28.28    4.95   0
   7  -5  11   15.70    5.03   0
   7   3  -7 2781.84   12.73   0
   9  -5   8   24.37    4.91   0
  10  -4   1    6.41    4.19   0
  11  -5   6    4.90    4.68   0
  11   7  -7   31.92    4.86   0
  13  -5   5   23.87    5.65   0
  13  -1  -8 1734.98   14.58   0
  13   5 -10   37.61    4.24   0
  13   7  -8  104.52    5.36   0
  15  -5   4    6.02    5.92   0
  15  -1  -9  260.82    6.43   0
  19   3 -13  189.14    4.50   0
  20   0 -12 1566.90   11.37   0
  21   5 -13  108.11    4.71   0
  22   4 -14   -2.37    4.70   0
  24   0 -13    4.37    4.51   0
  25  -1 -12  453.60    8.93   0
  25   1 -14   64.18    5.31   0
 -14   2  21   24.87    4.79   0
 -14   2  22  261.85    6.28   0
 -14   2  23   70.83    5.33   0
 -14   4  21   28.32    6.52   0
 -13   1  19  231.73    5.58   0
 -13   5  19  176.80    9.02   0
 -12   0  19    4.34    3.79   0
 -11   3  12  381.31    8.85   0
 -10   0  13   -0.22    2.63   0
  -9  -1  14 1856.79   10.30   0
  -8  -2  17   22.28    3.96   0
  -5  -3  16   85.91    3.83   0
  -5  -3  17  674.34    6.94   0
  -5  -3  21    8.72    5.23   0
  -3  -3  11  536.79    5.90   0
  -2   8   5   18.18    6.04   0
  -1  -3   8  347.65    5.60   0
  -1   7   2   -0.14    5.00   0
   0  -4  13  246.73    5.44   0
   0   8   3    8.63    5.56   0
   1   5  -2   29.59    4.16   0
   1   7   0  219.95    6.38   0
   2   6  -2   34.73    4.34   0
   2   8   1   17.15    5.36   0
   7  -5  12    4.37    4.40   0
   9  -5   9  200.04    6.15   0
   9   5  -8   93.97    4.30   0
   9   7  -6  141.24    5.44   0
  10   4  -9 1481.36    9.37   0
  11  -5   7  203.84    6.19   0
  11  -1  -7  366.93    8.03   0
  11   1  -9  125.99    4.22   0
  11   5  -9  627.42    6.20   0
  12  -4   0    6.08    4.80   0
  12   2 -10  907.79    7.36   0
  12   4 -10    6.78    3.03   0
  12   6  -9   79.16    4.81   0
  13   1 -10 1373.70    9.59   0
  14  -2  -7    2.72    5.44   0
  14   2 -11  893.13    7.34   0
  14   4 -11  901.22    7.24   0
  14   6 -10    0.23    4.48   0
  15   1 -11  114.49    4.29   0
  15   5 -11  276.49    5.08   0
  16  -4  -2    1.60    6.26   0
  16   2 -12  753.73    7.19   0
  16   4 -12    6.20    3.36   0
  17  -1 -10 1983.98   14.39   0
  17   1 -12  643.81    7.10   0
  17   5 -12   16.03    3.46   0
  21   3 -14   21.39    4.39   0
  22   2 -14    3.46    3.27   0
  23   1 -14  664.34    7.63   0
  25   3 -15  267.41    6.45   0
  26   2 -15  190.90    6.08   0
 -13   1  20   39.11    4.69   0
 -13   1  21  142.67    5.19   0
 -13   1  23   -0.01    4.63   0
 -13   3  17  137.26    5.83   0
 -12   0  20  338.94    5.39   0
 -12   0  21   -0.21    4.18   0
 -12   0  22    3.21    4.58   0
 -12   0  23   -2.59    5.14   0
 -12   0  24  605.67    6.88   0
  -9  -1  15   97.22    4.04   0
  -9   1  10 1605.43   12.75   0
  -8  -2  18  410.86    5.41   0
  -8  -2  19  382.09    5.52   0
  -8  -2  20    6.42    4.32   0
  -8  -2  21  271.87    5.31   0
  -8  -2  22  220.75    5.02   0
  -6  -2  12 1860.44   10.08   0
  -5  -3  18    7.32    3.54   0
  -5  -3  19  394.31    5.72   0
  -5  -3  20   51.33    4.14   0
  -3  -3  12  171.13    4.65   0
  -3   3   1  999.62   12.72   0
  -3   7   4  181.30    6.75   0
  -2  -2   6 1906.28   12.05   0
   0  -4  14    5.77    3.28   0
   0  -4  15   29.66    4.54   0
   0  -4  16   18.17    4.60   0
   0  -4  17  469.46    6.90   0
   0  -4  18    7.70    4.33   0
   2  -4  10   34.24    3.95   0
   3   7  -2  272.92    6.11   0
   4  -4   7  160.21    4.79   0
   4   2  -5 3042.58   15.42   0
   4   4  -5 1972.53   11.04   0
   4   6  -4   40.39    4.47   0
   4   8  -1   -3.24    5.24   0
   5   3  -6  184.99    4.64   0
   6   0  -5    0.25    3.17   0
   7  -3   0   22.32    4.67   0
   7   7  -5   29.35    4.66   0
   8  -4   3 1073.56   10.52   0
   8   4  -8   13.54    3.36   0
   9  -5  10    2.93    5.11   0
  10   6  -8  104.08    3.99   0
  11  -5   8   26.23    5.14   0
  12  -2  -6   61.29    7.55   0
  13  -5   6   17.69    5.07   0
  13   3 -11  909.81    7.64   0
  14  -4  -1  111.76    6.87   0
  15   3 -12  196.40    4.89   0
  16  -2  -8    2.86    4.97   0
  16   6 -11   70.89    4.23   0
  18   2 -13  283.62    5.21   0
  18   4 -13  459.01    5.81   0
  18   6 -12   -1.78    4.13   0
  19   5 -13   98.41    4.42   0
  20  -4  -3  349.03   12.55   0
  22  -2 -10  321.03    8.75   0
  22   0 -13    9.52    3.96   0
  23  -1 -12    6.36    5.18   0
  24   2 -15  152.26    5.58   0
  24   4 -15   69.00    5.49   0
  28   0 -14  406.14    7.83   0
 -11   1  14  173.80    4.89   0
  -8   0  10 2993.36   14.82   0
  -7  -1  11    1.62    3.31   0
  -7   1   7 1657.88   15.47   0
  -6  -2  13   12.69    3.53   0
  -6   0   7   -1.00    3.11   0
  -6   6   6  245.86    8.22   0
  -4  -2   9   96.50    3.44   0
  -2   4   0    6.41    3.53   0
  -1   3  -1   69.59    4.14   0
   2  -4  11   19.40    3.86   0
   3   5  -4   89.60    3.75   0
   5  -1  -3 1363.30   29.10   0
   6  -4   5  807.55    8.42   0
   6   8  -3   14.82    5.17   0
   7   5  -7 1033.19    7.73   0
   8   2  -8 1267.23    9.23   0
   8   6  -7  317.41    5.03   0
   9   1  -8 2687.45   13.93   0
  11   3 -10  165.54    3.97   0
  12   0  -9    3.84    3.25   0
  13   7  -9    7.30    4.90   0
  14   0 -10  341.07    6.14   0
  16   0 -11    2.88    3.57   0
  17   3 -13 1097.96    7.83   0
  19  -1 -11  201.36    6.10   0
  19   1 -13   31.02    3.27   0
  20   2 -14  427.62    6.13   0
  20   4 -14   -1.30    3.55   0
  21   5 -14    4.81    4.14   0
  22  -4  -3   21.00    9.70   0
  23   3 -15    7.83    3.77   0
  26   0 -14    6.64    4.76   0
  27   1 -15    7.28    4.30   0
 -13   3  18  113.18    5.88   0
 -12   4  15  582.28   10.41   0
 -10   2  11  902.88   10.50   0
  -9  -1  16 1261.64    8.35   0
  -9  -1  17  155.92    4.71   0
  -9  -1  23    3.37    4.78   0
  -7   7   9   57.46    8.66   0
  -6  -2  14  663.69    6.61   0
  -5   7   6  273.48    8.71   0
  -4   4   2    4.69    3.93   0
  -3  -3  13 1641.78    9.17   0
  -3  -3  14   50.61    4.17   0
  -3  -3  20   30.37    5.16   0
  -3  -1   5  826.99    9.41   0
  -1  -3   9 2056.00   10.85   0
   0  -2   4   40.60    3.70   0
   0   4  -2   15.14    3.62   0
   1   1  -2  190.86    6.40   0
   1   3  -3 2490.27   14.55   0
   2  -4  12   33.38    3.85   0
   2   8   0   37.09    5.20   0
   3  -3   4  303.59    5.81   0
   4  -4   8    4.78    3.68   0
   5  -3   2  353.94    6.80   0
   5   7  -4   37.68    4.48   0
   6   4  -7  594.34    6.53   0
   6   6  -6  231.52    5.29   0
   9   3  -9  226.06    4.35   0
   9   7  -7   11.20    4.51   0
  11   7  -8   -1.06    3.89   0
  13   5 -11  732.22    7.28   0
  15   5 -12   80.70    4.73   0
  17   5 -13  255.34    5.52   0
  18  -2  -9   33.28    5.72   0
  18   0 -12    4.17    3.73   0
  19   3 -14  234.72    4.78   0
  21   1 -14    9.02    4.12   0
  22   4 -15  133.55    4.67   0
  25   1 -15  151.24    5.57   0
  25   3 -16    2.47    4.97   0
  27  -1 -13   60.28    6.36   0
 -13   3  19  663.20    8.86   0
 -12   2  16  537.73    7.52   0
 -11   1  15  583.23    7.12   0
 -10   0  15   -1.52    2.99   0
  -9  -1  18  291.82    4.77   0
  -9  -1  19  134.28    4.67   0
  -9  -1  20  144.61    4.98   0
  -9  -1  21   78.12    4.72   0
  -9  -1  22  540.43    6.26   0
  -6  -2  15 1119.56    8.21   0
  -6  -2  21  175.13    5.55   0
  -6  -2  22   75.01    4.71   0
  -5  -1   8 1398.49   10.01   0
  -5   3   3 3167.39   28.77   0
  -4  -2  10  641.59    6.75   0
  -3  -3  15  375.91    5.13   0
  -3  -3  16   66.36    4.43   0
  -3  -3  17    4.60    4.38   0
  -3  -3  18  249.35    5.03   0
  -3  -3  19  327.07    5.42   0
  -2   6   1  546.43    7.83   0
  -2   8   4  198.60    7.61   0
  -1  -3  10  156.84    4.53   0
   0   6  -1  111.97    4.91   0
   2  -4  14    9.19    3.50   0
   2  -4  15  240.48    5.12   0
   2  -4  16    0.01    4.14   0
   2  -2   2 2855.08   18.40   0
   2   4  -4   10.54    3.52   0
   2   6  -3  145.97    5.14   0
   4  -4   9  904.89    8.01   0
   4  -2   0 1235.99   15.05   0
   5   5  -6  247.61    4.61   0
   6  -4   6   10.03    3.87   0
   9  -1  -6 1655.11   16.90   0
  10  -4   2   13.87    4.52   0
  10   0  -8 1889.85   13.11   0
  11   5 -10    5.62    3.08   0
  12   4 -11   80.50    3.56   0
  12   6 -10   69.29    3.99   0
  14   4 -12   33.73    3.33   0
  14   6 -11  163.44    4.55   0
  16   4 -13  253.63    4.89   0
  16   6 -12  208.20    4.95   0
  18   4 -14    7.75    4.49   0
  18   6 -13  144.85    5.74   0
  19   5 -14   14.44    3.89   0
  20   0 -13    5.32    4.08   0
  21  -1 -12  597.70    8.70   0
  21   3 -15  421.31    5.77   0
  22   2 -15  155.91    4.42   0
  24   0 -14  726.20    8.58   0
  24   4 -16    7.08    5.09   0
  26  -2 -11    3.99    6.64   0
  26   2 -16  130.01    4.63   0
 -13   3  20   25.74    4.72   0
 -13   3  21  512.54    7.69   0
 -13   3  22   71.20    5.50   0
 -12   2  17   20.48    4.91   0
 -11   1  16   22.35    3.78   0
 -10   0  16  125.60    3.80   0
 -10   0  23    3.24    4.83   0
 -10   0  24   27.88    4.47   0
  -8   0  11    1.67    3.20   0
  -7  -1  12 1924.02   10.50   0
  -7   5   6    1.39    6.43   0
  -6  -2  16   40.39    3.41   0
  -6  -2  17  539.07    6.25   0
  -6  -2  18  249.74    5.56   0
  -6  -2  19   28.27    4.47   0
  -6  -2  20  428.66    5.67   0
  -3   5   1  621.86    8.96   0
  -2  -2   7 1594.48   10.49   0
  -1   5  -1  112.81    4.92   0
  -1   7   1  107.32    5.42   0
   1  -3   7  781.14    7.69   0
   1   5  -3 1327.74   10.17   0
   1   7  -1  112.40    5.17   0
   3   3  -5 1888.33   11.74   0
   3   7  -3   10.91    4.60   0
   4  -4  10    6.46    4.07   0
   6   2  -7  150.60    4.33   0
   7   1  -7 1397.67   10.58   0
   7   3  -8   66.10    3.30   0
   7   7  -6  102.62    4.32   0
   9   5  -9  119.13    3.84   0
  10   4 -10   19.26    3.22   0
  10   6  -9  280.63    5.03   0
  12  -4   1  688.23    9.75   0
  12   2 -11    0.93    3.21   0
  13   7 -10  183.06    5.86   0
  14   2 -12  227.50    4.35   0
  16   2 -13  145.31    4.42   0
  18  -4  -2    4.37    6.85   0
  18   2 -14  331.68    5.51   0
  20   4 -15  349.30    6.19   0
  21   5 -15  306.34    5.80   0
  23   1 -15    7.59    4.20   0
  23   3 -16   94.29    5.09   0
  24  -2 -11  263.82    9.15   0
  24   2 -16   11.78    4.65   0
  25  -1 -13    7.68    5.04   0
  27   1 -16  542.44    7.74   0
  28   0 -15    2.48    5.08   0
 -12   4  16    5.19    5.57   0
 -11   1  17   80.60    4.42   0
 -11   1  24  196.75    6.34   0
 -11   5  14    5.89    6.64   0
 -10   0  17    0.48    2.91   0
 -10   0  18  302.20    5.55   0
 -10   0  19    1.45    3.72   0
 -10   0  20 1289.55    8.77   0
 -10   0  21   -0.05    4.32   0
 -10   0  22  426.24    6.49   0
  -9   1  11  490.37    7.09   0
  -9   3   9  264.02    9.46   0
  -7  -1  13  139.82    4.32   0
  -4  -2  11 1273.68    8.65   0
  -3   7   3   15.04    5.23   0
  -2   2   0   38.13    4.29   0
  -1  -3  11  174.11    4.08   0
  -1  -3  12  136.47    4.54   0
  -1  -3  19   70.47    5.41   0
  -1  -1   3  760.63   10.65   0
   0   2  -2 1070.55   11.60   0
   4  -4  11  448.54    5.87   0
   4  -4  12   19.83    4.31   0
   4  -4  13   75.39    4.94   0
   4  -4  14   17.06    4.81   0
   4  -4  15  102.76    4.74   0
   4   4  -6   35.53    3.78   0
   4   6  -5  632.99    7.60   0
   5   7  -5  195.32    5.59   0
   6  -4   7  530.49    7.19   0
   7   5  -8   43.23    4.03   0
   8   4  -9   82.65    4.12   0
   8   6  -8  161.91    4.22   0
  11   7  -9   29.55    4.39   0
  13   1 -11  256.37    4.76   0
  13   3 -12   11.67    3.05   0
  15   1 -12 1784.84   10.55   0
  15   3 -13   20.79    3.36   0
  17   1 -13  231.19    4.64   0
  17   3 -14   19.16    3.22   0
  20  -2 -10  102.79    6.99   0
  20   2 -15  562.72    6.74   0
  22   0 -14   32.05    4.36   0
  22   4 -16   14.66    4.64   0
  26   0 -15    5.57    5.41   0
 -12   2  19  166.98    5.22   0
 -12   2  20  274.54    6.17   0
 -12   2  21  328.24    6.97   0
 -12   2  23   31.28    4.32   0
 -11   1  18  859.42    8.11   0
 -11   1  19    1.62    3.96   0
 -11   1  21  123.75    5.06   0
 -11   1  22  127.28    5.36   0
 -11   1  23   30.90    4.21   0
 -10   4  11 1046.64   16.58   0
  -7  -1  14   35.48    3.61   0
  -7  -1  22   10.15    5.00   0
  -7  -1  23   -0.49    4.24   0
  -5  -1   9  817.35    7.85   0
  -4  -2  12   74.25    4.16   0
  -4  -2  21  115.00    5.56   0
  -4   8   6   76.06    7.76   0
  -1  -3  13   35.04    4.17   0
  -1  -3  14  310.58    5.49   0
  -1  -3  16   16.05    4.45   0
  -1  -3  17  250.85    5.82   0
  -1  -3  18    8.50    3.92   0
   0   8   1    0.50    5.82   0
   1  -3   8  431.77    6.10   0
   2   2  -4 1267.24   11.06   0
   2   8  -1    6.07    5.08   0
   3  -3   5  287.61    5.73   0
   3   5  -5  354.33    5.42   0
   4   8  -3   -1.77    5.33   0
   6  -4   8    7.01    4.08   0
   6   6  -7  186.77    5.09   0
   8  -4   5   11.63    4.16   0
   8   0  -7    2.13    3.19   0
   9  -3  -1   17.60    4.61   0
   9   7  -8  192.68    4.94   0
  10  -4   3  694.74    8.77   0
  10   2 -10    6.92    2.82   0
  11   1 -10 1174.05    9.12   0
  11   3 -11   34.92    3.25   0
  12   6 -11    4.60    4.32   0
  13   5 -12   14.87    3.49   0
  14  -4   0   -0.49    4.80   0
  14   6 -12   31.71    4.00   0
  15   5 -13    2.64    3.56   0
  16  -4  -1  533.79   10.45   0
  16   6 -13  135.13    4.71   0
  17   5 -14   12.96    3.97   0
  19   1 -14 1313.87    9.10   0
  19   3 -15   49.06    3.78   0
  19   5 -15   34.01    4.96   0
  21   3 -16   48.56    4.67   0
  23  -1 -13   48.90    5.55   0
  25   1 -16   17.11    5.14   0
  25   3 -17  147.18    5.03   0
  26   2 -17    4.96    5.02   0
 -12   4  17   35.42    5.58   0
 -11   1  20  698.34    7.10   0
  -8   0  12  618.37    6.77   0
  -7  -1  15  327.96    5.34   0
  -7  -1  20  310.06    5.73   0
  -7  -1  21  163.03    4.75   0
  -6   0   8 1598.17   12.03   0
  -6   2   5    2.52    6.77   0
  -5   5   3 1022.55   12.50   0
  -4  -2  13  248.52    5.01   0
  -4  -2  20   11.67    4.04   0
  -3  -1   6  375.81    6.36   0
  -2  -2   8   10.70    2.81   0
  -2   8   3    8.73    6.30   0
  -1  -3  15  554.39    5.94   0
   0  -2   5 1616.01   11.69   0
   0   6  -2   86.89    5.56   0
   5   3  -7    4.48    2.99   0
   5   5  -7   38.30    3.89   0
   6  -4   9   15.54    4.30   0
   6  -4  10   11.59    4.35   0
   6  -4  12    1.31    4.70   0
   6  -4  13  455.59    6.76   0
   6  -4  14   27.22    5.24   0
   6   4  -8   51.94    3.91   0
   6   8  -5    0.03    5.27   0
   7   7  -7   54.36    5.07   0
   8  -4   6   15.33    4.28   0
   9   3 -10  285.12    5.39   0
  10   6 -10   16.05    4.37   0
  11   5 -11  184.86    4.39   0
  12   4 -12   60.69    4.20   0
  13   7 -11   39.83    5.38   0
  14   4 -13  307.84    4.94   0
  15  -1 -10   78.50    4.84   0
  16   0 -12 1702.98   11.91   0
  16   4 -14    0.39    3.39   0
  17  -1 -11   51.07    4.97   0
  18   4 -15   32.88    3.75   0
  20  -4  -2    3.80    7.44   0
  21   1 -15  262.60    5.24   0
  21   5 -16   25.43    4.44   0
  22   2 -16  451.18    6.00   0
  24   0 -15    1.00    5.36   0
  27  -1 -14   80.33    6.57   0
 -12   4  20   32.83    5.89   0
 -12   4  21  481.12    9.16   0
 -11   3  14  219.43    6.30   0
  -8   0  13    8.69    3.62   0
  -8   0  23    2.36    4.98   0
  -7  -1  16  426.49    5.38   0
  -7  -1  17   21.80    3.44   0
  -7  -1  18 1119.86    7.81   0
  -7  -1  19   24.01    3.71   0
  -5   7   5  208.16    8.38   0
  -4  -2  14  305.35    4.94   0
  -4  -2  15   99.66    4.44   0
  -4  -2  16  890.52    7.54   0
  -4  -2  17  181.00    5.17   0
  -4  -2  18  127.91    4.36   0
  -4  -2  19  260.22    4.88   0
  -2   6   0   41.21    5.12   0
  -1   7   0  226.59    6.29   0
   0   4  -3 2297.54   13.47   0
   1  -3   9   92.53    3.71   0
   1  -3  18   77.86    5.28   0
   1   7  -2   -1.37    4.60   0
   2   6  -4  411.06    6.79   0
   3   7  -4  174.65    5.63   0
   4   2  -6 1235.14    9.82   0
   5   1  -6 3051.82   16.25   0
   7  -3   1 1916.19   14.70   0
   8  -4   7  309.92    6.06   0
   8   2  -9    8.63    2.77   0
   9   1  -9   49.99    3.09   0
   9   5 -10    4.90    3.38   0
  10  -4   4    5.17    4.22   0
  10   4 -11  839.88    7.46   0
  11   7 -10   93.83    4.83   0
  12  -4   2   11.94    4.76   0
  13  -1  -9   38.03    4.29   0
  18   0 -13    2.20    4.00   0
  19  -1 -12  308.85    6.97   0
  20   4 -16    2.69    3.81   0
  22  -2 -11  109.20    7.34   0
  22   4 -17   21.35    5.00   0
  23   1 -16  563.73    7.41   0
  23   3 -17  223.24    5.12   0
  24   2 -17  314.87    6.28   0
  27   1 -17   -0.32    5.24   0
  28   0 -16  223.64    7.92   0
 -11   5  15  685.33   12.40   0
 -10   2  13  113.25    5.30   0
  -7   7   8   77.61    9.39   0
  -5  -1  22  175.90    6.03   0
  -2  -2   9  656.66    6.72   0
  -2   4  -1 1262.66   11.11   0
   1  -3  10   87.83    3.55   0
   1  -3  11 1065.88    8.23   0
   1  -3  16   81.89    4.72   0
   1  -3  17   80.92    4.47   0
   1  -1   1  630.01   12.33   0
   2   4  -5  275.41    5.47   0
   2   8  -2   67.06    6.51   0
   4   0  -4   76.74    5.05   0
   4   6  -6  198.40    5.40   0
   5   7  -6  245.97    6.03   0
   7   3  -9  886.00    7.70   0
   7   5  -9  582.37    6.60   0
   8  -4   8   12.88    4.49   0
   8  -4  11   50.27    5.01   0
   8  -4  12   11.22    4.79   0
   8  -4  13   -1.01    4.34   0
   8   6  -9    9.69    3.31   0
   9   7  -9   42.80    5.47   0
  10  -4   5  668.19    8.42   0
  12   0 -10 3460.83   16.48   0
  13   3 -13 1394.63    9.05   0
  14  -4   1   89.80    5.92   0
  14   2 -13  119.63    3.69   0
  14   6 -13  126.26    5.40   0
  15   3 -14  366.16    5.29   0
  15   5 -14   13.30    4.32   0
  16  -4   0   -0.63    5.91   0
  16   2 -14  132.66    3.92   0
  16   6 -14   26.75    5.26   0
  17   3 -15  388.86    5.35   0
  17   5 -15  250.47    5.92   0
  18  -4  -1    7.05    6.36   0
  18   2 -15   31.86    3.44   0
  19   3 -16   32.02    4.53   0
  20   0 -14  472.81    7.15   0
  20   2 -16   11.15    4.09   0
  25  -1 -14   61.87    6.25   0
  25   3 -18   31.82    5.53   0
 -10   6  14  173.62   11.08   0
  -9   1  13    8.42    3.49   0
  -9   1  23   12.50    5.12   0
  -8   0  14  417.68    5.54   0
  -8   0  15   -1.92    3.45   0
  -8   0  20    5.81    4.11   0
  -8   0  21    4.06    3.63   0
  -5  -1  11  495.91    6.24   0
  -4   6   2  252.41    7.12   0
  -4   8   5   23.11    7.24   0
  -2  -2  10  854.90    7.52   0
  -2  -2  19    6.46    4.82   0
  -2  -2  20  234.85    5.37   0
  -1   3  -2  773.12    9.01   0
  -1   5  -2  153.53    5.37   0
   0   8   0  143.55    6.26   0
   1  -3  12   22.73    3.27   0
   1  -3  13  902.43    7.35   0
   1  -3  14   -0.37    3.45   0
   1   3  -4  467.36    6.56   0
   1   5  -4    6.84    3.92   0
   2  -2   3   38.06    3.73   0
   3  -3   7 1213.43    9.14   0
   3   5  -6   11.39    3.65   0
   4   4  -7  457.91    6.13   0
   4   8  -4   11.85    5.44   0
   6   6  -8   26.34    3.93   0
   8  -4  10   53.96    4.03   0
   8   4 -10    9.21    3.07   0
  10  -4   6   10.95    5.25   0
  11   3 -12  315.11    5.34   0
  11   5 -12  114.81    4.85   0
  12  -4   3  263.95    6.40   0
  12   2 -12  862.80    7.11   0
  12   6 -12   80.43    4.08   0
  13   5 -13  473.04    5.77   0
  15   1 -13   20.63    3.77   0
  16   4 -15  674.33    7.09   0
  17   1 -14   22.41    3.77   0
  19   1 -15   52.02    4.51   0
  19   5 -16    1.39    4.11   0
  21  -1 -13   72.54    5.52   0
  21   3 -17   44.82    4.64   0
  22   0 -15    0.78    3.83   0
  22   2 -17   12.56    4.54   0
  25   1 -17    9.41    4.73   0
  26  -2 -12  116.20    7.96   0
  26   0 -16  207.89    6.39   0
  26   2 -18  259.79    5.71   0
 -11   3  16    2.31    4.63   0
 -11   3  21  225.89    6.86   0
 -11   3  22   10.38    5.12   0
 -11   5  16   20.24    7.07   0
 -10   2  23  223.53    5.38   0
  -9   1  14 1996.25   11.74   0
  -9   1  22  550.75    6.70   0
  -8   0  16 1804.45    9.92   0
  -8   0  17   -0.69    3.79   0
  -8   0  18  594.33    6.81   0
  -8   0  19    2.81    3.32   0
  -5  -1  20  367.58    6.11   0
  -4   2   2 2102.17   29.66   0
  -4   4   1   35.79    4.87   0
  -3   5   0    7.13    4.66   0
  -2  -2  18  370.40    6.03   0
  -2   8   2   66.43    6.81   0
   0  -2   6 1460.79   10.46   0
   3  -3  16    8.31    4.78   0
   3  -3  17   94.22    4.62   0
   5  -3   4   27.93    3.79   0
   6   2  -8  409.03    5.57   0
   7   1  -8  698.21    7.71   0
   7   7  -8   71.52    4.32   0
  10  -4   7  110.80    5.14   0
  10  -4   8    7.88    4.43   0
  10  -4   9   19.46    4.75   0
  10  -4  10   43.30    5.33   0
  10  -4  11  183.34    5.96   0
  10   0  -9    5.33    3.26   0
  10   2 -11  769.69    7.20   0
  10   6 -11  240.18    4.82   0
  11  -3  -2   19.92    5.53   0
  11  -1  -8   24.82    4.44   0
  11   7 -11   78.02    5.47   0
  12  -4   4    5.84    4.97   0
  12   4 -13  712.16    7.13   0
  13   1 -12   92.79    3.69   0
  14  -4   2   20.72    5.19   0
  14   4 -14   18.18    3.38   0
  18   4 -16   61.89    3.83   0
  20  -4  -1  207.18    8.73   0
  20   4 -17  478.81    6.21   0
  21   1 -16  190.92    5.49   0
  23   3 -18   18.30    4.87   0
 -11   3  17  517.99    7.54   0
 -11   3  19    5.95    4.57   0
 -11   5  17  353.44    9.35   0
 -11   5  18  118.61    7.45   0
 -11   5  19    9.12    6.98   0
 -10   2  21   18.06    4.74   0
 -10   2  22  191.20    5.56   0
  -9   1  15   88.19    4.43   0
  -9   1  21   64.49    4.08   0
  -5  -1  12  633.38    6.35   0
  -5  -1  18   12.32    4.24   0
  -5  -1  19   30.19    3.73   0
  -5   1   5  497.79   10.74   0
  -2  -2  12 1150.47    8.30   0
  -2  -2  15  799.48    7.27   0
  -2  -2  16   20.07    4.37   0
  -2  -2  17  239.13    4.77   0
  -1   7  -1    4.89    5.31   0
   0   6  -3   99.00    4.99   0
   1   7  -3  145.65    5.61   0
   2   6  -5  154.04    5.27   0
   3  -3   8  119.95    4.14   0
   3  -3   9 1218.03    8.78   0
   3  -3  15  637.70    7.15   0
   3   7  -5   37.58    5.04   0
   5   3  -8  533.03    6.52   0
   5   5  -8   38.77    3.38   0
   6   4  -9 1677.75    9.95   0
   7  -3   2  130.31    5.18   0
   7  -1  -5  363.84    9.98   0
   8   6 -10  118.26    4.88   0
   9   3 -11 1343.29    8.67   0
   9   5 -11  915.05    7.29   0
   9   7 -10   95.66    5.36   0
  10   4 -12   62.21    4.52   0
  11   1 -11   35.62    3.75   0
  12  -4   5  150.34    5.45   0
  12  -4   9  210.46    6.17   0
  16  -4   1  155.89    6.59   0
  16   6 -15  208.31    6.17   0
  18  -4   0    4.37    5.80   0
  22   4 -18    2.67    4.14   0
  23  -1 -14  660.54    9.52   0
  23   1 -17   22.93    4.67   0
  24  -2 -12  233.34    9.16   0
  24   0 -16  179.32    5.77   0
  24   2 -18   31.83    4.24   0
  27  -1 -15   13.90    5.95   0
  27   1 -18  212.58    6.80   0
 -10   2  15  560.08    7.52   0
 -10   2  16   86.20    4.92   0
 -10   2  19  105.96    5.14   0
 -10   2  20  457.61    6.80   0
 -10   4  12   75.91    6.42   0
  -9   1  16 1352.97    9.55   0
  -9   1  17  144.77    4.76   0
  -9   1  18  281.37    5.70   0
  -9   1  19  134.00    4.15   0
  -8   2   9   12.25    4.75   0
  -6   0  10  925.99    8.53   0
  -6   0  22  301.92    5.51   0
  -5  -1  14 2120.16   10.37   0
  -5  -1  15   11.53    3.91   0
  -5  -1  16  180.21    4.38   0
  -5  -1  17  192.86    4.30   0
  -5   7   4   44.11    6.50   0
  -3  -1  21  134.24    4.78   0
  -2  -2  14   37.35    3.31   0
  -2   6  -1  503.71    8.15   0
  -1  -1   4 2542.52   16.88   0
   0  -2   7    5.89    3.44   0
   0  -2  19  128.37    4.80   0
   0   8  -1    5.27    5.98   0
   2   8  -3   15.40    5.41   0
   3  -3  10  276.15    5.36   0
   3  -3  12  111.86    4.58   0
   3  -3  13   66.44    3.69   0
   3  -3  14   41.31    3.79   0
   4  -2   1  564.36    9.31   0
   4   6  -7  259.21    5.65   0
   4   8  -5   16.48    5.50   0
   5  -3   5 1177.32    9.62   0
   5  -3  16   59.98    4.66   0
   5   7  -7   13.95    4.48   0
   8   2 -10  670.85    6.93   0
   9  -3   0  308.75    7.13   0
  12  -4   6   20.61    4.76   0
  12  -4   7  346.70    6.89   0
  12  -4   8    4.82    4.76   0
  12   6 -13  142.66    5.51   0
  13   5 -14   36.68    4.56   0
  14  -4   3  490.47    7.89   0
  14  -4   4    6.84    5.16   0
  14   2 -14  999.80    7.87   0
  14   6 -14  153.87    4.84   0
  15   3 -15  380.36    5.70   0
  15   5 -15  193.34    4.72   0
  16  -4   2    3.63    5.50   0
  16  -2  -9  451.67   10.81   0
  16   0 -13    5.67    3.66   0
  16   2 -15  891.45    7.65   0
  17   3 -16  151.99    4.27   0
  17   5 -16   53.26    4.20   0
  18  -4   1  198.22    7.92   0
  18  -2 -10  383.85    9.48   0
  18   0 -14  952.17    8.92   0
  18   2 -16  690.21    7.08   0
  19   3 -17  629.99    7.22   0
  19   5 -17  180.21    5.12   0
  20  -4   0    6.72    6.28   0
  20   2 -17  346.26    5.74   0
  26   2 -19   16.62    5.32   0
 -10   2  17  899.71    8.58   0
 -10   2  18  139.20    5.15   0
 -10   6  15   48.89    8.29   0
  -7   1   9   10.81    3.41   0
  -7   1  23    9.52    4.29   0
  -6   0  20 1017.10    8.20   0
  -6   0  21    3.55    3.66   0
  -3  -1   8 2729.48   13.77   0
  -3  -1  20   25.35    4.98   0
  -3   7   1   31.09    5.52   0
   0  -2  18   -1.13    3.85   0
   0   4  -4    1.31    3.68   0
   2   2  -5  342.28    6.14   0
   5  -3  15   30.95    4.35   0
   6   6  -9  269.95    5.54   0
   7   3 -10  160.22    4.48   0
   7   5 -10   75.04    3.92   0
   7   7  -9   54.19    4.99   0
   8   4 -11  928.38    7.82   0
   9   1 -10 1373.10    9.88   0
  10   6 -12  120.94    5.00   0
  11   5 -13  257.91    5.48   0
  11   7 -12  165.04    5.93   0
  13   3 -14   17.54    3.13   0
  14  -4   5  238.57    6.43   0
  14  -4   6    1.48    4.85   0
  14  -4   7    8.90    5.18   0
  14   0 -12  356.40    6.27   0
  14   4 -15   51.81    4.45   0
  16  -4   3   16.79    5.72   0
  16  -4   6    4.48    6.16   0
  16   4 -16   -0.55    3.48   0
  17  -1 -12  640.92    8.83   0
  18  -4   2    2.66    5.85   0
  18   4 -17  146.85    4.55   0
  20  -2 -11  171.70    7.73   0
  20   0 -15    4.89    4.00   0
  20   4 -18   10.23    4.95   0
  21   3 -18   96.04    4.31   0
  22   2 -18  250.18    5.82   0
  25  -1 -15  155.55    6.99   0
  25   1 -18  318.34    6.51   0
  26   0 -17    6.40    5.04   0
 -10   6  16   25.78    7.57   0
  -7   1  22   10.18    3.83   0
  -6   0  11    1.25    3.25   0
  -6   0  19    6.67    4.28   0
  -6   6   4  309.71    9.74   0
  -5   5   2    3.14    5.07   0
  -4   0   6 2732.72   17.09   0
  -4   8   4   11.90    6.93   0
  -3  -1  19   93.82    4.19   0
  -2   8   1    8.75    6.06   0
  -1   5  -3  926.95    9.31   0
   0  -2   8 1701.02   10.29   0
   0  -2  16  256.99    5.55   0
   0  -2  17  336.71    5.22   0
   0   2  -3 2992.79   17.67   0
   1   5  -5   74.47    3.76   0
   2  -2   4 1638.51   11.98   0
   3   1  -5  816.06    9.54   0
   3   5  -7  947.66    8.13   0
   4   2  -7   54.20    3.66   0
   4   4  -8    2.28    3.64   0
   5  -3   6  225.81    4.84   0
   5  -3  13  134.04    4.98   0
   5  -3  14   48.65    4.13   0
   7  -3   3  131.41    5.13   0
   7  -3  15  222.17    6.22   0
   8   0  -8 2309.05   14.55   0
   9   5 -12    3.54    4.18   0
  11   3 -13  220.69    4.43   0
  12   2 -13  631.43    6.27   0
  12   4 -14    1.68    3.93   0
  14  -2  -8 1012.09   16.60   0
  15  -1 -11  105.78    5.18   0
  15   1 -14 1162.00    8.73   0
  16  -4   4   16.74    4.89   0
  16  -4   5  101.15    5.77   0
  17   1 -15  249.76    4.76   0
  18  -4   3  291.07    7.45   0
  19  -1 -13   39.29    4.22   0
  19   1 -16  185.64    4.72   0
  21   1 -17    4.55    4.38   0
  22   0 -16  857.73    8.82   0
  23   3 -19  331.13    5.85   0
  24   2 -19   68.83    5.05   0
 -10   4  13  125.81    6.54   0
 -10   4  21   14.43    5.54   0
  -9   3  22   93.33    5.72   0
  -8   2  22  246.76    6.09   0
  -7   1  21  157.57    5.27   0
  -7   5   5  171.59    9.52   0
  -7   7   7   65.31    9.56   0
  -6   0  12 4047.78   15.75   0
  -6   0  18  625.42    6.42   0
  -4   6   1   11.74    4.86   0
  -3  -1   9    8.17    3.21   0
  -3  -1  18  681.55    6.49   0
  -2   4  -2    6.95    3.62   0
  -1  -1  20  464.65    6.70   0
  -1   7  -2  308.28    7.26   0
   0  -2   9 1267.10    8.66   0
   0  -2  14  634.51    6.67   0
   1   3  -5   14.70    3.56   0
   1   7  -4  245.30    6.19   0
   2  -2  18  337.03    5.57   0
   2   6  -6   95.54    4.95   0
   2   8  -4  208.46    6.37   0
   3  -1  -1 1456.94   30.05   0
   3   3  -7 2274.35   12.25   0
   3   7  -6    9.86    3.62   0
   4   8  -6   75.09    5.73   0
   5  -3   8  396.15    5.83   0
   5  -3   9   45.54    3.89   0
   5  -3  10  213.78    5.00   0
   5  -3  11  641.15    6.84   0
   5  -3  12   84.15    3.83   0
   5   1  -7    1.58    3.04   0
   5   5  -9  602.97    6.68   0
   5   7  -8  149.00    5.40   0
   6  -2  -1 1111.69   15.55   0
   8  -2  -3  157.70   10.54   0
   8   6 -11  195.82    4.55   0
   9   7 -11   19.55    4.17   0
  10   2 -12  971.15    7.71   0
  12   0 -11    3.27    3.39   0
  13  -3  -3  238.86    8.71   0
  13   1 -13  194.68    4.86   0
  14   6 -15    9.66    4.24   0
  15   5 -16    2.27    4.63   0
  17   5 -17    2.51    3.93   0
  19   5 -18    1.84    4.25   0
  21  -1 -14    1.58    4.81   0
  22  -2 -12   70.31    7.01   0
  23   1 -18  162.78    5.46   0
  24   0 -17   -0.13    5.49   0
  26  -2 -13  139.17    9.36   0
 -10   4  20    8.89    5.13   0
  -9   3  21  166.70    6.06   0
  -9   5  10    5.16    8.52   0
  -8   2  21  285.16    6.04   0
  -7   1  10 4121.69   18.66   0
  -7   1  20  312.66    5.81   0
  -6   0  13    0.01    2.84   0
  -6   0  14 1421.76    9.37   0
  -6   0  15    0.75    3.64   0
  -6   0  16  107.52    3.82   0
  -6   0  17    2.34    3.20   0
  -4   0  21    0.98    3.85   0
  -3  -1  10 3169.85   13.67   0
  -3  -1  16 1123.94    8.12   0
  -3  -1  17    4.34    3.37   0
  -3   5  -1 1212.04   11.22   0
  -1   3  -3  455.19    6.98   0
   0  -2  10  503.30    5.70   0
   0  -2  11 1097.44    7.80   0
   0  -2  12  283.81    4.75   0
   0  -2  13   11.35    3.46   0
   0   6  -4   13.92    4.27   0
   0   8  -2  148.45    6.17   0
   2  -2  17   22.43    4.05   0
   4   6  -8  328.84    6.00   0
   5   3  -9 1789.45   10.37   0
   6   2  -9 2258.32   11.48   0
   6   4 -10  210.92    4.43   0
   7  -3   4  179.17    5.11   0
   7  -3  13  183.88    4.83   0
   7   5 -11   42.18    4.24   0
   7   7 -10  189.39    5.76   0
   9  -3   1  580.51    8.48   0
   9  -1  -7    5.57    3.81   0
   9   3 -12   44.82    3.29   0
  10   4 -13  114.48    3.98   0
  12   6 -14    2.66    3.84   0
  13  -1 -10 1517.53   12.82   0
  13   5 -15  135.76    4.34   0
  15   3 -16    5.28    3.81   0
  16   2 -16   56.05    4.24   0
  17   3 -17   10.75    3.49   0
  18   2 -17  131.07    4.60   0
  18   4 -18   12.03    4.69   0
  19   3 -18    7.50    3.54   0
  20   2 -18  208.46    5.27   0
  21   3 -19   41.59    5.04   0
  23  -1 -15    0.27    5.08   0
  27  -1 -16  510.15    9.56   0
 -10   4  14   38.17    5.10   0
 -10   4  18    1.32    5.06   0
 -10   4  19  430.01    7.29   0
  -9   3  11 1539.25   14.04   0
  -9   3  20   36.22    4.84   0
  -8   2  10  758.56    9.40   0
  -8   2  20    9.28    4.46   0
  -7   1  11    2.71    3.42   0
  -7   1  19   22.29    3.26   0
  -5   1  22  197.21    6.05   0
  -5   7   3   56.99    6.90   0
  -4   0  20  154.25    4.54   0
  -3  -1  11   88.72    3.50   0
  -3  -1  12 1236.45    8.62   0
  -3  -1  13  347.12    5.31   0
  -3  -1  14   66.34    4.18   0
  -3  -1  15  144.87    3.99   0
  -2   2  -1 1406.61   14.57   0
  -2   6  -2  141.85    5.26   0
  -1  -1   5   55.37    3.34   0
  -1  -1  19    8.50    3.85   0
   2  -2   5  732.26    7.80   0
   2  -2  16  114.81    4.18   0
   4  -2  17  142.80    5.68   0
   6   6 -10   45.63    4.03   0
   7  -3  11   15.47    4.05   0
   7  -3  12  113.59    4.21   0
   7   1  -9    9.42    2.70   0
   8   4 -12   30.06    4.02   0
   9  -3  13   15.59    4.95   0
  10   6 -13   36.32    3.77   0
  11  -3  -1 1368.11   13.89   0
  11   1 -12 2556.43   12.19   0
  11   5 -14    0.74    3.71   0
  13   3 -15  243.36    4.63   0
  14   2 -15   59.42    3.45   0
  14   4 -16   44.26    4.49   0
  16   4 -17  351.83    5.42   0
  18   0 -15    5.67    4.59   0
  20   4 -19   37.32    4.18   0
  22   2 -19  156.79    5.37   0
  23   3 -20   19.50    4.98   0
  25   1 -19   -1.97    5.13   0
  26   0 -18  554.39    8.83   0
 -10   4  15  342.54    7.66   0
 -10   4  16    8.62    5.05   0
 -10   4  17  820.04    9.43   0
  -9   3  19  635.75    7.74   0
  -8   2  19  402.03    6.41   0
  -7   1  17   15.63    3.85   0
  -7   1  18 1162.77    8.03   0
  -5   1  21   16.83    4.64   0
  -4   0   7    3.90    2.49   0
  -4   0  19    2.63    3.68   0
  -4   4   0    2.61    4.01   0
  -4   8   3    2.48    6.87   0
  -3   7   0  114.59    6.19   0
  -2   0  21    9.08    4.09   0
  -2   8   0   37.50    6.29   0
  -1  -1  18  200.25    4.69   0
   1   5  -6  135.77    4.73   0
   1   7  -5   68.82    5.21   0
   2  -2   6  210.94    4.96   0
   2  -2  14    2.33    3.83   0
   2  -2  15  128.21    4.19   0
   2   4  -7 1664.81   10.39   0
   3   5  -8   85.76    4.22   0
   3   7  -7   57.07    5.01   0
   4  -2   2  158.24    5.10   0
   4  -2  16   39.27    4.94   0
   7  -3   6   97.08    4.35   0
   7  -3   9  444.43    6.33   0
   7  -3  10  145.50    4.85   0
   7   3 -11   19.40    3.05   0
   8   2 -11  565.62    6.05   0
   8   6 -12   18.09    4.37   0
   9  -3  12   49.40    5.10   0
   9   5 -13  312.98    5.83   0
   9   7 -12    7.84    4.07   0
  10   0 -10    4.35    2.89   0
  11   3 -14  185.13    4.86   0
  12   2 -14   49.67    3.87   0
  12   4 -15  473.06    5.73   0
  14   6 -16   65.73    4.53   0
  15   5 -17  275.16    5.99   0
  16   0 -14   13.38    4.03   0
  17   1 -16 1093.87    8.68   0
  17   5 -18   40.67    5.31   0
  19   1 -17   98.94    4.86   0
  20   0 -16  275.08    5.96   0
  24  -2 -13   28.81    7.34   0
  24   2 -20  185.49    5.82   0
  25  -1 -16   22.92    5.56   0
  -9   3  12   48.03    4.79   0
  -9   3  18   37.66    4.48   0
  -7   1  12 2391.50   12.84   0
  -7   1  13  141.67    4.53   0
  -7   1  14   37.19    4.12   0
  -7   1  15  334.16    5.52   0
  -7   1  16  395.38    5.51   0
  -6   2  22   65.01    4.59   0
  -6   4   3 1922.83   20.27   0
  -5   3   2  402.50   10.54   0
  -4   0  18  248.32    4.70   0
  -1  -1  17   94.37    3.98   0
  -1   5  -4   24.34    4.16   0
  -1   7  -3   62.69    5.85   0
   0   4  -5 1207.83    9.49   0
   1  -1  19   59.61    4.29   0
   2  -2  13  285.71    5.42   0
   2   6  -7  408.07    6.34   0
   2   8  -5   13.07    5.26   0
   4   4  -9   23.45    3.08   0
   5   5 -10   11.34    3.86   0
   5   7  -9  122.72    4.76   0
   7  -3   8   10.72    3.37   0
   9  -3   2   76.91    4.37   0
   9  -3  11  255.74    5.89   0
   9   1 -11  436.12    6.10   0
  10   4 -14   33.00    3.94   0
  11  -3  12   28.14    4.35   0
  12   6 -15  177.91    4.82   0
  13   5 -16   46.87    4.82   0
  14   0 -13    3.96    3.59   0
  15  -3  -4  275.20    9.76   0
  15   1 -15  236.22    4.52   0
  17   3 -18  159.47    5.04   0
  19   3 -19  326.92    5.96   0
  21   1 -18  758.99    7.36   0
  22   0 -17    0.52    4.26   0
  23   1 -19   94.13    4.95   0
  -9   3  13  817.45    9.59   0
  -9   3  16  393.78    7.14   0
  -9   5  19  328.06    8.54   0
  -8   2  12  178.01    4.86   0
  -8   2  16 1031.18    8.88   0
  -8   2  17   28.46    4.27   0
  -5   1   6 3394.08   22.32   0
  -5   1  20  378.26    5.53   0
  -4   0   8 3520.66   16.75   0
  -4   0  17    4.79    3.43   0
  -4   6   0  329.75    7.45   0
  -3   3  -1 2840.00   18.33   0
  -1  -1   6 4765.84   19.20   0
   0   6  -5  571.79    7.57   0
   0   8  -3   14.61    5.04   0
   1  -1   2 4321.56   25.97   0
   1  -1  18  244.64    5.08   0
   2  -2   8  808.93    7.61   0
   2  -2  11   50.80    3.87   0
   2  -2  12  656.56    6.41   0
   2   2  -6 1913.65   12.16   0
   4  -2  15  139.96    4.31   0
   4   2  -8 2074.68   11.39   0
   4   6  -9   25.27    3.59   0
   6  -2  16   75.36    4.82   0
   6   4 -11  382.68    5.30   0
   7   5 -12   39.06    4.20   0
   7   7 -11   53.50    4.10   0
   9  -3   3 1186.72   10.22   0
   9  -3   9  379.37    6.29   0
   9  -3  10   55.68    3.97   0
   9   3 -13  704.56    6.59   0
  10   2 -13   96.97    3.54   0
  10   6 -14  137.84    5.34   0
  11  -3   0   71.80    5.42   0
  11  -3  11  134.63    4.59   0
  11  -1  -9  135.23    5.08   0
  11   5 -15  528.82    6.66   0
  13   1 -14  433.35    5.50   0
  15   3 -17  683.16    6.55   0
  16   2 -17  174.06    4.82   0
  16   4 -18    0.17    4.59   0
  17  -1 -13  241.80    6.38   0
  18   2 -18  166.37    4.79   0
  18   4 -19  415.53    5.88   0
  19  -1 -14 1251.24   11.14   0
  20   2 -19   17.49    4.46   0
  20   4 -20    3.96    4.12   0
  21  -3  -7  723.89   18.62   0
  21  -1 -15  274.22    6.91   0
  21   3 -20  114.62    4.72   0
  24   0 -18  171.76    5.80   0
  -9   3  14  233.44    5.78   0
  -9   3  15   18.91    4.17   0
  -9   5  18   16.35    5.83   0
  -8   2  13  942.57    9.08   0
  -8   2  14    0.55    3.71   0
  -8   2  15  352.04    6.19   0
  -7   3  21  275.21    6.47   0
  -6   6   3  369.27    9.44   0
  -5   1  19   19.81    4.34   0
  -5   5   1  708.46   10.08   0
  -4   0  16 1656.73    9.43   0
  -3   1  21  145.12    5.53   0
  -2   0  19    1.93    3.66   0
  -2   4  -3    6.94    3.55   0
  -2   6  -3    1.88    4.62   0
  -1   1  -1  568.23   11.96   0
   0   0  20  295.71    6.20   0
   1  -1  17    7.45    4.36   0
   1   3  -6  427.86    6.19   0
   2  -2   9   96.73    3.58   0
   3   3  -8  448.98    5.72   0
   4  -2  14  442.76    5.66   0
   4   0  -5    2.37    3.34   0
   5   3 -10   65.91    3.79   0
   6  -2  15   27.27    3.90   0
   6   2 -10  359.39    5.00   0
   6   6 -11  163.89    4.52   0
   8   4 -13 1197.24    8.56   0
   9  -3   4    7.14    3.91   0
   9  -3   7   62.33    4.34   0
   9  -3   8  141.86    5.05   0
   9   7 -13   51.58    5.51   0
  11  -3  10   39.24    3.99   0
  12   0 -12 1709.17   11.30   0
  13  -3  -2  387.81    8.83   0
  13  -3  10    5.97    5.07   0
  13   3 -16  276.83    4.68   0
  14   2 -16  342.87    5.55   0
  14   4 -17  628.46    6.33   0
  15  -1 -12 1708.69   12.88   0
  22   2 -20    1.98    3.84   0
  25   1 -20  340.48    6.07   0
  27  -1 -17    2.31    6.02   0
  -9   5  17  320.21    8.56   0
  -8   4  20    4.03    5.00   0
  -7   3  20  126.86    5.47   0
  -7   7   6  117.71   10.87   0
  -6   2  20  434.37    6.06   0
  -5   1  18   11.46    3.96   0
  -5   7   2   80.01    6.54   0
  -4   0   9    0.55    2.73   0
  -4   0  14 1917.66   10.34   0
  -4   0  15    3.91    3.21   0
  -4   8   2  244.37    8.75   0
  -3   5  -2   97.69    4.94   0
  -3   7  -1   76.17    5.69   0
  -2   0  18  679.51    7.16   0
  -2   8  -1   10.37    5.07   0
  -1  -1   7    3.51    2.43   0
  -1  -1  13    6.19    3.96   0
  -1  -1  14 1314.19    8.19   0
   0   2  -4   32.88    3.16   0
   1   7  -6  268.35    6.37   0
   3   1  -6  338.46    6.07   0
   3   5  -9   99.45    4.40   0
   3   7  -8  141.26    5.35   0
   4  -2   3 3058.85   16.56   0
   4  -2  13    6.05    3.29   0
   5   1  -8 1276.92    9.65   0
   5   7 -10   -2.53    4.52   0
   6  -2  14   24.08    4.38   0
   7   3 -12  350.62    5.29   0
   8  -2  15  254.54    5.39   0
   8   0  -9    3.11    2.99   0
   8   2 -12  156.86    4.29   0
   8   6 -13  256.67    5.03   0
   9  -3   5  322.27    5.50   0
   9   5 -14   30.36    3.67   0
  11  -3   8   61.92    4.66   0
  11   1 -13   10.42    2.74   0
  11   3 -15 1060.49    7.99   0
  12  -2  -7 1055.07   20.74   0
  12   2 -15  542.09    6.33   0
  12   4 -16    1.76    3.43   0
  12   6 -16   42.91    5.13   0
  13  -3   9  210.54    6.08   0
  15   5 -18    9.35    3.89   0
  17  -3  -5  406.53   11.95   0
  17   1 -17   18.10    3.94   0
  18  -2 -11  474.03   10.07   0
  18   0 -16 1253.73    9.78   0
  19   1 -18    1.48    4.31   0
  20  -2 -12  685.62   11.97   0
  20   0 -17    1.62    4.13   0
  23  -1 -16  548.22    8.28   0
  24   2 -21    0.48    4.10   0
  26  -2 -14    8.00    7.88   0
  26   0 -19    2.87    5.01   0
  -9   5  16    9.58    6.10   0
  -8   4  19  229.56    5.97   0
  -6   2  19   32.27    4.37   0
  -5   1  17  190.10    4.93   0
  -4   0  10 1455.75    9.87   0
  -4   0  11   -0.43    2.87   0
  -4   0  12    5.49    2.83   0
  -4   0  13    6.88    2.85   0
  -4   2  21  118.46    5.52   0
  -3   1  20   28.00    3.52   0
  -2   0  17   -0.07    3.97   0
  -1  -1   9  779.38    7.29   0
  -1  -1  10  212.34    4.73   0
  -1  -1  11  109.31    4.14   0
  -1  -1  12 1933.91   10.18   0
  -1   3  -4  670.62    7.96   0
  -1   7  -4   62.58    5.08   0
   0   0  19    3.82    3.80   0
   0   8  -4   13.70    5.36   0
   1   5  -7  252.58    4.93   0
   2   4  -8    9.21    3.62   0
   2   6  -8    3.76    4.21   0
   3  -1  17   45.45    4.19   0
   4  -2  11  436.85    5.83   0
   4  -2  12  463.22    5.64   0
   4   4 -10   73.13    4.15   0
   4   6 -10   30.66    4.28   0
   5   5 -11  956.34    7.48   0
   6  -2   0  207.93    6.47   0
   7   1 -10 3123.84   14.09   0
   7   7 -12  178.99    5.84   0
   8  -2  14  111.06    5.10   0
  10   4 -15  273.69    5.43   0
  10   6 -15   40.88    4.90   0
  11  -3   1  400.93    6.99   0
  11  -3   7  443.32    6.70   0
  13  -3   8   73.95    5.07   0
  13  -1 -11  245.05    5.95   0
  13   5 -17   65.57    4.27   0
  15  -3   8   44.68    5.23   0
  15   1 -16  110.54    4.32   0
  16  -2 -10  405.40   10.25   0
  16   0 -15    1.65    3.63   0
  16   4 -19    3.82    4.56   0
  17   3 -19  323.03    5.77   0
  18   4 -20    5.38    4.96   0
  19  -3  -6   17.50    7.81   0
  19   3 -20   14.77    3.96   0
  21   1 -19   15.37    3.63   0
  21   3 -21  291.07    6.57   0
  22  -2 -13  337.09    9.44   0
  22   0 -18  464.18    7.15   0
  23   1 -20  166.24    5.56   0
  25  -1 -17    3.58    5.63   0
  -9   5  12    1.26    6.16   0
  -9   5  15    3.09    5.95   0
  -7   3  19  102.89    5.07   0
  -6   2  18  256.31    5.64   0
  -5   1   7    3.13    3.59   0
  -3   1  19   94.41    4.70   0
  -1   5  -5  917.17    8.85   0
   0   0  18    7.98    4.41   0
   0   4  -6   32.15    3.74   0
   0   6  -6  433.66    6.77   0
   1  -1  15   77.72    3.72   0
   2   0  19   -5.09    5.04   0
   3  -1  16   13.03    4.25   0
   4  -2   4  433.87    6.33   0
   4  -2  10   -0.09    3.47   0
   5  -1  17   21.39    4.04   0
   6   4 -12   52.82    3.34   0
   6   6 -12  197.87    5.43   0
   7   5 -13  520.87    6.05   0
   9   1 -12   37.21    3.60   0
   9   3 -14  195.24    4.21   0
  10   0 -11    3.11    3.32   0
  10   2 -14 1195.34    8.44   0
  11  -3   2  235.00    5.90   0
  11  -3   3   17.75    4.49   0
  11  -3   4  178.59    5.82   0
  11  -3   5  517.25    7.00   0
  11  -3   6    5.04    4.16   0
  11   5 -16   21.11    3.65   0
  13  -3  -1   11.85    4.84   0
  13  -3   7  130.76    5.23   0
  13   1 -15  237.97    4.88   0
  14   0 -14 2593.14   13.35   0
  14   4 -18    3.51    4.28   0
  15  -3   7  133.25    5.73   0
  15   3 -18   70.01    3.80   0
  16   2 -18  471.86    6.21   0
  18   2 -19  275.64    4.92   0
  20   2 -20  338.81    5.53   0
  22   2 -21  272.62    5.96   0
  24   0 -19    0.38    4.63   0
  25   1 -21   12.83    5.18   0
  -9   5  13  392.05    9.14   0
  -9   5  14   45.76    6.14   0
  -7   3  18  325.18    6.19   0
  -7   5   4  355.23   11.50   0
  -5   1  15    0.76    3.50   0
  -5   3  21   12.18    4.27   0
  -4   2  20   21.94    4.65   0
  -4   4  -1 1564.85   13.06   0
  -2   0   4 5033.08   27.35   0
  -1   1  20  443.48    5.99   0
   1  -1   3   88.47    4.55   0
   1  -1  14  408.16    5.42   0
   1   1  -4 2600.45   17.01   0
   3   3  -9  347.40    5.54   0
   3   7  -9    2.05    4.54   0
   4  -2   5  638.50    7.13   0
   4  -2   6 1152.69    9.13   0
   4  -2   7   10.27    3.56   0
   4  -2   8  565.38    6.54   0
   4  -2   9 1794.68    9.93   0
   4   2  -9  108.67    3.98   0
   5   7 -11   72.11    5.37   0
   6  -2  12   87.75    3.71   0
   8  -2  13    2.14    3.68   0
   8   4 -14   24.02    3.85   0
   8   6 -14   56.43    4.78   0
   9   5 -15    0.88    4.13   0
  10  -2  13   39.82    5.22   0
  12   4 -17   24.28    4.33   0
  13  -3   6   66.14    4.58   0
  13   3 -17  123.76    3.93   0
  14   2 -17  585.37    6.47   0
  15  -3  -3 1185.48   14.16   0
  15  -3   6    9.65    4.80   0
  15   5 -19  141.67    4.70   0
  17  -3   6   27.33    5.48   0
  19  -1 -15   51.94    5.15   0
  21  -1 -16  194.26    6.24   0
  23  -3  -7   78.11    9.19   0
  24  -2 -14  422.18   11.28   0
  25  -3  -7  194.17   10.90   0
  26   0 -20  210.87    7.28   0
  -8   4   8    6.50    6.83   0
  -8   4  17   65.75    5.04   0
  -6   2  17  605.00    6.67   0
  -6   4  20    2.40    5.19   0
  -6   6   2    4.08    5.98   0
  -6   8   5    0.47    9.22   0
  -5   1  14 2151.08   11.39   0
  -5   3  20   39.85    4.95   0
  -5   5   0   44.44    5.36   0
  -4   8   1    5.55    6.19   0
  -3   1  18  678.33    6.58   0
  -3   5  -3  684.54    8.68   0
  -3   7  -2   44.20    5.49   0
  -2   0  15   10.58    2.94   0
  -2   2  -2 2618.49   17.96   0
  -2   4  -4   74.22    4.30   0
  -2   6  -4  193.02    5.55   0
   0   0  17    4.53    3.53   0
   0   8  -5   33.92    6.25   0
   1  -1  13  144.96    3.97   0
   1   3  -7  201.74    4.94   0
   1   7  -7   20.37    3.99   0
   2   0  18  398.64    6.41   0
   2   2  -7 1521.66   10.34   0
   3  -1  15  141.19    4.26   0
   3   5 -10  131.98    4.60   0
   5  -1  16  426.01    5.93   0
   5   3 -11 1048.07    7.60   0
   6  -2  11  378.93    5.28   0
   6   2 -11  289.82    4.63   0
   7  -1  -6 1330.00   15.52   0
   7  -1  16  107.63    5.61   0
   7   7 -13   15.32    5.42   0
   8  -2  12  363.10    5.46   0
   9  -1  -8 2807.75   18.92   0
  11   1 -14  164.57    4.47   0
  11   3 -16    0.00    3.06   0
  12   0 -13    8.75    3.42   0
  12   2 -16  484.62    6.14   0
  13  -3   0   51.04    4.87   0
  13  -3   4   39.37    4.36   0
  13  -3   5   33.98    4.27   0
  13   5 -18   31.86    4.00   0
  15  -3   5  313.25    6.33   0
  17  -3   5   26.02    5.08   0
  17  -1 -14   15.37    3.93   0
  18   4 -21  141.76    5.81   0
  19   1 -19   53.55    4.59   0
  19   3 -21   16.00    4.86   0
  21   1 -20  327.76    6.29   0
  23  -1 -17   20.02    5.32   0
  27  -1 -18  197.89    7.81   0
  -8   4  16    5.34    4.99   0
  -8   6  16   57.61    7.22   0
  -7   3  17  121.13    5.08   0
  -6   2  16   35.55    4.12   0
  -5   1   8 1429.63   11.96   0
  -5   1  13   -4.42    3.51   0
  -4   2  19  287.27    5.21   0
  -3   1  17   -4.62    4.04   0
  -3   3  -2   13.46    3.83   0
  -2   0  14   96.37    3.69   0
  -1   1  19    4.11    4.05   0
  -1   7  -5  152.14    5.78   0
   1  -1  12  147.74    3.99   0
   1   5  -8    5.99    3.20   0
   2   4  -9 1230.81    8.90   0
   2   6  -9  336.53    6.04   0
   3  -1  14  146.85    4.73   0
   4   4 -11 1450.05    9.32   0
   4   6 -11  251.71    5.02   0
   5  -1  15   17.34    4.40   0
   5   5 -12   54.27    3.71   0
   6  -2   1   32.22    4.23   0
   6  -2  10  157.97    4.13   0
   6   6 -13   48.25    5.06   0
   7   3 -13  959.05    7.45   0
   7   5 -14   -3.66    4.23   0
   8  -2  11   77.22    4.59   0
   8   2 -13  730.80    6.48   0
  10  -2  12    8.90    3.80   0
  10   4 -16    7.17    3.51   0
  10   6 -16   21.05    4.12   0
  11  -1 -10 1057.99   10.78   0
  11   5 -17  309.29    5.53   0
  12  -2  12  130.28    5.03   0
  13  -3   1  753.22    8.83   0
  13  -3   2   22.20    4.32   0
  13  -3   3  541.72    7.53   0
  14  -2  -9  799.50   14.41   0
  15  -3  -2    9.24    4.87   0
  15  -3   4   15.47    4.44   0
  15  -1 -13   21.27    4.33   0
  15   1 -17  110.73    4.36   0
  15   3 -19   79.21    4.77   0
  16   4 -20   11.58    3.97   0
  17  -3   4   24.02    5.68   0
  17   1 -18  874.13    7.52   0
  17   3 -20   33.02    3.92   0
  18   0 -17    2.05    4.13   0
  18   2 -20  101.86    4.96   0
  19  -3   4    5.14    5.60   0
  20   0 -18  667.54    8.05   0
  20   2 -21   63.16    5.05   0
  23   1 -21   25.01    5.13   0
  -8   4  15  287.18    6.86   0
  -7   3  16   52.70    4.69   0
  -7   5  18  100.44    6.57   0
  -7   7   5   42.58    9.10   0
  -6   2  15 1209.35    9.19   0
  -6   4   2    5.79    5.17   0
  -6   4  19   58.61    5.21   0
  -5   1   9  864.99    8.90   0
  -5   1  10  483.00    6.88   0
  -5   1  11  447.79    6.48   0
  -5   1  12  744.24    7.30   0
  -5   3  19  401.83    6.80   0
  -4   2  18  131.13    4.81   0
  -2   0  13    4.64    3.07   0
  -2   2  20  225.49    5.40   0
  -1   1  18  192.56    5.33   0
  -1   3  -5 2721.26   14.36   0
  -1   5  -6    4.52    4.03   0
   0   0  16  358.26    5.16   0
   0   2  -5 1644.92   11.79   0
   0   4  -7    2.52    3.84   0
   0   6  -7    2.45    4.51   0
   1  -1   4 1151.32   10.96   0
   1  -1  11  272.35    4.71   0
   1   1  19   56.67    5.26   0
   2   0  17    1.71    3.70   0
   3   7 -10  267.84    6.40   0
   5   1  -9  795.26    7.51   0
   5   7 -12   49.10    5.39   0
   6  -2   9    3.09    2.95   0
   6   4 -13   51.37    3.57   0
   7  -1  15   30.24    4.89   0
   8   0 -10 2628.28   14.11   0
   8   6 -15  115.71    5.45   0
  10  -2  11  316.19    6.00   0
  10   2 -15  487.79    6.16   0
  12  -2  11   21.86    4.87   0
  13   3 -18   94.77    4.83   0
  14   4 -19  584.69    6.68   0
  15  -3   3  175.54    5.55   0
  16   2 -19   -0.88    4.12   0
  17  -3  -4  161.18    7.57   0
  17  -3   3   93.76    6.04   0
  19  -3   3  156.34    6.15   0
  21  -3  -6   28.90    7.72   0
  22   2 -22   77.60    4.67   0
  24   0 -20  668.27    8.62   0
  25  -1 -18  310.57    7.82   0
  -8   4  14   17.61    4.89   0
  -7   3  15  915.34    8.81   0
  -6   2   7  177.89    6.70   0
  -6   2  14  698.94    7.52   0
  -4   6  -2    3.55    4.69   0
  -4   8   0  147.01    8.00   0
  -3   1  16 1104.30    7.83   0
  -3   3  20   24.85    5.30   0
  -2   0   5    1.01    2.73   0
  -2   0  12 2186.92   10.83   0
  -2   2  19    7.24    4.63   0
  -2   8  -3    0.99    5.20   0
   0   0  15    8.26    3.38   0
   1  -1   5 1034.42    9.65   0
   1  -1   9    2.14    3.70   0
   1   7  -8   31.19    5.02   0
   3  -1  13   38.71    3.73   0
   3   1  -7 1265.70    9.90   0
   4   0  17   -1.18    4.80   0
   5  -1  14  571.63    6.17   0
   6  -2   2 2164.07   14.63   0
   6  -2   7  478.01    6.46   0
   6  -2   8  995.35    7.77   0
   8  -2  10  143.09    4.15   0
   8   4 -15  250.27    4.69   0
   9   1 -13    9.20    2.82   0
   9   5 -16   11.77    3.69   0
  10   0 -12 2224.00   12.53   0
  13   1 -16 1940.58   10.30   0
  13   5 -19  150.23    5.11   0
  14   0 -15    1.23    3.43   0
  14   2 -18   19.82    3.26   0
  15  -3  -1  372.28    7.56   0
  15  -3   0   78.45    5.41   0
  15  -3   1   63.82    5.15   0
  15  -3   2  120.56    5.00   0
  17  -3  -3    3.72    5.88   0
  17  -3   2   32.46    5.44   0
  19  -3  -5  101.55    7.22   0
  19  -3   2   87.55    5.45   0
  20  -2 -13    2.35    5.73   0
  21  -3   1  178.04    6.99   0
  23  -3  -6   25.97    7.45   0
  26  -2 -15  196.60   10.22   0
  -8   4   9   99.00    7.17   0
  -8   6  14   68.62    6.75   0
  -7   3  14   50.14    4.30   0
  -7   5  17  127.62    5.73   0
  -6   2  13   10.98    3.84   0
  -6   4  18   16.37    4.69   0
  -6   8   4  250.55   11.92   0
  -5   3   1  575.18   11.04   0
  -5   3  18    8.90    4.43   0
  -4   2   1    2.04    4.91   0
  -4   2  17  167.60    4.96   0
  -4   4  -2    2.70    4.28   0
  -3   1  15  140.29    4.56   0
  -3   7  -3   75.57    4.97   0
  -1   1  17   93.74    4.67   0
  -1   7  -6   29.72    5.92   0
   0   0  14 2453.07   11.53   0
   1  -1   6   73.75    3.41   0
   1  -1   7  550.06    6.75   0
   1  -1   8 2741.42   12.84   0
   1   1  18  233.36    5.73   0
   1   5  -9  612.85    7.00   0
   2   0  16  337.51    5.33   0
   2   6 -10  117.36    4.93   0
   3  -1  12 1244.40    8.12   0
   3   3 -10   87.21    3.60   0
   3   5 -11  139.63    4.06   0
   4   0  -6 2735.30   17.16   0
   4   2 -10  674.61    6.56   0
   4   6 -12   10.45    4.56   0
   5  -1  13    4.12    4.18   0
   5   3 -12   79.32    3.48   0
   5   5 -13  141.50    4.95   0
   6  -2   3  176.63    5.07   0
   6  -2   5 1128.27    9.19   0
   6  -2   6    0.51    3.36   0
   6   0  17    0.87    4.29   0
   6   2 -12 1679.93    9.64   0
   7  -1  14    2.82    3.53   0
   7   3 -14   44.28    4.01   0
   8  -2  -2 3063.97   25.67   0
   8  -2   9  729.14    6.87   0
   9  -1  14  249.43    6.09   0
  10  -2  10   86.78    3.93   0
  10   4 -17  681.61    7.26   0
  11   3 -17  443.51    5.57   0
  11   5 -18  104.79    5.26   0
  12  -2  10  149.82    4.79   0
  12   2 -17   18.06    3.93   0
  13  -1 -12   87.49    4.36   0
  16   4 -21  258.87    6.34   0
  17  -3  -2  326.58    8.12   0
  17  -3   0    9.91    4.97   0
  17  -3   1  454.44    7.60   0
  17   1 -19  131.27    4.71   0
  17   3 -21  548.98    6.50   0
  18  -2 -12   12.93    5.48   0
  19  -3   1    3.68    4.51   0
  19  -1 -16  186.87    6.07   0
  19   1 -20  474.05    6.71   0
  19   3 -22  102.35    4.57   0
  21  -3  -5   87.63    7.46   0
  21  -3  -1  339.30    8.16   0
  21  -3   0   -0.71    5.14   0
  21  -1 -17    7.34    4.89   0
  21   1 -21   62.42    5.02   0
  22  -2 -14    2.46    5.99   0
  23  -3  -5  181.09    8.90   0
  23  -3  -4    0.87    6.59   0
  23  -3  -3  175.66    8.32   0
  23  -3  -2   24.74    6.34   0
  -8   4  10    5.75    5.65   0
  -8   4  11 1182.45   12.85   0
  -8   4  12   32.34    4.62   0
  -8   6  13  317.30    9.55   0
  -7   3  13 1106.56   10.27   0
  -6   2   8  402.56    8.12   0
  -6   2  12 1812.42   11.69   0
  -6   6   1  424.37    9.10   0
  -5   5  -1    6.50    4.59   0
  -5   7   0  229.92    7.50   0
  -3   3  19  378.48    6.43   0
  -3   5  -4  141.24    5.18   0
  -2   0   6 2075.97   14.07   0
  -2   0   7    1.40    3.21   0
  -2   0   8  202.77    4.96   0
  -2   0   9    0.77    2.86   0
  -2   4  -5  563.98    7.24   0
   0   6  -8  278.30    6.16   0
   1   3  -8  403.76    5.60   0
   2   0  15    3.19    4.28   0
   2   2  -8    3.86    2.67   0
   2   4 -10  123.43    4.38   0
   3  -1  11   13.55    3.88   0
   4   0  16   34.86    3.81   0
   4   4 -12    3.40    3.13   0
   6  -2   4  778.91    7.87   0
   6   4 -14   27.11    3.97   0
   6   6 -14  106.19    4.53   0
   7   5 -15  526.33    6.07   0
   8  -2   8  277.41    5.32   0
   8   2 -14   -0.51    2.95   0
   8   6 -16   55.21    5.23   0
  10  -2   9   14.30    4.18   0
  11   1 -15  550.26    5.96   0
  12  -2   9  154.98    5.37   0
  12   0 -14   64.31    4.17   0
  14  -2   9  112.46    5.46   0
  14   4 -20    9.37    3.83   0
  15   1 -18  305.31    5.36   0
  15   3 -20   55.30    4.04   0
  17  -3  -1  193.13    6.54   0
  17  -1 -15  259.46    6.00   0
  18   0 -18  296.46    5.91   0
  18   2 -21  111.65    5.12   0
  19  -3  -4   82.12    6.40   0
  19  -3  -3  679.56   10.66   0
  19  -3  -2   39.89    6.15   0
  19  -3  -1   22.23    5.30   0
  19  -3   0   99.98    5.50   0
  20   0 -19   -0.54    4.21   0
  20   2 -22  117.97    4.67   0
  21  -3  -4   19.03    6.31   0
  21  -3  -3   20.06    6.45   0
  21  -3  -2   66.25    6.54   0
  22   0 -20    9.30    4.91   0
  23  -1 -18  161.91    6.47   0
  23   1 -22  328.41    6.08   0
  24  -2 -15  158.24    8.88   0
  -8   6  12   15.04    6.80   0
  -7   3  12  425.16    7.50   0
  -7   5   3   24.82    6.77   0
  -6   2   9 2297.46   15.49   0
  -6   2  11  293.58    5.78   0
  -6   4  17  557.73    7.51   0
  -5   3  17  658.28    7.07   0
  -4   2  16  973.36    7.70   0
  -4   4  19  204.99    6.07   0
  -3   1  14   55.54    3.43   0
  -1   1  -2 4013.39   25.62   0
  -1   1  16   31.16    3.45   0
  -1   5  -7  613.53    7.41   0
   0   0  13   14.50    3.36   0
   0   4  -8    5.52    3.89   0
   1   1  -5   55.18    3.36   0
   1   1  17    8.79    4.50   0
   1   7  -9   76.86    5.65   0
   3   7 -11    3.56    4.10   0
   5  -1  12    5.16    3.30   0
   5   1 -10  446.42    6.15   0
   6   0  16  381.62    5.69   0
   7  -1  13   73.46    4.05   0
   7   1 -12 2014.33   10.96   0
   8  -2   7   83.56    4.19   0
   8   4 -16   11.24    4.18   0
   9  -1  13    1.73    4.56   0
   9   3 -16  350.89    5.11   0
   9   5 -17  262.06    5.21   0
  10  -2   8  661.63    7.20   0
  10   2 -16   63.91    4.21   0
  11  -1  13   63.94    4.43   0
  12   4 -19   74.26    4.20   0
  13   3 -19  577.98    6.23   0
  14   2 -19  236.14    5.29   0
  15  -1 -14 1130.61   10.53   0
  16  -2 -11   83.27    6.45   0
  16  -2   8   51.88    5.22   0
  16   0 -17    4.20    4.06   0
  16   2 -20  355.12    5.26   0
  24   0 -21    2.92    5.10   0
  25  -1 -19    1.49    5.85   0
  -8   6   9    6.67    8.22   0
  -8   6  10  140.04    9.53   0
  -7   3   8   90.52    6.09   0
  -7   3  10  181.23    6.27   0
  -7   3  11   23.62    4.60   0
  -7   7   4  333.51   12.23   0
  -5   3  16   98.79    5.03   0
  -5   5  18    6.31    5.41   0
  -4   2  15  116.56    4.37   0
  -4   6  -3  229.54    6.62   0
  -4   8  -1   13.01    6.29   0
  -3   1  13  338.06    5.22   0
  -3   3  -3  780.84    8.96   0
  -3   3  18  292.05    6.12   0
  -3   7  -4  405.37    7.95   0
  -2   2  -3   36.26    3.78   0
  -2   2  17  250.29    5.36   0
  -2   6  -6   11.15    4.54   0
  -1   3  -6  337.31    5.93   0
  -1   3  19   84.17    5.50   0
   0   0  12  262.11    4.96   0
   0   2  -6 1566.71   11.22   0
   0   2  18   -3.85    4.62   0
   2   0  14    4.19    3.26   0
   3   1  17   45.11    5.00   0
   3   5 -12    1.52    3.87   0
   4   0  15    1.58    3.53   0
   4   6 -13  191.87    5.63   0
   5  -1  -4  293.23   10.92   0
   5   3 -13  270.18    5.22   0
   5   5 -14   15.18    4.40   0
   7  -1  12  494.14    6.29   0
   8  -2   6  816.88    7.85   0
   8   0 -11    5.86    3.36   0
   9  -1  -9   49.40    4.55   0
   9   1 -14 1656.04    9.82   0
  11   3 -18  114.97    4.07   0
  11   5 -19    3.02    5.12   0
  12  -2   8   16.58    4.30   0
  13   1 -17   35.39    3.19   0
  14  -2   8  195.67    5.74   0
  14   0 -16  427.13    6.16   0
  17   3 -22   12.35    5.01   0
  -7   3   9 1103.28   12.47   0
  -7   7  13   20.95    8.06   0
  -6   4  16    2.67    4.30   0
  -3   1  12 1303.09    9.20   0
  -1   1  15  114.58    4.12   0
  -1   7  -7   73.89    5.39   0
   1   1  16 1017.65    8.22   0
   1   5 -10    0.03    3.81   0
   2   6 -11   75.47    4.38   0
   3  -1   0   19.79    4.66   0
   3  -1   9  236.87    4.47   0
   3   3 -11  614.74    6.15   0
   4   2 -11 1235.56    8.76   0
   4   4 -13  740.29    7.20   0
   5  -1  11  150.78    4.21   0
   5   1  17   31.25    5.18   0
   6   0  -9   -0.56    2.92   0
   6   0  15    2.20    3.84   0
   6   2 -13   14.68    3.04   0
   6   6 -15  176.54    5.10   0
   7   3 -15  875.42    7.03   0
   7   5 -16   43.72    3.86   0
   8  -2  -1   53.62    5.30   0
   8  -2   5   38.38    3.86   0
   8   0  15    8.65    4.95   0
   9  -1  12  104.70    4.26   0
  10  -2   7  113.80    4.70   0
  10   0 -13    3.40    2.74   0
  10   4 -18    4.66    3.52   0
  11  -1  12  170.23    4.89   0
  11   1 -16   12.85    3.69   0
  12   2 -18  677.91    6.46   0
  14   4 -21   17.67    4.30   0
  15   3 -21   35.45    3.95   0
  16  -2   7   45.02    5.03   0
  17   1 -20   79.86    4.41   0
  18   2 -22  227.01    5.94   0
  19   1 -21    8.14    3.71   0
  20   2 -23  321.76    6.54   0
  21   1 -22    8.21    4.24   0
  -6   4   1 1824.01   16.95   0
  -6   8   3   13.16    8.44   0
  -5   3  15  138.68    5.14   0
  -5   5  17  390.83    8.00   0
  -5   7  -1   17.53    5.57   0
  -4   2  14  325.86    5.50   0
  -4   4  -3 2563.95   15.02   0
  -3   3  17    7.61    4.37   0
  -3   5  -5  173.57    5.37   0
  -2   2  16   14.67    4.03   0
  -2   4  -6    9.14    3.29   0
  -1   1  14 1344.23    8.90   0
  -1   5  -8  155.20    5.14   0
   0   0  11    7.12    2.98   0
   0   2  17  319.35    5.83   0
   0   6  -9  166.12    4.71   0
   1   3  -9 2524.86   11.96   0
   1   7 -10   56.66    5.24   0
   2   0  13    6.14    3.15   0
   2   2  -9  651.00    7.10   0
   2   2  18  364.86    5.69   0
   2   4 -11   89.60    3.74   0
   3  -1   8  152.33    4.10   0
   3   7 -12   69.54    4.72   0
   4   0  14 1280.26    8.34   0
   5  -1  10  657.39    6.79   0
   6   4 -15  816.89    6.96   0
   7  -1  -7 1552.96   14.93   0
   7  -1  11    1.00    4.15   0
   8  -2   4  815.65    8.22   0
   8   2 -15  337.96    5.14   0
   8   4 -17   64.94    4.56   0
   9   3 -17  482.31    5.76   0
   9   5 -18   19.16    4.07   0
  10  -2   6  186.46    4.92   0
  12  -2   7  139.60    4.49   0
  12   0 -15    4.84    3.67   0
  12   4 -20   24.08    4.83   0
  13  -1 -13  172.31    5.24   0
  13   3 -20   16.86    3.74   0
  14  -2   7   -0.50    3.63   0
  15   1 -19   11.16    3.19   0
  16   2 -21  195.10    4.68   0
  17  -1 -16 1092.68   10.51   0
  18  -2   6   95.75    5.79   0
  18   0 -19    1.74    4.24   0
  19  -1 -17  102.31    5.10   0
  20  -2 -14  437.88   10.03   0
  20   0 -20 1002.94    9.29   0
  21  -1 -18  796.35    9.24   0
  22   0 -21    1.27    4.89   0
  23  -1 -19   86.70    6.23   0
  24   0 -22  356.51    7.05   0
  26  -2 -16  137.61    9.07   0
  -7   5  14    0.31    5.50   0
  -7   7  12  186.11    9.32   0
  -6   4  15  877.79    8.79   0
  -6   6   0  214.73    6.98   0
  -5   5  -2    8.74    4.14   0
  -4   4  17  325.08    6.40   0
  -4   8  -2   22.80    6.57   0
  -3   1  11   85.21    4.04   0
  -3   7  -5    9.20    5.76   0
  -2   6  -7  308.39    6.26   0
  -1   3  18   14.88    3.91   0
   0   0  10  930.20    7.91   0
   0   4  -9  652.73    6.92   0
   1   1  15   90.92    4.58   0
   2   0  -4 4939.22   27.22   0
   3  -1   7  293.44    5.53   0
   3   1  16    1.89    3.64   0
   4   0  -7    1.13    2.56   0
   4   6 -14  138.86    5.93   0
   6   0  14   85.76    4.09   0
   8  -2   0   95.55    5.26   0
   8  -2   2   16.23    3.97   0
   8  -2   3  621.44    7.54   0
   8   0  14  373.30    6.50   0
   9  -1  11   58.79    3.87   0
  10   0  14  261.05    6.35   0
  10   2 -17  742.46    6.66   0
  11  -1  11   17.94    3.63   0
  11   3 -19    0.85    4.31   0
  12  -2   6  103.50    4.83   0
  13  -1  11   11.44    4.24   0
  13   1 -18  535.47    6.57   0
  14  -2   6  173.87    5.56   0
  14   2 -20  195.14    4.63   0
  16  -2   6    2.29    4.71   0
  16   0 -18 1235.12    9.18   0
  18  -2 -13  260.99    8.30   0
  22  -2 -15  146.81    7.32   0
  25  -1 -20  320.88    8.23   0
  -7   5   2  143.13    7.91   0
  -7   7   3   30.45    8.09   0
  -6   6  15  180.19    7.21   0
  -5   3   0  538.11    9.54   0
  -5   3  14  398.15    6.34   0
  -4   2  13  256.00    5.41   0
  -4   6  -4   14.97    4.34   0
  -3   1  10 3299.99   15.10   0
  -3   3  -4  305.13    6.05   0
  -3   3  16   69.15    4.98   0
  -2   2  15  748.50    7.22   0
  -2   4  18    7.14    4.86   0
  -1   1  13    3.73    3.96   0
  -1   3  -7  909.98    8.28   0
  -1   7  -8  184.56    6.14   0
   1   1  -6 4387.43   18.82   0
   1   3  18   87.93    5.59   0
   1   5 -11  431.61    6.37   0
   2   0  12  883.24    7.18   0
   2   2  17   25.82    4.86   0
   2   6 -12  118.09    4.61   0
   3  -1   6 2233.17   12.55   0
   3   3 -12  160.04    4.52   0
   3   5 -13  687.75    6.60   0
   4   0  13    2.62    3.35   0
   5  -1   9   82.97    3.54   0
   5   1 -11  437.05    5.62   0
   5   3 -14  375.19    5.24   0
   5   5 -15   56.43    3.79   0
   6   6 -16    4.57    4.14   0
   7  -1  10  999.01    7.65   0
   7   1  16  119.49    4.70   0
   7   3 -16   44.36    4.14   0
   7   5 -17  110.54    5.32   0
   8  -2   1  695.63    8.78   0
   9   1 -15   84.39    3.40   0
  10   4 -19  382.06    5.83   0
  12  -2  -8  445.34   12.94   0
  12   2 -19  120.72    4.83   0
  14  -2 -10  406.30   10.09   0
  14   0 -17    3.02    3.76   0
  15  -1 -15  257.20    5.91   0
  15  -1  10   56.67    4.67   0
  15   3 -22   92.22    4.58   0
  17   1 -21  130.77    5.15   0
  18  -2   5   37.00    5.29   0
  19   1 -22  364.51    6.36   0
  21   1 -23   10.20    5.21   0
  24  -2 -16   10.14    6.72   0
  -7   7  11   55.54    8.69   0
  -6   4  14   33.37    4.32   0
  -6   8   2   14.38    7.67   0
  -5   5  16    1.47    4.89   0
  -5   7  -2  192.91    7.20   0
  -4   4  16   40.16    4.67   0
  -3   5  -6    9.80    4.24   0
  -2   2  -4 1586.93   12.12   0
  -2   4  -7 1300.19    9.97   0
  -1   3  17  266.68    5.78   0
   0   0   9   14.59    2.99   0
   0   2  -7    3.93    2.71   0
   0   2  16  271.34    5.05   0
   0   6 -10    6.81    3.66   0
   1   1  14  393.11    5.79   0
   1   3 -10  162.05    4.65   0
   1   7 -11   57.25    5.42   0
   2   0  11   18.14    3.92   0
   2   4 -12    5.90    3.94   0
   3  -1   1  519.99    9.95   0
   3   1  -9   15.88    3.20   0
   3   1  15  141.73    4.26   0
   4   2 -12   67.00    3.53   0
   4   2  17  154.85    4.91   0
   4   4 -14    3.28    3.31   0
   5  -1   8 1451.92    9.27   0
   6   0  13    2.63    3.48   0
   6   2 -14  687.17    6.38   0
   6   4 -16    1.88    3.38   0
   8   0 -12  573.47    6.55   0
   8   0  13    0.20    4.45   0
   8   2 -16  848.47    7.41   0
   9  -1  10   77.27    3.77   0
   9   3 -18   30.99    4.40   0
   9   5 -19  290.51    5.83   0
  10  -2   4   17.07    3.91   0
  10   0 -14 3122.40   13.87   0
  10   0  13   -3.87    4.80   0
  11  -1 -12 2182.27   13.70   0
  11  -1  10  363.87    5.91   0
  12  -2   5   51.82    4.37   0
  12   4 -21  380.30    6.69   0
  13  -1  10   39.26    4.06   0
  13   3 -21  390.17    6.49   0
  14  -2   5  130.41    5.14   0
  15   1 -20  862.95    7.69   0
  16  -2 -12  765.67   11.91   0
  16  -2   5  126.32    5.09   0
  16   2 -22    1.73    4.54   0
  18   0 -20  112.68    5.11   0
  18   2 -23    1.03    3.97   0
  20   0 -21    2.81    4.31   0
  21  -1 -19   19.27    5.03   0
  22   0 -22  304.36    6.72   0
  -6   4   0   -0.99    4.76   0
  -6   6  -1  127.64    6.85   0
  -5   3  13  315.22    6.08   0
  -4   2   0 1446.63   16.76   0
  -4   2  12   85.14    3.70   0
  -4   4  -4   34.43    4.25   0
  -3   5  17    4.02    5.22   0
  -3   7  -6  215.75    6.97   0
  -2   2  14   35.92    3.98   0
  -2   4  17  249.84    6.15   0
  -1   1  -3   86.83    4.22   0
  -1   1  12 2000.22   10.90   0
  -1   5  -9    9.04    3.38   0
   0   0   8 1802.86   11.16   0
   0   4 -10  118.95    4.50   0
   2   2 -10  827.31    7.14   0
   2   2  16  116.22    5.01   0
   3  -1   2  510.21    8.74   0
   3  -1   3   36.16    3.65   0
   4   0  12  968.16    7.25   0
   4   6 -15   25.62    5.21   0
   5   1  15   19.43    3.68   0
   7  -1   9   38.89    3.45   0
   7   1  15   34.63    4.05   0
   8   4 -18   44.99    4.10   0
   9  -1 -10 1367.80   11.72   0
  10  -2   3  461.22    6.68   0
  10   2 -18  121.08    4.60   0
  11   3 -20   89.65    5.01   0
  12   0 -16  552.96    6.64   0
  13  -1 -14  414.99    6.97   0
  14   2 -21   23.53    4.44   0
  15  -1   9    1.33    5.01   0
  16   0 -19    7.71    4.14   0
  17  -1 -17   19.67    4.73   0
  18  -2   4   45.13    5.02   0
  19  -1 -18    7.63    4.19   0
  20  -2   3   49.59    5.32   0
  23  -1 -20  159.59    6.74   0
  26  -2 -17    2.84    8.48   0
  -7   5  12   42.29    5.47   0
  -6   6  14  120.05    6.79   0
  -5   5  15   65.83    4.96   0
  -4   2  11 1335.44   10.06   0
  -4   6  -5  215.13    5.90   0
  -3   1   8 2731.80   14.89   0
  -3   3  15  403.27    5.84   0
  -1   3  -8  498.98    6.44   0
  -1   3  16   19.13    4.29   0
  -1   7  -9    5.78    5.19   0
   0   2  15   11.65    3.22   0
   1   1  13  145.70    4.67   0
   1   3  17   84.83    4.33   0
   2   0  10 2431.49   11.82   0
   2   6 -13  138.50    4.73   0
   3   1  14  153.69    4.23   0
   3   5 -14   20.72    3.69   0
   4   2  16   31.44    4.90   0
   5  -1   7  129.46    4.46   0
   5   1 -12  664.72    6.83   0
   5   3 -15  125.48    4.64   0
   5   5 -16    1.37    3.93   0
   6   0  12  148.29    4.14   0
   7   1 -14   27.88    3.52   0
   7   5 -18   93.87    5.34   0
   9  -1   9  227.89    4.63   0
   9   1 -16 1205.20    8.48   0
  10   4 -20   15.95    4.08   0
  11  -1   9    3.12    4.06   0
  12   0  12  169.30    5.58   0
  12   2 -20  246.87    5.50   0
  13  -1   9  129.48    4.60   0
  13   1 -19  174.96    4.29   0
  14  -2   4   12.31    4.19   0
  15   3 -23  389.30    6.90   0
  16  -2   4  340.22    6.41   0
  19   1 -23   13.10    5.05   0
  20  -2 -15  568.61   10.87   0
  22  -2 -16  418.18    9.96   0
  25  -1 -21   13.08    5.96   0
  -7   7  10  224.72   10.45   0
  -6   8   1    7.92    7.89   0
  -5   3  -1   45.35    4.86   0
  -5   3  12   87.69    4.49   0
  -5   7  -3    8.52    5.61   0
  -4   4  15   33.26    4.94   0
  -3   1   3    0.14    4.72   0
  -3   1   7 1414.50   12.03   0
  -3   3  -5  316.86    6.03   0
  -3   5  -7  606.60    7.66   0
  -2   2  13   69.98    4.11   0
  -1   1  11  110.43    4.38   0
   0   0   7    7.89    3.17   0
   0   2  -8 1609.03   10.51   0
   0   6 -11  313.27    5.68   0
   1   1  -7    5.21    3.00   0
   2   4 -13  380.56    5.85   0
   3   3 -13 1556.26    9.10   0
   4   0  -8 3690.63   17.11   0
   4   0  11    3.69    3.27   0
   4   2 -13  213.46    4.86   0
   4   4 -15   30.59    3.67   0
   5   1  14  575.52    6.38   0
   6   2 -15 1114.08    7.82   0
   6   4 -17  496.65    5.97   0
   7  -1  -8  712.73    9.46   0
   7  -1   8  221.61    4.38   0
   7   1  14    8.09    4.53   0
   7   3 -17  121.15    4.11   0
   8   0 -13   -0.26    3.41   0
   8   0  12  746.35    6.92   0
   8   2 -17   25.06    3.97   0
   9   1  14  245.50    6.17   0
   9   3 -19  514.53    6.58   0
  10  -2   2  791.07    8.53   0
  10   0  12    6.86    3.69   0
  11   1 -18  724.28    7.18   0
  12  -2   3   30.29    4.02   0
  13   3 -22   45.51    5.09   0
  14   0 -18   26.14    3.34   0
  14   0  11    6.22    5.23   0
  15  -1 -16  116.70    4.85   0
  15  -1   8  375.21    6.76   0
  16  -2   3    1.43    4.35   0
  16   2 -23  177.28    5.79   0
  17   1 -22  170.69    4.67   0
  18  -2 -14  325.11    8.69   0
  20  -2   2  144.74    5.67   0
  22  -2   1   98.17    5.83   0
  -7   5   1 1235.78   14.37   0
  -7   5  11   40.60    5.38   0
  -6   4  12   51.18    4.54   0
  -6   6  -2  199.03    6.84   0
  -6   6  13   56.74    6.19   0
  -4   4  -5  398.22    6.56   0
  -3   1   6  368.22    7.32   0
  -3   3  14   48.27    4.22   0
  -3   5  16   45.65    5.36   0
  -3   7  -7   35.01    5.22   0
  -2   2  -5  793.89    8.54   0
  -2   4  -8    0.30    3.09   0
  -2   4  16    9.38    3.88   0
  -1   5 -10   40.57    3.82   0
   0   0   6 6226.18   22.44   0
   0   2  14  581.66    6.67   0
   0   4 -11 1151.90    8.63   0
   1   1  12  162.53    4.57   0
   1   3 -11  205.85    4.25   0
   1   3  16   77.93    4.77   0
   2   0  -5    1.39    2.61   0
   2   0   9   11.33    3.73   0
   2   2 -11   43.94    3.72   0
   2   2  15  135.84    4.32   0
   3   1 -10 3169.39   13.58   0
   5  -1   6 1415.77    9.64   0
   6   0 -11   -1.90    3.22   0
   6   0  11   -2.04    4.15   0
   8   4 -19  188.24    4.90   0
  10  -2   1    0.33    3.53   0
  10   0 -15    0.46    2.95   0
  10   2 -19   90.00    4.75   0
  11  -1   8  623.16    6.91   0
  12   0  11   -1.38    4.84   0
  13  -1   8   47.42    3.62   0
  14  -2   3  485.10    6.93   0
  14   2 -22  192.84    5.65   0
  15   1 -21   26.04    3.70   0
  17  -1   7    0.85    5.37   0
  18   0 -21   -6.38    4.26   0
  19  -1 -19   45.34    5.34   0
  20   0 -22  358.68    6.76   0
  21  -1 -20  315.35    7.52   0
  22   0 -23    6.02    5.18   0
  24  -2 -17  332.24   10.02   0
  -7   7   9   62.74    8.95   0
  -6   4  -1  175.09    6.10   0
  -5   3  11 1098.38   10.33   0
  -5   5  -4   44.93    4.75   0
  -5   5  14   12.28    4.74   0
  -4   4  14    7.81    4.44   0
  -4   6  -6  360.39    6.77   0
  -4   6  15   18.89    5.36   0
  -3   1   4 6085.35   35.74   0
  -3   1   5  945.96   12.38   0
  -2   6  -9  101.13    4.75   0
  -1   1  10  212.75    5.10   0
  -1   3  15  594.21    6.32   0
  -1   7 -10  172.92    5.55   0
   0   0   5    5.00    3.56   0
   1   5 -13    3.61    4.49   0
   2   6 -14   44.97    4.30   0
   3   3  16   -2.20    4.89   0
   3   5 -15  249.93    5.19   0
   4   0  10    6.48    2.75   0
   4   2  15  148.37    4.54   0
   5  -1  -5  474.57   10.66   0
   5   1  13    2.87    4.20   0
   5   3 -16   83.58    4.52   0
   5   5 -17  352.87    5.65   0
   6   2  15   35.42    5.00   0
   7  -1   7  328.36    4.99   0
   7   1 -15  289.71    5.22   0
   7   5 -19   45.79    4.52   0
   8   0  11   -0.85    3.46   0
   8   2  15  235.83    5.65   0
   9  -1 -11  433.57    6.86   0
  10  -2  -4  352.93   12.13   0
  10  -2   0 1046.96   10.62   0
  10   0  11    2.30    3.57   0
  10   4 -21    9.77    4.43   0
  11  -1 -13    5.94    3.60   0
  11   1  13   71.13    5.58   0
  11   3 -21  189.89    4.90   0
  12  -2   2  124.85    4.95   0
  12   0 -17    4.09    2.81   0
  13  -1 -15  234.08    5.76   0
  13   1 -20   32.71    4.08   0
  14  -2 -11  881.07   12.59   0
  15  -1   7   56.17    4.81   0
  16  -2   2  267.32    5.89   0
  16   0 -20  726.76    7.91   0
  17  -1 -18  882.00    9.30   0
  18  -2   2    5.43    4.65   0
  19   1 -24  142.44    6.02   0
  20  -2   1   14.97    4.97   0
  22  -2   0   54.52    5.63   0
  23  -1 -21   25.99    5.38   0
  -7   5  10   80.83    6.30   0
  -7   7   1   84.34    7.91   0
  -6   4  11  416.56    7.81   0
  -5   7  -4    1.69    4.96   0
  -4   2  -1  570.06    9.63   0
  -3   3  -6  637.38    7.48   0
  -3   3  13 1767.10   11.04   0
  -3   5  -8   29.14    4.49   0
  -2   4  15  843.71    8.31   0
  -1   1  -4 1109.80   10.89   0
  -1   3  -9   95.68    3.85   0
  -1   5  16   11.40    5.04   0
   0   4  16   23.90    4.96   0
   0   6 -12   59.88    4.38   0
   2   0   8  993.29    8.16   0
   2   2  14   10.63    4.17   0
   2   4 -14   -0.09    4.29   0
   3   3 -14   53.68    3.60   0
   4   2 -14  280.49    5.43   0
   4   4 -16   29.96    3.94   0
   5   1 -13    6.11    2.84   0
   5   3  16   71.07    4.59   0
   6   2 -16   33.98    4.27   0
   6   4 -18   13.01    3.89   0
   7   1  13   67.87    4.12   0
   7   3 -18  287.70    5.10   0
   9  -1   7   16.65    3.13   0
   9   1 -17  121.08    3.82   0
   9   1  13   -3.28    3.91   0
   9   3 -20   33.49    5.00   0
  10  -2  -3 2830.01   24.22   0
  10  -2  -2  133.34    6.64   0
  10  -2  -1  223.16    6.55   0
  11  -1   7  130.94    4.65   0
  12  -2   1  497.36    7.74   0
  12   2 -21  274.74    5.21   0
  13  -1   7    5.81    4.16   0
  14  -2   2  233.15    5.75   0
  14   0 -19    1.95    4.09   0
  14   0  10  119.68    4.62   0
  16  -2 -13  140.96    6.60   0
  17  -1   6  267.88    6.09   0
  17   1 -23   -1.24    4.99   0
  18  -2   1  190.45    6.30   0
  24  -2  -2   -0.45    6.15   0
  26  -2 -18  270.19   10.82   0
  -7   5   0   -0.10    5.01   0
  -6   6  12  220.17    7.54   0
  -5   3  -2  392.55    7.11   0
  -4   4  -6   38.36    4.37   0
  -4   6  14  154.69    7.20   0
  -3   7  -8    1.22    5.28   0
  -2   4  -9  376.88    5.46   0
  -2   6 -10  168.19    5.76   0
  -1   1   9  832.76    8.08   0
  -1   3  14  348.90    5.96   0
  -1   5 -11  434.89    6.15   0
   0   2  -9 1365.24    9.16   0
   0   2  13   16.14    3.35   0
   0   4 -12    6.16    4.09   0
   1   1  11  270.01    4.72   0
   1   3 -12  128.86    4.11   0
   1   3  15  199.55    4.69   0
   2   4  16   11.15    5.17   0
   2   6 -15  256.21    6.69   0
   3   1 -11   90.66    3.96   0
   3   1  12 1239.47    8.44   0
   3   5 -16   61.78    5.38   0
   4   0  -9    1.37    2.80   0
   4   0   9    3.40    3.58   0
   4   2  14  434.89    6.55   0
   5  -1   4    7.97    3.72   0
   5   5 -18   11.56    5.39   0
   7  -1   6  222.46    4.59   0
   8   0 -14  362.98    5.76   0
   8   0  10  201.86    5.18   0
   8   2 -18  357.80    5.24   0
   8   4 -20   -1.61    4.22   0
  10   0 -16   99.28    4.24   0
  10   0  10  271.51    5.66   0
  10   2 -20  362.49    6.16   0
  11   1 -19    4.47    3.13   0
  12  -2  -9  136.10    7.79   0
  14  -2   1   70.43    5.26   0
  14   2 -23   71.16    5.36   0
  15  -1 -17  117.49    5.10   0
  15   1 -22  336.71    5.70   0
  16  -2   1  121.02    5.21   0
  16   0   9    7.88    4.33   0
  18   0 -22  667.61    7.86   0
  19  -1   5   18.99    5.46   0
  20  -2 -16    3.71    5.88   0
  20  -2   0   81.92    5.19   0
  20   0 -23   -2.89    5.28   0
  22  -2 -17   10.47    6.30   0
  22  -2  -1    5.98    5.16   0
  -7   7   0    6.39    7.04   0
  -7   7   8   81.46    9.55   0
  -6   4  -2    2.47    4.76   0
  -5   3  10   76.77    4.42   0
  -5   5  -5  776.48    8.98   0
  -5   7  -5  231.98    7.40   0
  -4   4  13  844.46    8.79   0
  -4   6  -7   44.60    4.99   0
  -2   2  -6  213.67    4.72   0
   0   0   3    5.51    3.42   0
   0   6 -13   74.64    5.46   0
   1   5 -14    3.51    4.65   0
   2   0  -6 2012.37   14.11   0
   2   0   7    2.57    3.36   0
   2   2 -12 1179.84    8.04   0
   3   3  15  698.53    6.91   0
   5   1  12    3.03    3.36   0
   5   3 -17  564.40    6.84   0
   5   3  15   29.10    5.15   0
   6   2  14   17.32    3.85   0
   7   1  12  502.86    6.57   0
   7   3  15  235.67    6.48   0
   8   2  14  128.09    4.64   0
   9  -1   6 1284.11    9.19   0
   9   1  12  117.31    5.11   0
  11  -1 -14  148.54    4.78   0
  11   1  12  188.83    5.16   0
  11   3 -22    4.91    4.30   0
  12  -2   0    3.00    4.29   0
  12   0 -18 1247.52    9.10   0
  13   1 -21  114.97    4.99   0
  14   0   9    4.72    4.90   0
  15  -1   6    6.37    3.61   0
  16   0 -21    7.95    4.41   0
  18  -2 -15   27.10    5.74   0
  18  -2   0  292.48    6.97   0
  19  -1 -20  461.49    7.35   0
  21  -1 -21   55.23    5.36   0
  23  -1 -22  367.60    7.74   0
  24  -2 -18   30.69    7.51   0
  24  -2  -3  243.55    7.93   0
  -8   6   3  166.12   11.63   0
  -6   4  10  231.14    6.79   0
  -5   7  12   52.25    6.72   0
  -4   2  -2  160.10    5.76   0
  -4   2   8 2362.31   15.41   0
  -3   3  -7 1193.88    9.42   0
  -3   3  12  181.86    5.09   0
  -3   5  -9  464.03    7.06   0
  -3   5  14   26.60    4.82   0
  -2   4  14    5.41    4.62   0
  -1   1  -5  986.97    9.69   0
  -1   3 -10   91.63    3.80   0
  -1   5 -12   11.85    4.36   0
   0   2  12  309.87    5.51   0
   0   4  15   31.99    4.10   0
   1   1  10 1333.04    9.22   0
   1   3  14   -2.91    4.02   0
   2   2  13  298.90    5.02   0
   2   4 -15  748.39    7.66   0
   3   3 -15  381.77    5.33   0
   4   2 -15  102.66    4.56   0
   4   4 -17  312.12    5.44   0
   5  -1   3  253.43    5.66   0
   5   1 -14 1981.65   10.41   0
   6   0   9    3.36    3.30   0
   6   2 -17  508.08    6.29   0
   6   4 -19   55.77    4.23   0
   7  -1   5  197.14    4.62   0
   7   1 -16  358.41    5.17   0
   7   3 -19   88.77    4.28   0
   8   2 -19  364.36    6.22   0
   9  -1 -12   34.90    3.79   0
   9   1 -18  249.63    4.73   0
   9   3 -21  124.44    5.43   0
  11  -1   6   45.91    3.42   0
  12   0   9    8.47    4.39   0
  12   2 -22   24.17    4.21   0
  13  -1 -16 1840.96   11.93   0
  13   1  11    9.77    5.33   0
  14  -2 -12  207.09    7.05   0
  14  -2   0 1056.44   10.44   0
  14   0 -20  463.10    6.46   0
  16  -2   0   73.22    5.52   0
  16   0   8  200.35    6.12   0
  17  -1 -19  140.41    5.42   0
  17  -1   5   30.07    4.10   0
  17   1 -24  379.31    7.01   0
  19  -1   4    8.46    4.84   0
  20  -2  -1  244.73    6.46   0
  -7   5  -1  945.19   11.22   0
  -6   6  -4   33.53    5.59   0
  -5   3  -3 1080.78   10.35   0
  -5   3   9 2062.47   14.71   0
  -5   5  -6   34.05    4.62   0
  -5   5  12   57.95    5.43   0
  -4   4  -7  162.18    5.12   0
  -4   6  -8   98.62    5.60   0
  -4   6  13  220.21    7.36   0
  -3   7  -9   69.39    5.81   0
  -2   4 -10   34.83    3.41   0
  -2   6 -11    4.56    5.10   0
  -1   1   8  518.39    6.70   0
  -1   3  13   37.34    4.14   0
   0   2 -10  546.52    6.16   0
   0   4 -13  243.58    5.72   0
   1   1  -9  794.29    7.33   0
   1   3 -13   37.48    3.48   0
   2   4  15  257.21    6.19   0
   3   1 -12 1085.51    8.53   0
   3   5 -17    8.32    5.07   0
   4   0 -10 1624.06   10.58   0
   4   2  13   11.83    3.47   0
   5  -1  -6 2815.87   20.88   0
   5   1  11  177.51    4.89   0
   6   2  13  253.87    5.93   0
   8   0 -15    2.77    3.66   0
   8   0   9   -1.83    3.39   0
   8   2  13   10.43    5.01   0
   9  -1   5   19.88    3.78   0
  10   0 -17    1.44    3.63   0
  10   0   9    3.16    3.28   0
  10   2 -21   26.62    4.92   0
  11   1 -20  608.16    6.43   0
  11   1  11   15.00    4.97   0
  12  -2  -1  832.30    9.96   0
  15  -1 -18  316.72    6.23   0
  15  -1   5  101.61    5.14   0
  15   1 -23   34.09    4.05   0
  15   1  10   69.90    5.70   0
  16  -2 -14  119.83    5.77   0
  18   0 -23    3.54    4.98   0
  18   0   7    0.08    5.34   0
  20   0 -24   88.39    5.86   0
  24  -2  -4   34.14    6.30   0
  -8   6   2  226.82   10.62   0
  -7   7  -1   92.58    7.20   0
  -6   4  -3  568.70    8.19   0
  -5   7  -6  122.05    6.39   0
  -4   2   7   66.36    4.80   0
  -4   4  12    1.62    4.19   0
  -2   2  -7 1411.31    9.95   0
  -2   2  10  786.00    8.16   0
  -2   6  14   48.79    5.58   0
   0   4  14    9.26    4.27   0
   0   6 -14  107.04    6.06   0
   1   5 -15  148.04    4.98   0
   1   5  15   79.81    5.52   0
   2   0   6   86.43    3.58   0
   2   2 -13   67.03    3.59   0
   3   3 -16   58.59    4.56   0
   3   3  14   42.64    4.02   0
   4   4 -18   20.82    5.00   0
   5  -1   2 1150.87   11.27   0
   5   3 -18   15.73    4.21   0
   5   3  14   49.02    4.86   0
   6   0 -13    0.55    2.85   0
   6   0   8 1556.65    9.56   0
   7  -1 -10 3338.27   17.13   0
   7  -1   4 2635.56   13.94   0
   7   1 -17   22.09    4.19   0
   7   1  11    2.26    3.43   0
   7   3 -20  114.45    5.54   0
   7   3  14    5.17    4.13   0
   9   1  11   66.00    4.05   0
  11  -1 -15  519.48    7.04   0
  11  -1   5  179.91    5.00   0
  12  -2 -10  864.54   13.08   0
  12   0 -19   -6.43    3.78   0
  12   2 -23   35.85    5.07   0
  13  -1   5    0.22    3.98   0
  13   1 -22  596.54    6.59   0
  14  -2  -1    9.15    4.70   0
  14   0   8  178.09    4.50   0
  16   0 -22  121.37    5.29   0
  17  -1   4  387.66    6.57   0
  18  -2 -16  690.04   10.44   0
  18  -2  -1   -2.62    4.16   0
  19  -1 -21   -0.65    4.83   0
  20  -2 -17  339.97    8.10   0
  20  -2  -2   25.20    5.42   0
  21  -1 -22    9.49    5.10   0
  22  -2 -18  255.00    8.69   0
  22  -2  -3   38.87    5.84   0
  -7   5  -2  178.99    6.34   0
  -7   5   8   49.56    6.22   0
  -7   7   7   71.25   10.28   0
  -6   6  -5  214.92    6.80   0
  -5   7  11   73.16    6.92   0
  -4   2  -3 2938.62   17.09   0
  -3   3  -8  134.24    4.94   0
  -3   3  11  616.87    7.75   0
  -3   5 -10    5.44    3.86   0
  -3   5  13  751.95    8.61   0
  -2   4 -11   18.59    4.06   0
  -2   4  13  432.41    6.77   0
  -1   1  -6   74.41    3.52   0
  -1   1   7    3.88    3.48   0
  -1   3 -11 1137.55    8.37   0
  -1   5  14    2.50    4.60   0
   0   2 -11 1049.47    8.22   0
   0   2  11 1126.31    8.77   0
   1   1   9    1.06    2.89   0
   1   3 -14  265.86    5.46   0
   1   3  13  925.69    8.24   0
   2   4 -16    5.65    3.70   0
   3   1  10  929.57    7.36   0
   4   2 -16  830.27    7.51   0
   5   1 -15    0.48    3.04   0
   6   2 -18  234.39    4.88   0
   6   4 -20    0.70    4.34   0
   8   0   8  252.48    5.26   0
   8   2 -20    5.33    4.39   0
   9  -1 -13   10.71    3.56   0
   9   1 -19  102.80    4.02   0
   9   3 -22   74.29    4.76   0
  10   0   8  865.05    7.84   0
  12  -2  -2 1518.89   13.85   0
  12   0   8    4.33    3.63   0
  13  -1 -17   32.12    4.42   0
  13   1  10   48.04    4.43   0
  15  -1   4  146.18    5.12   0
  16  -2  -1  742.57    8.94   0
  16   0   7    1.94    3.88   0
  17  -1 -20   83.71    4.94   0
  19  -1   3   15.28    4.89   0
  21  -1   2  116.78    5.96   0
  24  -2 -19   62.44    7.70   0
  -7   7  -2   86.11    7.46   0
  -6   4  -4  171.96    5.95   0
  -6   6  10   54.96    6.24   0
  -5   3  -4   30.33    3.99   0
  -5   3   8  622.58    9.29   0
  -5   5  -7   92.92    5.11   0
  -5   7  -7   10.10    6.19   0
  -4   4  -8    8.89    4.09   0
  -4   6  -9  156.44    5.87   0
  -4   6  12    5.09    5.68   0
  -2   2  -8  830.06    8.08   0
  -2   6 -12   18.85    4.46   0
  -1   3  12  135.54    4.08   0
   0   4 -14    4.12    3.67   0
   1   5 -16    8.23    5.06   0
   2   2 -14   41.48    4.27   0
   2   4  14    8.29    3.62   0
   3   1 -13  303.33    5.31   0
   4   0 -11    3.29    2.87   0
   4   2  12  526.61    6.07   0
   4   4  14   24.34    4.89   0
   5  -1  -7    1.71    3.20   0
   5   1  10  683.57    7.13   0
   6   4  14   36.16    5.42   0
   8   0 -16 1537.45    9.63   0
   9  -1   4  142.01    4.65   0
   9   3  13   16.25    5.36   0
  10   0 -18  244.88    5.25   0
  10   2 -22  163.22    4.96   0
  11   1 -21   97.45    4.14   0
  11   1  10  394.24    5.69   0
  13  -1   4  531.92    6.67   0
  14  -2 -13  112.34    5.69   0
  14   0   7    4.62    4.15   0
  15  -1 -19    7.39    4.26   0
  15   1 -24    7.29    4.21   0
  15   1   9    6.90    5.01   0
  16  -2 -15  892.07   11.43   0
  18  -2  -2  276.27    6.88   0
  18   0 -24  324.23    6.84   0
  22  -2  -4  256.93    7.52   0
  24  -2  -5   28.87    6.05   0
  26  -2  -7   97.84    7.78   0
  -7   5  -3  148.07    6.18   0
  -4   2   6 1477.09   14.95   0
  -3   5 -11  110.57    5.05   0
  -3   7  12   68.88    7.17   0
  -2   2   9  712.05    8.03   0
  -2   6  13  162.29    6.09   0
   0   4  13  297.90    6.14   0
   1   5  14   50.56    4.28   0
   2   0  -8  198.85    4.52   0
   2   0   5    3.47    2.61   0
   2   2  11   48.20    4.12   0
   2   4 -17  227.65    5.82   0
   3   3 -17   11.32    3.74   0
   4   4 -19  184.46    6.10   0
   5  -1   1  175.51    5.81   0
   5   3 -19  355.47    5.64   0
   5   3  13  144.95    4.57   0
   6   0 -14 1351.02    8.98   0
   6   0   7   -0.96    3.63   0
   7  -1 -11    4.25    3.40   0
   7  -1   3    8.90    3.04   0
   7   1 -18  953.84    7.96   0
   7   1  10 1057.44    7.64   0
   7   3 -21  230.35    5.33   0
   7   3  13  205.33    5.17   0
   9   1 -20  147.15    5.03   0
   9   1  10   83.00    3.86   0
  11  -1 -16   14.90    3.86   0
  11  -1   4 1371.79    9.54   0
  12  -2  -3    5.80    4.56   0
  12   0 -20  278.96    5.32   0
  12   0   7    3.18    4.14   0
  12   2  11   12.91    5.21   0
  13   1 -23    6.25    4.09   0
  14  -2  -2  273.82    7.04   0
  16  -2  -2  243.38    6.69   0
  16   0 -23    3.01    4.85   0
  17  -1   3   15.81    3.70   0
  17   1   8   19.94    4.49   0
  19  -1 -22  359.13    7.03   0
  20  -2 -18  202.90    7.17   0
  20  -2  -3  201.74    6.11   0
  21  -1 -23   12.88    5.29   0
  21  -1   1   53.53    5.20   0
  22  -2 -19  176.72    8.06   0
  -8   6   0  168.30    8.42   0
  -7   7  -3   10.17    6.03   0
  -6   4   8   60.11    5.67   0
  -6   6  -6   11.83    5.01   0
  -5   3  -5 1343.83   10.58   0
  -5   5  -8   81.79    4.93   0
  -5   7  10    8.51    6.70   0
  -4   2  -4  467.54    7.14   0
  -4   4  -9  937.16    8.69   0
  -4   6 -10    8.11    5.10   0
  -3   3  -9 1302.78    9.09   0
  -3   3  10   81.77    4.63   0
  -3   5  12    4.84    4.23   0
  -2   4 -12   34.78    3.49   0
  -2   4  12    0.25    4.12   0
  -2   6 -13  129.31    5.95   0
  -1   1  -7  530.13    6.64   0
  -1   5 -14   48.97    4.31   0
  -1   5  13    4.70    4.81   0
   0   2 -12  293.37    5.42   0
   0   2  10  542.77    6.79   0
   0   4 -15   37.39    4.64   0
   1   1 -11  109.07    4.45   0
   1   1   8 2744.34   13.46   0
   1   3 -15  541.45    6.17   0
   1   3  12   24.28    4.06   0
   3   5  14    6.08    4.31   0
   4   0 -12    4.41    3.54   0
   4   0   6 5014.29   18.14   0
   4   2 -17  160.52    4.46   0
   5   1 -16  171.78    4.22   0
   6   2 -19   29.07    3.79   0
   8   0   7    2.30    3.05   0
   8   2 -21  250.46    5.24   0
   9  -1 -14 1586.52   11.00   0
  10   0   7    3.64    4.08   0
  10   2  11  353.71    6.46   0
  11   1 -22  114.04    5.26   0
  11   3  12   37.35    5.81   0
  12  -2 -11    5.96    4.60   0
  13  -1 -18  552.56    7.29   0
  13   1   9  147.45    4.71   0
  14   0 -22  470.52    7.07   0
  15  -1   3   16.84    4.30   0
  16   0   6   40.03    3.82   0
  17  -1 -21  131.59    5.39   0
  18  -2 -17  133.53    6.35   0
  18  -2  -3  339.52    7.43   0
  18   0   5    2.65    5.03   0
  24  -2 -20  181.57    8.69   0
  24  -2  -6  128.18    6.84   0
  26  -2  -8   20.57    7.43   0
  -7   5   7 1394.64   18.78   0
  -6   4  -5  969.18    9.54   0
  -2   2  -9   85.10    3.57   0
  -1   1   6 4554.90   20.65   0
  -1   3  11  203.25    5.37   0
   0   6  13   80.17    6.04   0
   2   0  -9    8.79    3.44   0
   2   2 -15  710.72    6.69   0
   2   4  13  633.06    6.94   0
   3   1 -14   63.28    3.83   0
   4   2  11  439.96    5.65   0
   4   4  13   82.22    5.22   0
   5  -1  -8 1271.17   11.74   0
   5   1   9   79.38    3.82   0
   5   3 -20   39.07    5.11   0
   6   0 -15    5.15    3.53   0
   6   2  11  385.89    5.46   0
   8   0 -17    2.08    3.11   0
   8   2  11   83.74    4.22   0
   8   4  13    0.54    4.57   0
   9  -1   3  399.66    5.98   0
   9   1   9  239.55    5.41   0
   9   3  12   53.04    5.20   0
  10   0 -19   -2.26    3.25   0
  10   2 -23  190.59    5.26   0
  11  -1   3   -0.60    3.82   0
  11   1   9    4.12    3.68   0
  12   0 -21    5.51    4.39   0
  13  -1   3  139.03    4.77   0
  13   1 -24  347.15    6.72   0
  14  -2 -14  947.07   10.95   0
  14  -2  -3 1282.48   13.08   0
  14   0   6  928.53    8.29   0
  15  -1 -20  809.31    8.66   0
  16  -2 -16   57.71    5.24   0
  17  -1   2   82.24    4.97   0
  20  -2  -4  198.85    6.84   0
  20   0   4   94.75    4.91   0
  22  -2  -5  164.52    6.81   0
  -8   6  -1  403.73    9.45   0
  -7   7  -4  195.46    7.79   0
  -6   6  -7  243.95    6.71   0
  -5   3  -6  264.71    5.85   0
  -5   3   7    4.87    5.07   0
  -5   5  10   19.22    4.36   0
  -4   2  -5  620.85    7.72   0
  -3   1  -1  504.14   10.33   0
  -3   1   0   18.04    5.02   0
  -3   3 -10  315.57    5.81   0
  -3   5 -12   81.12    4.36   0
  -2   2   8    4.71    3.67   0
  -2   4 -13  562.23    7.07   0
  -2   6  12  114.00    5.89   0
  -1   1  -8 2469.62   12.80   0
  -1   3 -13  940.48    7.69   0
  -1   5 -15   74.77    5.62   0
   0   4  12    6.30    4.41   0
   1   5  13  537.85    7.68   0
   2   0   4 4685.11   21.35   0
   2   2  10  603.96    6.78   0
   2   4 -18    0.29    4.11   0
   3   3 -18  241.04    5.24   0
   5   1 -17  154.55    4.93   0
   5   3  12   96.84    4.27   0
   6   0   6   11.14    3.68   0
   6   2 -20  352.63    6.29   0
   7  -1 -12 1949.14   11.97   0
   7  -1   2 2093.87   13.64   0
   7   1 -19   21.23    3.70   0
   7   1   9   48.93    3.72   0
   7   3  12  118.76    4.53   0
   9  -1 -15   78.27    4.45   0
   9   1 -21   71.41    5.04   0
  11  -1 -17   67.47    4.56   0
  12  -2 -12  732.46   10.48   0
  12  -2  -4  799.43   12.84   0
  12   0   6  416.94    6.09   0
  13  -1 -19  195.21    5.50   0
  16  -2  -3   55.12    4.65   0
  16   0 -24  547.70    7.19   0
  17  -1 -22  169.42    6.76   0
  17   1   7   12.77    4.35   0
  19  -1 -23    7.02    5.17   0
  19  -1   1    6.97    4.62   0
  20  -2 -19   13.05    5.71   0
  21  -1   0    4.60    4.89   0
  22  -2 -20    3.41    6.80   0
  23  -1  -1    0.92    5.36   0
  24  -2  -7    3.81    6.60   0
  -7   7   6  129.04   11.73   0
  -6   4  -6    7.21    4.17   0
  -4   4 -10    2.56    3.65   0
  -4   6 -11  187.88    5.54   0
  -3   1  -2  509.59    9.19   0
  -3   3   9  404.07    6.91   0
  -3   5  11  155.69    6.17   0
  -3   7  11   11.35    5.61   0
  -2   2 -10  597.66    6.78   0
  -2   4  11  107.01    5.06   0
   0   0  -4  735.93   10.21   0
   0   2 -13   14.65    3.54   0
   0   2   9 1319.62    9.97   0
   0   4 -16   20.61    4.08   0
   1   1 -12 1998.21   10.80   0
   1   1   7  554.57    6.94   0
   1   3  11 1141.93    9.07   0
   2   6  13  141.12    5.48   0
   3   1 -15  136.19    4.84   0
   3   1   8  149.58    4.16   0
   3   5  13  118.14    5.36   0
   4   0 -13    1.94    2.91   0
   4   0   5    1.46    3.37   0
   5  -1  -9  730.73    8.69   0
   5   5  13  158.97    5.22   0
   8   0   6 2460.43   11.91   0
   8   2 -22  181.52    5.19   0
  10  -2  -7    3.95    7.70   0
  10   0 -20 1088.24    8.60   0
  10   0   6  634.67    6.70   0
  10   2  10   96.54    4.32   0
  11   1 -23   20.65    4.22   0
  11   3  11  137.17    4.96   0
  14   0 -23    1.56    3.93   0
  15  -1   2  836.88    8.52   0
  18  -2 -18  181.04    6.87   0
  18  -2  -4   88.64    5.47   0
  20   0   3    7.46    4.98   0
  22  -2  -6   68.11    6.86   0
  22   0   2    4.92    5.59   0
  24  -2 -21   -2.14    7.46   0
  26  -2  -9   82.06    8.02   0
  -7   7  -5    7.09    6.54   0
  -6   6  -8   85.22    5.72   0
  -5   3  -7   48.34    4.54   0
  -5   7   9  171.29    8.42   0
  -4   2  -6 1265.95    9.77   0
  -4   2   5 3729.42   26.96   0
  -3   1  -3   34.07    4.18   0
  -3   1   1 1574.88   34.20   0
  -3   3 -11    3.96    4.16   0
  -3   5 -13  107.28    5.62   0
  -1   1  -9    8.04    3.00   0
  -1   1   5   50.51    4.28   0
  -1   3 -14    1.68    4.48   0
  -1   3  10  179.36    5.54   0
   0   0  -5    3.01    4.01   0
   2   0 -10 2299.64   12.29   0
   2   4  12   33.66    3.85   0
   3   3 -19  309.69    6.52   0
   3   3  11    2.35    4.09   0
   4   2  10   -1.33    3.24   0
   4   4  12   24.72    4.66   0
   5   1   8 1313.55    9.41   0
   5   3 -21   12.28    4.74   0
   6   0 -16  100.39    4.00   0
   6   2  10  159.28    4.58   0
   6   4  12   -0.57    4.87   0
   7   1 -20  272.50    6.00   0
   8   2  10  173.63    4.41   0
   8   4  12    6.83    4.42   0
   9  -1   2  183.94    5.23   0
   9   1   8  188.35    5.44   0
   9   3  11  261.24    5.49   0
  10  -2  -8  624.80   14.19   0
  11  -1   2 2513.29   13.63   0
  12   0 -22    9.26    4.90   0
  13  -1   2   25.55    4.11   0
  13   3  10    6.59    5.73   0
  14  -2 -15   50.71    4.59   0
  14  -2  -4   14.29    5.12   0
  14   0   5    8.00    4.43   0
  15  -1 -21   21.55    4.26   0
  15   1   7   47.32    4.12   0
  16  -2 -17  167.02    6.31   0
  16  -2  -4  391.55    8.45   0
  16   2   8   51.39    5.95   0
  17  -1   1  105.76    5.33   0
  17   1   6  270.93    6.53   0
  20  -2  -5    0.43    5.26   0
  25  -1  -3    4.56    5.78   0
  -7   5  -6    2.57    5.33   0
  -6   4  -7  615.73    7.98   0
  -5   5 -10    2.39    4.76   0
  -4   4 -11  485.34    6.47   0
  -4   6  10   40.76    5.97   0
  -3   1  -4 3757.13   19.08   0
  -2   4 -14    5.00    3.96   0
   0   2 -14  584.23    6.42   0
   0   4 -17  469.36    7.31   0
   1   1 -13   13.09    3.43   0
   1   3 -17  237.41    5.33   0
   1   5  12   10.97    4.86   0
   4   2 -19  266.57    5.27   0
   5  -1 -10  427.91    6.95   0
   5   1 -18    7.69    3.53   0
   5   3  11  720.96    7.10   0
   6   0   5    3.22    3.81   0
   6   2 -21  159.78    5.07   0
   7  -1   1  533.55    8.14   0
   7   1   8  248.12    4.88   0
   7   3  11   22.82    4.06   0
   7   5  12   19.86    5.75   0
   8   2 -23   -1.05    5.66   0
   9  -1 -16 1148.25    9.12   0
   9   1 -22  470.41    6.29   0
  10  -2  -9 2285.60   21.15   0
  11  -1 -18  674.48    7.36   0
  12  -2 -13  593.68    9.06   0
  12  -2  -5  357.31   11.23   0
  12   0   5    3.63    4.22   0
  13  -1 -20   32.88    5.07   0
  13   1   7   -0.27    4.65   0
  14   0 -24  149.57    6.16   0
  16   0   4  504.76    7.14   0
  17  -1 -23    1.14    5.20   0
  18  -2 -19  261.19    7.44   0
  19  -1 -24  124.23    6.49   0
  19  -1   0  659.36    8.34   0
  20  -2 -20  331.13    8.48   0
  21  -1  -1  162.29    6.14   0
  22  -2 -21  262.35    8.48   0
  26  -2 -10  238.40    9.66   0
  -8   4   0    6.49    5.28   0
  -8   6  -4  100.23    6.41   0
  -7   3   0   23.79    5.46   0
  -7   7  -6   92.34    6.59   0
  -6   6  -9   -1.02    5.34   0
  -6   6   8   26.83    6.52   0
  -5   3  -8  446.75    6.48   0
  -3   3 -12  113.17    4.96   0
  -3   5 -14    8.86    5.49   0
  -3   7  10  279.59    8.43   0
  -2   2   7 1680.19   13.01   0
  -2   6  11   81.76    5.62   0
  -1   1 -10 1318.33    9.06   0
  -1   3 -15  179.79    5.61   0
   0   0  -6 6055.19   22.92   0
   0   4  11 1233.59    9.84   0
   2   0 -11   14.10    3.20   0
   2   0   3    2.68    3.18   0
   2   2 -17  219.40    5.14   0
   2   2   9   94.34    3.86   0
   2   6  12   26.14    5.61   0
   3   1 -16 1012.48    7.83   0
   3   1   7  310.29    5.70   0
   3   5  12   81.30    4.81   0
   5   5  12    3.95    5.29   0
   6   0 -17    8.22    4.11   0
   7  -1 -14   29.46    4.15   0
   8   0 -19    4.92    3.53   0
   8   0   5    3.59    3.89   0
  10   0 -21   -3.53    3.70   0
  10   0   5    6.89    3.86   0
  10   2   9   16.38    3.89   0
  11   1 -24  165.37    5.32   0
  11   3  10   40.49    4.52   0
  14  -2 -16  340.44    7.45   0
  15  -1 -22  333.12    6.88   0
  15  -1   1   10.69    4.05   0
  16  -2 -18  484.24    8.49   0
  18  -2  -5  563.47    9.53   0
  20   0   2  513.41    7.68   0
  22  -2  -7  100.53    7.17   0
  22   0   1    2.82    5.33   0
  -8   4   2   34.16    7.41   0
  -7   3  -1 2254.03   17.05   0
  -7   5  -7  546.88    7.99   0
  -7   5   6    1.12    7.53   0
  -6   4  -8    3.46    4.41   0
  -5   5 -11  341.83    6.82   0
  -4   2  -8  585.79    7.16   0
  -4   4 -12   27.64    4.79   0
  -3   1  -5   83.56    4.11   0
  -3   3   8  500.13    8.05   0
  -2   2 -12  639.69    7.23   0
  -1   5  11  456.27    7.26   0
   0   0  -7    6.42    3.81   0
   0   2   8 1710.83   11.33   0
   1   1 -14 1086.19    8.45   0
   1   3 -18   15.82    5.18   0
   1   3  10  101.81    4.02   0
   2   4  11   17.24    4.54   0
   3   3 -20   22.17    4.67   0
   4   0   4  814.23    8.55   0
   4   2 -20   14.50    5.43   0
   4   2   9 1765.14   10.21   0
   5  -1 -11  395.64    6.49   0
   5  -1  -1  192.10    8.54   0
   5   1 -19   27.37    4.05   0
   5   1   7  148.61    4.69   0
   6   2 -22   69.57    5.90   0
   6   2   9    4.70    4.14   0
   7   1 -21  133.39    4.94   0
   8   2   9  771.55    7.19   0
   8   4  11   61.37    4.65   0
   9  -1 -17  119.05    4.93   0
   9  -1   1   21.48    4.20   0
   9   3  10   52.52    5.07   0
  10  -2 -10    8.07    4.29   0
  11  -1 -19    1.12    4.24   0
  12  -2 -14   46.45    4.78   0
  12   0 -23   -4.67    4.64   0
  13  -1 -21  123.63    5.48   0
  13  -1   1  134.66    5.27   0
  14   0   4   48.99    4.49   0
  15   1   6   10.29    3.94   0
  16   2   7   56.71    5.51   0
  17  -1   0   67.65    5.09   0
  17   1   5   24.78    4.98   0
  20  -2 -21   71.13    6.86   0
  20  -2  -6  594.51   10.11   0
  23  -1  -3   23.45    5.51   0
  -8   4  -2   30.04    5.38   0
  -8   6  -5    5.37    5.66   0
  -7   3  -2  154.52    5.55   0
  -7   3   2  346.24   12.28   0
  -6   6 -10   98.93    6.52   0
  -5   7   8  168.49    8.54   0
  -3   1  -6 2314.15   13.37   0
  -3   3 -13   59.83    4.65   0
  -1   1 -11  273.41    5.09   0
  -1   3 -16   75.50    5.13   0
  -1   3   9 2381.04   13.71   0
   0   4 -18    4.78    4.80   0
   2   0 -12 2000.14   10.84   0
   2   2 -18  375.98    5.76   0
   3   1 -17    5.16    3.70   0
   3   3  10  314.73    5.32   0
   4   4  11  488.40    6.17   0
   5   3  10  213.77    5.62   0
   6   0 -18  544.40    6.83   0
   6   4  11  287.21    5.69   0
   7  -1 -15  277.57    5.72   0
   7   1   7  336.22    5.41   0
   7   3  10  169.84    4.73   0
   8   0 -20    2.86    4.68   0
   9   1   7   18.46    3.42   0
  10  -2 -11  768.50   10.42   0
  10   0 -22  330.15    6.68   0
  11  -1   1   83.21    4.64   0
  12   0   4 1084.87    8.74   0
  12   2   8   26.28    3.97   0
  14  -2 -17  607.26    8.80   0
  14  -2  -5  612.41   11.49   0
  16  -2  -5   94.86    5.99   0
  16   0   3    4.13    4.40   0
  17  -1 -24  397.71    7.73   0
  18  -2 -20   88.23    5.52   0
  19  -1  -1    9.16    4.68   0
  19   1   4    2.64    4.48   0
  21  -1  -2  203.01    6.41   0
  21   1   3    8.79    4.46   0
  22  -2 -22   80.71    7.44   0
  24  -2  -9  367.27   10.10   0
  24   0  -1    0.85    5.86   0
  26  -2 -11    1.52    8.13   0
  -8   4  -3 1271.02   11.73   0
  -7   3  -3  157.86    5.32   0
  -7   5  -8   20.32    5.10   0
  -6   4  -9   16.91    3.95   0
  -5   5 -12   -4.49    5.14   0
  -4   2  -9 1834.42   11.07   0
  -4   4 -13   71.26    5.35   0
  -4   6   9   28.40    5.91   0
  -3   1  -7  293.65    5.98   0
  -2   2 -13  276.09    5.82   0
  -2   4 -16    5.62    4.40   0
  -1   7  10   57.88    6.74   0
   0   2 -16  244.27    5.86   0
   1   1 -15  122.37    4.98   0
   1   3 -19   77.62    5.79   0
   2   0 -13   11.15    3.87   0
   2   2   8  858.00    8.37   0
   2   6  11    7.33    5.39   0
   3   5  11  117.95    5.54   0
   4   6  11  207.09    6.72   0
   5  -1 -12  697.33    7.49   0
   5   5  11  343.62    6.98   0
   6   0   4 1399.90   10.57   0
   7  -1   0    2.18    4.07   0
   7   1 -22   17.02    5.19   0
   7   5  11   18.03    4.99   0
   9  -1 -18  228.11    5.52   0
  10  -2 -12  957.50   10.90   0
  10   0   4    7.21    3.79   0
  10   2   8  713.46    7.55   0
  10   4  10   43.37    4.66   0
  11  -1 -20  555.79    7.44   0
  11   3   9   80.08    4.45   0
  12  -2 -15  533.68    8.09   0
  12   0 -24  486.11    7.74   0
  14   2   7   10.34    4.80   0
  15  -1 -23   34.59    4.78   0
  15  -1   0  313.41    6.23   0
  16  -2 -19    2.86    4.55   0
  18   0   2   23.35    4.79   0
  20   0   1    1.83    4.89   0
  22  -2  -8  112.79    7.29   0
  22   0   0   90.05    5.78   0
  25  -1  -5   13.15    5.86   0
  -9   5   0   33.08    6.57   0
  -8   4  -4   11.39    4.58   0
  -7   3  -4  220.90    5.93   0
  -6   4 -10    9.88    4.75   0
  -4   4   8    9.52    5.03   0
  -3   3 -14   31.84    4.90   0
  -3   7   9    9.79    6.38   0
  -1   1 -12  150.05    4.29   0
  -1   1   4 2584.20   20.01   0
  -1   5  10    0.74    4.58   0
   0   0  -9   13.65    3.01   0
   1   3   9  112.18    5.04   0
   2   2 -19    1.09    5.19   0
   3  -1  -7 1248.50   11.92   0
   3  -1  -6  346.86    7.53   0
   3  -1  -5  817.85   12.07   0
   3   1 -18  628.45    6.72   0
   3   1   6 2189.71   12.60   0
   4   2 -21  104.44    5.08   0
   5  -1 -13   -1.57    3.76   0
   7  -1 -16  352.55    6.07   0
   8   0 -21    3.27    4.64   0
   8   0   4 1829.83   11.22   0
   8   2   8  311.59    5.90   0
   8   4  10   58.23    5.22   0
   9   3   9  383.16    6.48   0
  11   1   6   51.36    3.74   0
  13  -1 -22  597.24    7.87   0
  14  -2 -18   18.12    5.13   0
  14   0   3    0.38    4.02   0
  16   2   6   -1.52    5.29   0
  17  -1  -1  156.35    5.64   0
  17   1   4  439.20    6.81   0
  18  -2 -21  128.67    6.22   0
  18  -2  -6  420.11    8.75   0
  20  -2 -22  133.43    6.61   0
  20  -2  -7   51.10    6.29   0
  23  -1  -4   11.08    6.13   0
  -9   5  -2   21.60    5.63   0
  -9   5  -1  371.00    8.70   0
  -9   5   1   34.01    6.94   0
  -8   4  -5   10.97    4.55   0
  -7   3  -5  591.60    8.04   0
  -7   5  -9  239.83    6.87   0
  -7   7   5   45.60   10.58   0
  -6   2  -3  171.92    5.61   0
  -6   2  -2 2540.08   16.99   0
  -6   2  -1   36.25    4.33   0
  -6   4   6   12.66    6.08   0
  -5   5 -13  134.44    5.52   0
  -4   2 -10   -0.46    3.27   0
  -4   2   4  281.68   10.39   0
  -3   1  -8  157.95    4.39   0
  -2   2 -14    3.67    4.23   0
  -2   2   6 2056.74   15.40   0
  -2   4   9 1373.46   11.50   0
  -1   3 -17   78.26    4.96   0
   0   2 -17  284.67    6.27   0
   0   2   7    2.40    3.72   0
   1   1   5  991.63   10.13   0
   1   7  10  180.42    6.88   0
   2   0 -14   91.95    4.58   0
   2   0   2 5727.85   30.61   0
   2   4  10   34.63    3.76   0
   3  -1  -8 2706.68   15.64   0
   3   3   9 1255.11    9.50   0
   4   0 -17   10.09    4.48   0
   4   0   3    2.47    3.38   0
   4   4  10    9.96    4.28   0
   5   1 -21   21.32    5.31   0
   5   1   6 1333.08    9.77   0
   6   0 -19    0.59    3.83   0
   6   2   8 1098.73    8.47   0
   7   1 -23    1.49    5.66   0
   7   3   9  457.78    6.56   0
   9  -1 -19  108.22    5.13   0
   9   1   6 1357.43    9.22   0
   9   5  10   12.14    4.54   0
  10  -2 -13   94.36    4.84   0
  10   0 -23    0.31    4.21   0
  11  -1 -21   93.26    5.35   0
  12  -2 -16  454.43    7.53   0
  12   2   7  147.19    5.55   0
  13  -1   0  702.35    8.39   0
  15  -1 -24    3.70    5.34   0
  16  -2 -20  337.04    7.26   0
  19  -1  -2  121.55    5.49   0
  19   1   3   24.49    4.29   0
  21  -1  -3   -2.67    4.70   0
  24  -2 -10    5.12    7.05   0
  -9   5  -3  646.48    9.99   0
  -9   5   2   80.52    9.95   0
  -9   7  -2   31.09    8.13   0
  -9   7   1    9.36   11.47   0
  -8   4  -6   20.19    4.82   0
  -7   3  -6  110.42    4.96   0
  -7   5 -10   29.28    5.60   0
  -6   2  -5 1241.63   10.53   0
  -6   2  -4  890.14    9.39   0
  -6   4 -11  257.97    6.36   0
  -5   3 -11  713.64    7.28   0
  -4   2 -11  433.36    6.53   0
  -3   1  -9  255.01    5.47   0
  -3   3 -15  654.22    7.94   0
  -3   3   7 2634.50   17.26   0
  -1   1 -13  127.64    4.26   0
  -1   3   8  385.16    6.74   0
   0   6  10    6.22    5.23   0
   1   5  10   37.39    5.22   0
   2   2 -20  179.67    6.30   0
   3  -1  -9    7.02    3.41   0
   3  -1  -4 4645.86   33.36   0
   3   1 -19   94.45    4.55   0
   5  -1 -14 1863.94   11.33   0
   5   3   9   54.01    4.08   0
   7  -1 -17   11.59    4.12   0
   7   1   6  250.20    4.93   0
   7   5  10   32.43    4.45   0
   8   0 -22  191.07    6.04   0
   9  -1   0 4233.20   20.97   0
  10  -2 -14 1180.57   10.86   0
  10   4   9   28.64    5.29   0
  11  -1   0   56.97    4.44   0
  11   3   8   74.94    5.47   0
  12  -2 -17   22.12    5.40   0
  12  -2  -6   60.64    8.42   0
  12   0   3   -1.64    3.98   0
  13  -1 -23   -1.25    5.25   0
  13   1   5    6.41    3.68   0
  14  -2 -19  230.62    6.30   0
  14   4   8    5.37    4.79   0
  15   3   7  164.37    5.37   0
  16  -2  -6  659.14   11.39   0
  17   3   6   25.99    5.77   0
  18  -2 -22  248.70    7.72   0
  18   0   1   -0.20    4.62   0
  20  -2 -23  353.02    9.06   0
  22   0  -1    1.77    5.24   0
  -9   5  -4   13.32    5.11   0
  -9   7  -4   16.87    8.02   0
  -9   7  -3    6.40    6.89   0
  -8   6  -8   10.33    5.85   0
  -7   3  -7 1171.02    9.97   0
  -6   2  -6    3.62    4.09   0
  -5   3 -12   93.52    5.12   0
  -5   7   7   18.94    7.59   0
  -4   4 -15   98.54    6.40   0
  -3   1 -10  874.89    8.13   0
  -2   2 -15  130.18    4.65   0
  -1   1 -14  362.96    6.46   0
  -1   3 -18   76.76    4.96   0
  -1   7   9   86.54    7.34   0
   0   0 -11   11.86    3.30   0
   1   1 -17   79.91    5.13   0
   2   0 -15    2.34    3.70   0
   2   2   7 1365.78   10.44   0
   2   6  10  185.61    6.42   0
   3  -1 -10 3176.93   15.39   0
   3   5  10    2.84    3.87   0
   4   0 -18  220.65    5.64   0
   4   6  10    9.41    5.50   0
   5   5  10    1.34    4.08   0
   6   0 -20  956.11    8.09   0
   6   0   3    2.47    3.80   0
   8   4   9  551.09    7.43   0
   9  -1 -20  137.61    5.60   0
  10   0 -24   28.49    4.87   0
  10   0   3    2.45    4.11   0
  10   2   7  128.28    4.43   0
  11   1   5  223.31    5.44   0
  11   5   9    7.82    5.03   0
  15  -1  -1  155.70    5.66   0
  15   1   4  151.04    4.66   0
  16  -2 -21  197.04    6.55   0
  22  -2  -9   16.41    6.52   0
  23  -1  -5   99.51    6.74   0
  -9   5  -5  335.82    7.55   0
  -8   4  -7  374.40    7.05   0
  -8   6  -9   79.40    6.62   0
  -7   3  -8   10.67    4.49   0
  -7   5 -11   23.84    5.91   0
  -6   2  -7  475.90    7.10   0
  -6   4 -12    0.19    5.48   0
  -4   2 -12  520.33    6.39   0
  -3   3 -16   -1.81    5.39   0
   1   3   8  521.21    7.28   0
   3  -1 -11   85.10    4.24   0
   3   1 -20   26.45    4.59   0
   3   1   5   81.77    4.26   0
   4   2   7   10.40    3.96   0
   5   1 -22  159.97    5.63   0
   6   2   7  479.62    6.47   0
   7  -1 -18  990.72    8.49   0
   8  -2 -10  638.21    9.89   0
   8   0   3    1.62    3.04   0
   8   2   7  102.29    4.32   0
   9   5   9  232.29    6.50   0
  10  -2 -15  464.45    7.63   0
  11  -1 -22  119.81    5.16   0
  12  -2 -18  657.85    8.43   0
  12   2   6  122.23    5.23   0
  12   4   8   12.66    4.57   0
  13  -1 -24  379.02    7.61   0
  14  -2 -20  178.45    6.22   0
  14  -2  -6  859.47   14.58   0
  17  -1  -2 1195.25   10.80   0
  17   1   3   14.69    4.33   0
  18  -2 -23   -2.27    6.60   0
  18  -2  -7   42.37    6.08   0
  18   2   4   44.16    4.90   0
  20  -2  -8  120.68    7.34   0
  21   1   1   49.04    5.86   0
  24   0  -3    7.37    5.71   0
  -9   5  -6   75.96    5.66   0
  -8   4  -8   12.53    5.20   0
  -6   2  -8 1093.26    9.37   0
  -6   2   1 1335.38   18.85   0
  -5   3 -13  155.50    5.84   0
  -5   5   7   42.98    6.15   0
  -2   2 -16  111.25    4.80   0
  -2   4   8   13.65    4.55   0
  -1   1 -15   83.39    4.20   0
   0   2 -19  125.65    6.12   0
   1   1 -18  181.21    5.94   0
   1   7   9    3.91    5.85   0
   2   0 -16   31.16    3.87   0
   3  -1 -12 1125.69    9.01   0
   3   3   8  147.49    5.16   0
   3   7   9   75.85    6.72   0
   4   0 -19    4.80    4.92   0
   4   4   9  996.78    8.51   0
   5   3   8  463.41    6.70   0
   6   0 -21   -0.67    4.27   0
   7  -1  -1 2229.20   19.47   0
   7   3   8    8.40    3.96   0
   7   5   9  219.62    6.41   0
   8  -2 -12  143.92    5.68   0
   8  -2 -11  501.64    8.04   0
   8  -2  -9    6.44    4.63   0
   8   0 -23   -7.13    4.31   0
   9  -1 -21   69.22    5.27   0
   9   1   5   18.71    3.62   0
  10  -2 -16   59.67    5.04   0
  10   4   8    1.55    5.12   0
  13  -1  -1   76.78    4.68   0
  13   1   4  550.04    7.52   0
  14   4   7   -0.84    4.70   0
  15   3   6   18.50    4.51   0
  16  -2 -22    6.44    5.58   0
  16   0   1    3.48    4.28   0
  17   3   5   26.72    5.64   0
  24  -2 -11  292.71   10.02   0
  -9   5  -7   19.37    5.57   0
  -8   4  -9  541.59    7.96   0
  -7   5 -12   15.68    6.12   0
  -6   4 -13  528.84    7.19   0
  -4   2 -13    3.78    3.89   0
  -4   4   7  523.49    8.71   0
  -4   8   6   84.11    9.11   0
  -3   1 -12 1203.71    9.48   0
  -2   0  -7    4.84    2.98   0
  -2   0  -6   83.81    3.80   0
  -2   0  -5   -2.43    3.05   0
   0   2   6 1629.26   12.70   0
   1   5   9    1.57    4.93   0
   2   0 -17    5.03    4.63   0
   3  -1 -13  291.34    5.86   0
   3   1 -21  113.15    6.17   0
   5   1   5  218.35    4.79   0
   5   5   9  130.31    5.79   0
   6   6   9    8.60    5.57   0
   7  -1 -19   17.72    3.74   0
   7   1   5  191.81    4.68   0
   8  -2 -13  776.04    9.06   0
   8  -2  -8 1245.66   16.41   0
  10  -2 -17  744.63    8.73   0
  10   2   6  197.96    5.54   0
  11  -1 -23   20.07    4.44   0
  11  -1  -1  958.25   10.45   0
  11   5   8   29.09    4.88   0
  12  -2 -19  118.29    5.52   0
  12   0   2  302.18    5.56   0
  14  -2 -21   23.50    5.65   0
  15   1   3   10.90    4.77   0
  16   4   6    6.13    5.11   0
  19   3   4   12.99    4.93   0
  20   0  -1   -0.95    4.12   0
  26   0  -5   -6.08    6.20   0
  27  -1  -9    1.15    6.87   0
 -10   6  -1   22.15    7.71   0
  -9   5  -8   23.99    5.73   0
  -7   3 -10  152.29    5.69   0
  -7   5   5  175.59   11.05   0
  -6   2  -9    5.94    3.35   0
  -6   4 -14   20.39    6.26   0
  -5   1  -6 1341.51   10.68   0
  -5   1  -5  217.40    5.18   0
  -5   1  -4   11.66    4.10   0
  -5   1  -3  256.13    6.26   0
  -4   2 -14  413.56    6.92   0
  -2   0  -9    7.11    4.07   0
  -2   2 -17   24.36    4.68   0
  -2   2   5  419.92    8.37   0
  -1   1 -16 1091.10    8.57   0
  -1   3   7  227.99    6.08   0
  -1   7   8   38.05    6.76   0
   0   0 -14 2001.21   10.91   0
   0   2 -20   25.17    6.19   0
   1   1 -19    0.18    4.47   0
   1   1   4 1134.08   11.90   0
   4   0 -20  137.63    5.82   0
   4   0   2  145.73    5.52   0
   5  -1 -17  163.65    4.85   0
   6   0 -22  243.87    5.85   0
   8  -2 -14    4.30    4.43   0
   8   4   8   19.02    4.24   0
   9  -1 -22  463.49    7.60   0
   9  -1  -1  170.50    5.98   0
   9   3   7   67.67    4.94   0
   9   5   8   16.49    5.37   0
  10   0   2 1626.25   11.55   0
  11   1   4 1477.03   10.38   0
  12  -2 -20  222.72    6.48   0
  13   5   7   60.18    6.28   0
  15  -1  -2    8.42    4.54   0
  16  -2 -23  162.46    7.01   0
  16  -2  -7  638.99   12.61   0
  17   1   2   76.67    4.96   0
  19   1   1    2.72    4.99   0
  21   1   0   13.39    5.64   0
  22  -2 -10  360.12   10.64   0
  23  -1  -6  229.50    7.00   0
  23   1  -1   -0.91    4.98   0
 -10   6  -4   14.91    6.79   0
  -8   4 -10   57.42    5.53   0
  -7   3 -11   18.44    4.64   0
  -6   2 -10  175.58    4.80   0
  -6   8   4  260.84   13.73   0
  -5   1  -8 1340.77   10.15   0
  -5   1  -7  147.38    4.63   0
  -5   3 -15   31.12    5.68   0
  -5   7   6  291.50   10.76   0
  -3   1 -13   40.42    4.11   0
  -3   3   6   49.37    5.50   0
  -2   0 -10 2375.52   12.73   0
  -2   0  -3    0.40    3.32   0
  -2   6   8    6.75    4.92   0
  -1   1   3  801.62   13.66   0
   0   4   8    1.34    4.40   0
   2   0 -18  613.69    7.70   0
   2   2   6  198.05    5.51   0
   5  -1 -18    9.92    4.40   0
   6   4   8    3.12    4.71   0
   7  -1 -20  293.98    5.74   0
   8  -2 -15  291.11    6.45   0
   8   0   2   26.39    4.15   0
   8   2   6  863.08    7.78   0
   8   6   8   15.41    6.08   0
  10  -2 -18  109.78    5.56   0
  11  -1 -24  163.55    5.90   0
  14  -2 -22  180.74    6.88   0
  14   0   1    4.46    3.77   0
  14   4   6    1.66    5.65   0
  17  -1  -3   15.72    4.56   0
  19  -1  -4   42.19    5.28   0
  20  -2  -9  565.70   12.01   0
  -6   2 -11  391.20    6.75   0
  -5   1  -9   82.02    4.68   0
  -5   1  -2 1230.50   12.44   0
  -4   2 -15  139.58    5.08   0
  -3   1 -14  146.62    5.34   0
  -3   7   7   63.45    7.34   0
  -2   2 -18  347.32    6.30   0
  -1   5   8    1.18    4.84   0
   1  -1 -10  193.49    5.46   0
   1  -1  -9  769.96    8.17   0
   1  -1  -8  504.05    7.14   0
   1  -1  -7   -0.56    2.97   0
   1   1 -20  421.49    6.67   0
   1   3   7  833.39    8.99   0
   1   7   8  204.34    7.27   0
   2   4   8    3.86    3.52   0
   3  -1  -3    0.04    5.30   0
   4   0 -21    0.24    4.51   0
   4   2   6 1231.50    9.63   0
   4   4   8    5.14    3.59   0
   5  -1  -2  287.09   13.27   0
   5   3   7   50.31    4.43   0
   6   0 -23   -5.26    4.95   0
   6   0   2 4663.56   21.15   0
   6   2   6    5.35    3.36   0
   6   6   8   94.09    5.97   0
   7  -1 -21  129.62    5.88   0
   7   3   7 1321.75    9.20   0
   7   5   8   28.34    4.46   0
   8  -2 -16  795.83    9.03   0
   9  -1 -23    6.22    6.02   0
  10  -2 -19   94.78    5.60   0
  10   4   7  131.80    5.09   0
  11   3   6   -2.78    4.82   0
  12  -2 -21  283.94    7.32   0
  13  -1  -2 1732.79   13.82   0
  13   1   3  165.64    4.65   0
  14   2   4   22.30    4.61   0
  17   3   4   29.30    4.55   0
  18  -2  -8  530.32   11.19   0
  20   0  -2    5.73    5.08   0
  24  -2 -12  268.39   10.69   0
  25  -1  -8    8.99    5.46   0
  25   1  -3    0.72    5.03   0
  26  -2 -14    9.32    9.61   0
 -10   4  -4    6.80    5.79   0
 -10   6  -7  100.42    8.13   0
  -9   3  -5  369.07    7.29   0
  -9   3  -4   12.72    4.67   0
  -9   3  -3 1387.76   12.37   0
  -9   3  -2   90.66    5.98   0
  -9   5 -10    1.31    6.20   0
  -7   3 -12  117.45    5.95   0
  -6   2 -12   89.24    5.04   0
  -6   4   5    5.00    6.89   0
  -5   1 -10  661.53    7.69   0
  -5   3 -16   61.56    6.44   0
  -4   2 -16   36.38    5.80   0
  -2   0 -12  825.45    8.30   0
  -1   1 -18  219.02    6.52   0
   0   0 -16  326.48    5.74   0
   0   6   8  300.58    7.19   0
   1  -1 -11  100.58    4.14   0
   1  -1  -6 3720.96   20.11   0
   1   5   8  145.46    5.82   0
   2   0 -19   11.43    4.19   0
   2   6   8   42.89    5.71   0
   3   1   4 3693.00   18.47   0
   3   3   7 1251.80    9.68   0
   4   6   8  104.85    6.02   0
   5  -1 -19   20.31    4.95   0
   5   1   4    8.49    3.75   0
   6  -2 -12 1533.35   12.00   0
   6  -2 -10  336.06    7.39   0
   7   1   4 2648.23   13.71   0
   8  -2 -17   24.41    4.66   0
   8  -2  -7  546.39   14.43   0
  10   2   5  664.99    7.27   0
  10   6   7   99.23    6.64   0
  12   0   1    1.82    4.15   0
  12   4   6   28.67    5.38   0
  13   3   5   32.96    5.20   0
  14  -2 -23   59.00    6.21   0
  15   1   2  917.45    8.27   0
  16   2   3    6.22    4.18   0
  18   2   2    2.73    5.08   0
  20   2   1   12.76    5.63   0
  22   2   0   54.65    5.26   0
  23  -1  -7    6.27    6.31   0
  27  -1 -10  199.48    8.50   0
 -10   4  -6    1.16    5.28   0
 -10   4  -2    8.91    4.80   0
 -10   4  -1    4.60    5.91   0
 -10   6   1  302.32   14.43   0
  -9   3  -7   66.94    5.24   0
  -9   3  -6   80.13    5.34   0
  -9   3  -1  697.46   10.43   0
  -8   4 -12    8.99    5.00   0
  -7   3 -13  189.35    6.55   0
  -7   7   4  334.15   14.46   0
  -5   1 -11  162.72    5.68   0
  -5   1  -1  187.20    6.65   0
  -4   8   5   19.10    8.74   0
  -3   1 -15  144.28    4.89   0
  -2   0 -13    6.97    4.47   0
  -1   7   7   17.31    6.67   0
   0   0 -17   -1.04    5.31   0
   2   0   1    2.73    3.90   0
   4   0 -22  348.78    6.68   0
   6  -2 -13    9.97    4.30   0
   7  -1 -22    8.90    5.71   0
   9   3   6   82.60    4.55   0
   9   5   7   17.99    4.31   0
  10  -2 -20  358.41    7.12   0
  12  -2 -22   24.99    5.87   0
  14  -2  -7    2.68    7.12   0
  15  -1  -3  138.10    6.55   0
  15   3   4   18.75    5.33   0
  17   1   1  114.37    4.63   0
  24   0  -5    3.43    5.68   0
 -10   4  -7  137.40    6.22   0
  -9   3  -8  172.30    6.05   0
  -8   2  -7   85.35    4.95   0
  -8   2  -6  878.73    9.17   0
  -8   2  -5   39.06    3.78   0
  -8   2  -4  934.00    9.85   0
  -8   2  -3  679.27    8.95   0
  -8   4 -13    5.60    6.29   0
  -5   1 -12   10.15    4.73   0
  -5   5   6  335.72    9.43   0
  -4   2 -17  157.20    6.66   0
  -4   4   6   44.16    5.33   0
  -3   1 -16    8.97    5.08   0
  -2   6   7  413.21    8.83   0
  -1   1 -19   63.88    5.06   0
   0   2   5 1712.00   14.11   0
   0   4   7    3.86    4.67   0
   1  -1 -13    6.12    3.53   0
   1  -1  -5   48.30    3.97   0
   2   0 -20  370.88    6.47   0
   5  -1 -20  328.69    6.04   0
   5   7   7    5.49    6.42   0
   6  -2 -15  985.70    9.36   0
   6   4   7  615.84    7.14   0
   7   5   7  573.83    7.70   0
   8  -2 -18  332.96    6.23   0
   8   2   5   41.49    4.02   0
  10  -2 -21   20.33    5.43   0
  10   0   1    2.20    4.19   0
  10   4   6   15.22    4.99   0
  11  -1  -2  380.41    7.61   0
  12  -2 -23   31.28    6.00   0
  19  -1  -5   70.26    6.39   0
  19   3   2  108.17    5.41   0
  22  -2 -11  121.62    8.81   0
  22   0  -4  316.87    7.52   0
  24   2  -2    7.24    6.22   0
 -11   5  -4    9.66    6.47   0
 -11   5  -3   47.89    6.74   0
 -10   4  -8    3.11    5.13   0
 -10   4   0   -0.05    6.25   0
  -9   3  -9  368.65    7.54   0
  -9   3   0  373.15    9.22   0
  -8   2  -8  318.90    6.40   0
  -8   2  -2   16.23    4.17   0
  -7   3 -14   -4.51    5.00   0
  -6   2 -14   14.99    5.44   0
  -4   0  -7   -0.60    4.00   0
  -1   3   6  468.06    7.93   0
   0   0 -18    3.29    4.41   0
   1  -1 -14 1045.13    8.59   0
   2   0 -21    5.76    5.94   0
   2   4   7 1336.26   11.01   0
   3  -1 -18  600.91    7.15   0
   4   4   7  172.97    4.93   0
   5  -1 -21   11.58    5.53   0
   6  -2  -8  325.78    8.57   0
   6   2   5 1201.35    9.56   0
   6   6   7  249.55    7.06   0
   7  -1 -23   -0.87    5.20   0
   9   1   3  430.60    6.97   0
  10   6   6   70.50    6.58   0
  11   5   6   -2.79    4.71   0
  13   1   2   24.81    3.86   0
  16   0  -1    1.73    3.51   0
  18   0  -2  615.78    8.48   0
  20   0  -3    8.64    5.36   0
  22   2  -1    7.51    5.95   0
  26   0  -7    5.25    6.22   0
 -11   5  -6   -2.87    5.69   0
 -11   5  -2  131.89    7.59   0
 -10   4  -9   17.14    5.76   0
  -9   3 -10   48.13    5.64   0
  -7   3 -15  226.79    7.54   0
  -5   1 -13    9.85    3.97   0
  -4   0 -10    2.97    4.23   0
  -4   0  -9    1.72    3.53   0
  -4   0  -8  423.59    6.24   0
  -4   0  -6 5361.41   20.38   0
  -3   1 -17   52.43    5.05   0
  -3   7   6   11.14    7.02   0
  -2   0 -15    5.06    4.06   0
  -1   5   7  262.25    6.94   0
   0   6   7    4.06    5.33   0
   1  -1 -15  120.84    4.61   0
   1   3   6  319.61    6.76   0
   1   5   7  692.97    9.18   0
   2   2   5  827.99    9.13   0
   2   6   7  335.90    7.50   0
   3  -1 -19   84.86    5.52   0
   3   3   6  680.64    8.24   0
   4   2   5  622.41    7.52   0
   4   6   7   40.33    5.77   0
   5   3   6  267.72    5.44   0
   6  -2 -17  448.59    7.47   0
   7  -1  -2 2479.17   24.02   0
   8  -2 -20    5.38    5.31   0
   8   0   1    5.38    4.12   0
   8   4   6   27.47    4.81   0
   9  -1  -2  833.09   11.79   0
  10  -2 -22  151.72    6.54   0
  10   2   4   18.87    3.89   0
  13   3   4   43.01    5.32   0
  13   5   5   21.57    4.91   0
  15   1   1   14.32    3.87   0
  15   5   4    5.39    6.49   0
  17   1   0   73.34    5.17   0
  18   2   1  205.48    5.60   0
  19   1  -1    4.04    4.72   0
  20  -2 -10  115.44    8.55   0
  20   2   0   72.88    4.76   0
  24  -2 -13   34.94    8.70   0
 -11   5  -8   25.65    7.47   0
 -10   4 -10   39.11    6.53   0
  -9   3 -11  258.48    7.24   0
  -8   2 -11   81.45    5.51   0
  -8   2 -10  166.45    5.07   0
  -8   2  -1  786.35   10.61   0
  -7   1  -8  230.88    5.77   0
  -7   1  -7  341.83    6.46   0
  -7   1  -6  239.73    5.85   0
  -7   1  -5  187.48    5.93   0
  -6   2 -15   22.35    4.90   0
  -6   2   2   49.36    9.29   0
  -6   6   5    0.49    7.57   0
  -6   8   3    7.97   10.75   0
  -5   1 -14  597.66    7.11   0
  -4   0 -11    0.62    3.89   0
  -3   1 -18  184.85    7.11   0
  -2   0 -16  340.51    6.11   0
  -2   8   5    9.80    8.17   0
  -1  -1 -11  261.47    5.84   0
  -1  -1  -9   -0.21    3.51   0
  -1  -1  -8 2278.95   13.85   0
   0   0 -19    5.88    4.80   0
   1  -1 -16   27.25    4.13   0
   1   1   3   85.88    4.97   0
   4  -2 -12   74.03    4.82   0
   4   0   1    4.62    3.52   0
   5  -1 -22  155.34    6.08   0
   6  -2 -18  222.52    6.27   0
   7   1   3    6.71    3.25   0
   7   7   6   97.21    6.00   0
   9   3   5  373.27    6.11   0
  12   0   0  107.37    4.68   0
  13  -1  -3   85.47    5.17   0
  14   4   4    2.69    4.45   0
  16  -2  -8    1.34    6.37   0
  16   4   3   16.99    6.13   0
  17  -3 -19  326.93   10.45   0
  17  -3 -18  158.67    8.41   0
  17  -3 -17   14.27    7.75   0
  18  -2  -9   36.40    7.34   0
  19  -3 -20   13.90    8.69   0
  19  -3 -19  349.33   11.83   0
  19  -3 -18    7.71    9.07   0
  19   3   1    7.57    5.98   0
  21   3   0    2.32    4.93   0
  25   1  -5   12.40    6.27   0
 -10   4 -11  218.51    7.63   0
  -9   3 -12   52.77    6.34   0
  -7   1  -9   41.69    4.21   0
  -7   1  -4 2760.36   15.99   0
  -6   2 -16   92.19    5.53   0
  -5   1 -15   10.93    4.54   0
  -5   1   0 8003.81   41.01   0
  -4   0 -12  969.13    8.37   0
  -3   3   5 2188.97   19.32   0
  -2   2   4 1364.07   16.06   0
  -1  -1 -12  133.47    4.64   0
  -1   7   6  297.30    8.09   0
   1  -1 -17   90.21    4.79   0
   3  -1 -20   25.70    4.61   0
   3   1   3   32.30    4.45   0
   4  -2 -14  258.40    5.39   0
   5   1   3  238.65    5.84   0
   5   7   6  129.98    6.97   0
   6   4   6   11.28    4.72   0
   7   5   6    4.19    4.95   0
   8   2   4  897.50    8.97   0
  10  -2 -23  176.83    6.10   0
  10   4   5  729.17    8.35   0
  12   2   3   34.68    4.06   0
  14   0  -1    1.62    4.57   0
  15  -3 -19   82.00    7.05   0
  15  -3 -18   69.20    7.12   0
  15  -3 -17  655.50   11.62   0
  15  -3 -16    4.30    6.84   0
  15  -1  -4  690.65   10.21   0
  17  -3 -20   34.89    7.42   0
  17  -3 -16  157.12   10.35   0
  19  -3 -21   24.54    8.48   0
  19  -3 -17  756.59   19.63   0
  20   0  -4  721.49    9.43   0
  21  -3 -20  134.55   12.67   0
  22   0  -5    1.76    4.30   0
  23   1  -4    7.33    5.89   0
 -11   5   0    8.32    7.78   0
 -11   7  -2  116.50   12.11   0
  -9   3 -13   15.88    6.46   0
  -9   3   1   19.42    6.67   0
  -7   1 -11   -2.55    5.30   0
  -7   1 -10 1020.51    8.72   0
  -7   1  -3    8.37    4.42   0
  -5   1 -16  395.40    8.00   0
  -4   0 -13   11.64    4.20   0
  -4   8   4   14.81    8.10   0
  -3   5   6    6.47    5.91   0
  -2   6   6   96.52    7.30   0
  -1  -1 -13  133.70    4.82   0
  -1  -1  -6   70.30    4.15   0
   0   8   5   31.57    7.24   0
   1   7   6   31.12    6.63   0
   3  -1 -21  135.56    6.82   0
   3   7   6  211.66    7.55   0
   4  -2  -9  101.85    5.38   0
   4   4   6   28.15    4.96   0
   6  -2 -19   21.56    4.48   0
   6  -2  -7  142.71    7.19   0
   6   6   6   17.59    4.76   0
   7   3   5  592.04    7.06   0
   8  -2 -22  180.55    7.09   0
  10   0   0 3517.16   18.46   0
  10   6   5  256.90    7.87   0
  11   3   4  237.74    5.61   0
  12  -2  -7 1139.47   24.70   0
  13  -3 -17  111.66    7.02   0
  13  -3 -16  287.59    8.94   0
  13   1   1  137.96    5.46   0
  13   5   4   16.92    6.18   0
  15  -3 -20   51.03    7.28   0
  15  -3 -15  413.06   11.75   0
  16   0  -2   74.87    5.27   0
  16   2   1  140.36    5.86   0
  17  -3 -21  558.58   11.28   0
  17  -1  -5  230.35    7.13   0
  18   0  -3   -1.49    4.97   0
  19  -3 -22  112.49    8.88   0
  19  -1  -6  609.86    9.57   0
  21  -3 -21  366.98   13.23   0
  21  -3 -19   42.34   12.40   0
  21   1  -3    3.09    5.38   0
  22  -2 -12   85.40    8.79   0
  27  -1 -12   42.26    7.91   0
 -12   6  -4   56.49    9.22   0
  -8   2 -13    2.91    4.57   0
  -8   2   0  106.24    6.63   0
  -7   1 -12  482.23    7.59   0
  -5   3   4  153.97    9.61   0
  -4   0 -14 1216.31    9.44   0
  -4   0  -3   -0.61    3.35   0
  -2   0 -18  381.34    6.89   0
  -1  -1 -15   79.57    5.43   0
   0   4   6   33.75    5.13   0
   2   4   6   11.58    5.04   0
   4  -2  -8 1902.62   15.85   0
   4   6   6  365.03    7.91   0
   5   5   6   30.15    4.36   0
   6  -2 -20  332.14    6.79   0
   6   2   4  851.78    8.70   0
   7   7   5   10.39    6.53   0
   8   4   5    7.37    5.00   0
   9   5   5  355.27    7.32   0
  12   4   4   -2.70    4.65   0
  13  -3 -19  540.28    9.75   0
  13  -3 -18   90.09    6.48   0
  13  -3 -15  230.98    8.75   0
  15  -3 -21   26.78    7.22   0
  17  -3 -22    9.66    7.89   0
  17   5   2   23.93    5.54   0
  19   1  -2  120.33    5.91   0
  23  -1  -9   18.86    6.73   0
  24   0  -7    5.11    6.20   0
  26  -2 -16  151.99   12.20   0
 -12   6  -3   73.24    9.07   0
 -11   3  -8   69.41    6.12   0
 -11   3  -7  509.40    8.55   0
 -11   3  -6    1.25    5.39   0
 -11   3  -4  213.95    7.04   0
 -11   3  -3   23.93    6.07   0
 -11   7  -1   24.25   13.16   0
 -10   2  -7  117.32    5.93   0
 -10   2  -6  189.10    6.06   0
  -8   2 -14  115.89    5.67   0
  -7   1 -13   66.38    6.13   0
  -7   1  -2 2105.28   15.68   0
  -5   1 -17   22.44    5.65   0
  -4   0 -15   -1.51    4.52   0
  -4   2   3 1579.26   29.61   0
  -3   7   5   38.94    7.50   0
  -2   0 -19    4.61    5.43   0
  -1   3   5   14.97    4.69   0
  -1   5   6  141.39    6.35   0
   0   2   4   38.42    4.69   0
   0   6   6  437.84    8.47   0
   1   5   6    1.79    4.96   0
   2   6   6   16.08    5.70   0
   3   5   6    7.24    4.96   0
   4   2   4  445.06    7.54   0
   5   3   5 1384.09   10.40   0
   8  -2 -23    7.09    5.46   0
   8   6   5   11.27    6.12   0
  11  -3 -17  414.07    8.88   0
  11  -3 -16   -3.88    6.02   0
  11  -3 -15  945.81   12.18   0
  11  -1  -3    3.29    4.60   0
  13  -3 -20   15.05    6.33   0
  13  -3 -14   13.16    6.22   0
  15  -3 -22  102.02    8.20   0
  16   4   2    3.81    4.82   0
  17  -3 -15  416.43   16.51   0
  20   4   0    7.00    5.54   0
  22   0  -6    9.93    5.44   0
  24  -2 -14  475.85   13.88   0
  26   0  -9    0.13    6.25   0
 -12   4  -8    3.67    6.33   0
 -12   4  -7  387.61    8.73   0
 -12   4  -4    2.86    5.84   0
 -12   4  -3  320.32    8.82   0
 -12   6  -2   67.43    9.08   0
 -10   2  -9   16.68    5.56   0
 -10   2  -8  742.16    8.52   0
 -10   2  -5  650.60    8.17   0
 -10   2  -4   17.51    5.01   0
  -8   2 -15  236.53    7.94   0
  -7   1 -14    5.38    5.98   0
  -6   0 -11   -1.06    5.11   0
  -6   0 -10  809.17    8.24   0
  -6   0  -9   -1.54    4.00   0
  -6   0  -8 1598.76   11.02   0
  -6   0  -7    2.78    3.70   0
  -6   0  -6   10.51    4.49   0
  -5   5   5  639.86   12.59   0
  -4   0 -16   31.24    4.98   0
  -4   4   5 2089.48   18.87   0
  -3  -1 -11   20.97    4.99   0
  -3  -1 -10  820.14    8.60   0
  -2   8   4  209.97   10.30   0
  -1  -1 -17   18.93    5.75   0
   1   3   5 2683.16   16.57   0
   2  -2 -14   37.45    4.84   0
   2  -2 -13   63.98    4.34   0
   2  -2 -11   43.59    4.05   0
   2   2   4 1540.53   13.54   0
   3   3   5  337.26    6.52   0
   5   7   5  228.98    6.81   0
   6  -2 -22   55.83    6.96   0
   9   7   4   19.98    6.85   0
  10   4   4   13.03    5.27   0
  10   6   4   10.34    6.29   0
  11  -3 -19    3.53    5.77   0
  11  -3 -18  107.82    6.37   0
  11  -3 -14  166.31    7.71   0
  11   1   1   89.46    5.23   0
  11   5   4   16.95    4.87   0
  12   0  -1   -0.04    4.53   0
  12   2   2  148.44    5.04   0
  13  -3 -21  375.60    8.78   0
  15  -3 -23  414.51   10.84   0
  15  -3 -14  363.12   13.44   0
  25  -1 -11    3.05    7.13   0
  28   0 -11    4.58    7.03   0
 -12   4  -9  219.20    8.02   0
 -12   4  -2    4.18    6.33   0
 -11   3 -10   35.71    5.40   0
 -11   3  -2  261.59    7.58   0
 -11   5   1  755.67   17.75   0
 -10   2 -10   81.77    5.12   0
 -10   2  -3  480.96    8.27   0
  -7   1 -15   39.33    6.56   0
  -7   5   4  338.44   13.57   0
  -7   7   3   29.54   10.56   0
  -6   0 -12  141.92    5.13   0
  -6   0  -5   -0.67    4.40   0
  -5   7   4   48.49    8.84   0
  -4   0 -17   -1.54    5.18   0
  -4   6   5  754.21   12.67   0
  -3  -1 -13   40.32    5.41   0
  -1   7   5   73.11    6.61   0
   0   8   4   11.72    8.41   0
   1   7   5  153.97    7.19   0
   2  -2 -16   16.04    5.15   0
   3   7   5    5.90    6.47   0
   4  -2  -7   52.12    5.69   0
   6   6   5  202.95    5.95   0
   7   1   2 2199.13   14.05   0
   8   2   3  675.54    7.84   0
   9  -3 -16  281.68    8.02   0
  11  -3 -20   85.67    6.75   0
  11   3   3   19.90    4.22   0
  13  -3 -22   48.16    7.08   0
  13  -1  -4  884.85   11.93   0
  14   0  -2  642.22    8.71   0
  14   2   1   75.98    4.57   0
  15   5   2   37.22    6.55   0
  16   0  -3   -0.94    4.85   0
  16   2   0   73.57    5.82   0
  17   5   1  191.93    7.59   0
  20   0  -5   -0.56    4.49   0
  20   2  -2   26.14    4.68   0
  21   1  -4  635.79    9.02   0
  27  -1 -13   63.94    8.50   0
 -12   6  -1  301.08   12.96   0
 -11   3 -12   40.36    7.29   0
 -10   2 -12    7.61    6.39   0
 -10   2 -11  348.57    6.92   0
 -10   2  -2  863.36   11.01   0
  -9   1 -10   75.95    5.66   0
  -9   1  -9  242.62    5.76   0
  -9   1  -8  185.68    5.18   0
  -9   1  -7   15.41    3.88   0
  -9   1  -6 1416.64   10.83   0
  -8   6   3  152.16   14.67   0
  -7   1 -16  105.07    7.17   0
  -7   1  -1  538.76    9.53   0
  -6   0 -13    4.39    4.64   0
  -6   8   2   21.21   11.20   0
  -4   0 -18   77.18    7.08   0
  -4   8   3    2.18    9.48   0
  -3  -1 -14  134.90    5.16   0
  -1  -1  -4 1008.52   12.27   0
   4  -2 -21   90.90    7.33   0
   4   4   5  361.94    7.28   0
   4   6   5  228.03    7.24   0
   5   5   5  752.46    9.10   0
   7   3   4  192.32    5.22   0
   7   7   4  198.57    7.71   0
   9  -3 -18   35.89    5.86   0
   9  -3 -17  377.95    8.13   0
   9  -3 -15    9.32    5.48   0
   9  -3 -14  161.57    7.14   0
   9   5   4   16.25    5.40   0
  11  -3 -21  155.27    7.15   0
  11  -3 -13  180.99    8.30   0
  13  -3 -23    8.09    7.00   0
  13  -3 -13 1355.94   19.16   0
  13   1   0  732.90    8.09   0
  13   3   2   28.09    4.42   0
  14   4   2   28.62    5.03   0
  15  -1  -5    7.56    5.16   0
  15   1  -1  145.70    5.72   0
  15   3   1   70.13    5.71   0
  17  -1  -6   30.55    6.22   0
  17   1  -2 1249.78   10.68   0
  17   3   0   17.46    5.80   0
  18   4   0    2.50    6.33   0
  19  -1  -7    0.94    5.34   0
  19   1  -3  107.78    6.10   0
  19   3  -1   24.71    5.93   0
  24   0  -8  256.19    7.89   0
  25   1  -7    9.66    6.23   0
 -13   5  -7   56.03    7.60   0
 -13   5  -5   22.60    6.54   0
 -13   5  -4    7.50    7.66   0
 -12   4  -1  774.84   12.13   0
 -11   3  -1  474.34    9.17   0
 -10   2 -13   40.92    6.80   0
  -9   1 -11   68.12    5.02   0
  -9   1  -4  153.66    5.89   0
  -6   6   4  297.48   11.33   0
  -3  -1 -16   13.98    5.81   0
  -3  -1 -15  127.60    5.32   0
  -2   4   5  283.32    7.89   0
  -2   6   5  170.75    7.86   0
  -1   1   2  183.34    9.56   0
   0   6   5  555.49   10.09   0
   2  -2  -8    7.77    4.60   0
   2   4   5  580.71    8.45   0
   2   6   5  126.14    6.63   0
   3   5   5  162.58    6.43   0
   5   1   2 1141.74   11.34   0
   5   7   4   12.12    6.35   0
   6   0   0  475.37    9.45   0
   8   4   4    3.37    4.31   0
   9  -3 -20   31.05    6.55   0
   9  -3 -19  478.47    8.73   0
   9  -3 -13  552.60   10.17   0
  10   2   2  847.19    8.81   0
  11  -3 -22   11.52    6.84   0
  11   5   3   46.92    6.05   0
  14  -2  -8 1104.60   20.67   0
  22   0  -7    3.17    5.74   0
  23  -1 -10  261.66    8.32   0
  23   1  -6  226.01    7.32   0
  27   1  -9    1.07    6.75   0
 -13   5  -3  414.29   10.72   0
 -10   4   2   35.95    9.68   0
  -9   1 -13   -2.57    6.36   0
  -9   1 -12  124.11    5.57   0
  -8   2   1   59.40    6.44   0
  -6   0 -16  362.68    8.13   0
  -6   4   4  155.29   10.50   0
  -3  -1 -17   41.11    6.52   0
  -3   7   4  185.48    9.59   0
   0  -2 -15    8.95    5.37   0
   0  -2 -13   14.12    4.09   0
   0   4   5 1152.88   11.86   0
   1   5   5  942.64   10.91   0
   5   3   4   31.71    4.00   0
   7  -3 -14   41.32    6.03   0
   7   5   4  117.45    6.12   0
   9  -3 -21  107.35    7.09   0
   9   1   1   23.08    4.04   0
   9   3   3 1371.13   10.51   0
   9   7   3    2.88    5.71   0
  10   0  -1    2.04    3.60   0
  10   4   3  800.41    9.14   0
  12   2   1  546.53    7.88   0
  13   5   2   18.24    6.11   0
  16  -2  -9  487.67   13.82   0
  22  -2 -13  401.38   12.75   0
  22   4  -3   26.06    7.25   0
  23   3  -4    2.29    5.29   0
  25  -1 -12  526.19   11.34   0
  26  -2 -17    2.30   11.01   0
  27  -1 -14   85.07    8.93   0
 -13   5  -2   23.98    7.30   0
 -11   3   0   79.72    7.26   0
 -10   2  -1    4.59    4.46   0
  -9   1 -14  253.90    7.41   0
  -9   1  -3  394.38    7.68   0
  -9   3   2  349.10   13.53   0
  -8   0 -10  198.82    6.42   0
  -8   0  -9   -5.78    5.40   0
  -8   0  -8  243.64    6.37   0
  -6   0 -17   -1.54    7.22   0
  -6   0  -3    6.96    4.51   0
  -5  -1 -12    2.32    5.37   0
  -5  -1 -10  610.27    8.21   0
  -3  -1 -18  186.80    7.51   0
  -2   8   3   14.21    8.64   0
  -1   5   5   77.22    5.89   0
   0  -2 -17  269.78    7.25   0
   1   7   4   69.07    7.88   0
   2  -2 -20  166.31    6.55   0
   2   8   3   13.58    8.66   0
   3   1   2  462.24    8.74   0
   3   7   4  396.11    8.92   0
   6  -2  -6 2499.95   29.04   0
   6   4   4  143.01    5.88   0
   6   6   4   36.66    4.87   0
   9  -3 -22   77.29    7.39   0
   9  -3 -12   36.67    6.03   0
  11  -3 -12  290.73    9.91   0
  11   3   2  258.60    6.70   0
  11   7   2  128.15    6.56   0
  12   4   2    7.42    5.36   0
  14   2   0 1243.05   10.17   0
  15   5   1   19.08    5.50   0
  16   2  -1  865.56    9.72   0
  17   5   0    4.04    5.32   0
  18   2  -2  301.67    6.29   0
  20   0  -6 1706.40   13.99   0
  20   4  -2    0.47    5.65   0
  24  -2 -15  180.78   11.48   0
  24   0  -9    0.90    7.30   0
  25   1  -8    3.63    6.21   0
 -13   3  -9  217.15    8.16   0
 -13   3  -8   85.65    7.09   0
 -13   3  -7  120.54    7.32   0
 -13   3  -6   64.01    6.59   0
 -13   3  -5   38.99    6.25   0
 -12   2  -9  156.58    7.32   0
 -12   2  -8   17.56    5.84   0
 -12   2  -7  150.81    6.96   0
 -12   2  -6   97.06    6.54   0
 -12   2  -5   54.99    5.83   0
 -12   4   0    9.34    6.94   0
 -12   6   0   24.90   12.32   0
  -9   1 -15    8.59    7.20   0
  -8   0 -12  681.20    8.53   0
  -8   0 -11   -1.86    4.35   0
  -8   0  -7    3.98    3.72   0
  -8   0  -6 2312.07   14.03   0
  -5  -1 -13    6.84    4.50   0
  -5  -1  -8 1180.74   10.15   0
  -3   3   4  884.21   14.40   0
  -1   7   4  270.14    8.33   0
   0  -2 -18   -2.09    6.09   0
   0   8   3   14.85    7.87   0
   1   1   2 3338.85   26.18   0
   4   0   0 7953.99   42.18   0
   4   2   3 3003.65   17.34   0
   7   7   3   20.00    5.75   0
   9   5   3  613.31    8.67   0
  12   0  -2 1572.94   13.02   0
  14   0  -3    6.14    4.87   0
  14   6   1   32.17    5.76   0
  15   3   0   82.73    5.94   0
  16   6   0   15.71    6.18   0
  18   4  -1   -0.44    5.19   0
  19   1  -4   33.62    5.50   0
 -14   4  -8   -3.95    7.60   0
 -14   4  -7    5.86    7.16   0
 -14   4  -6    0.76    6.78   0
 -14   4  -5  278.14    9.72   0
 -13   3 -10    4.45    7.14   0
 -13   3  -4   36.06    5.98   0
 -13   5  -1  369.22   11.54   0
 -12   2 -11   14.73    7.07   0
 -12   2 -10  165.74    6.64   0
 -12   2  -4  482.34    8.80   0
 -11   1  -8  680.74    9.01   0
  -9   1  -2  172.94    6.37   0
  -8   0 -14  345.44    8.41   0
  -8   0 -13    2.71    4.90   0
  -8   0  -5    4.92    4.76   0
  -7   1   0    4.86    5.17   0
  -5  -1 -15   18.14    5.10   0
  -5  -1  -7  125.41    4.83   0
  -5   1   1  192.20   10.01   0
  -4   0  -1    1.77    5.11   0
  -1   3   4  450.65    9.69   0
   0  -2  -8 1498.49   12.07   0
   1   3   4  608.67    9.48   0
   4   4   4   34.66    5.65   0
   4   6   4   11.23    5.12   0
   5  -3 -13  230.58    7.05   0
   5   5   4   50.92    4.63   0
   5   7   3    4.36    6.51   0
   7  -3 -22    5.20    7.58   0
   7   1   1  526.18    8.52   0
   7   3   3  147.04    5.02   0
   8   4   3 1157.96   10.65   0
  11  -1  -4 2218.57   20.65   0
  11   5   2  132.60    6.73   0
  13   1  -1   79.35    4.54   0
  15   1  -2    4.14    4.21   0
  16   0  -4 1572.32   12.97   0
  19  -1  -8  887.89   12.59   0
  19   5  -2   -0.35    7.09   0
  22   2  -5  171.13    6.08   0
  22   4  -4   18.40    7.22   0
  23  -1 -11  128.33    8.46   0
  23   1  -7   15.72    6.29   0
  23   3  -5  211.41    6.73   0
  26   0 -11    5.61    6.87   0
  26   2  -8   25.42    6.16   0
  28   0 -13    2.84    7.49   0
 -14   4  -4   -0.65    7.55   0
 -13   3  -3  583.59    9.93   0
 -12   2 -12  110.10    8.05   0
 -12   2  -3   32.52    5.86   0
 -11   1 -11   20.16    6.34   0
 -11   1 -10  331.67    6.69   0
 -11   1  -9    1.27    4.45   0
 -11   1  -7  126.09    5.29   0
 -11   1  -6   52.91    5.48   0
 -10   2   0 1056.67   13.61   0
  -8   0 -15    7.77    6.98   0
  -6   0  -2 4662.10   23.86   0
  -5  -1 -16  400.97    7.56   0
  -5   7   3   57.42    9.17   0
  -4   6   4   40.07    7.32   0
  -4   8   2  225.74   12.12   0
  -2  -2 -14    9.30    4.47   0
  -2  -2 -11   45.49    4.50   0
  -2   2   3  179.79    8.54   0
   0  -2 -20   15.08    7.52   0
   2   2   3   37.47    4.27   0
   2   6   4  192.05    7.34   0
   3   5   4  145.19    6.44   0
   4   8   2   27.30    7.92   0
   5  -3 -20   35.33    6.92   0
   8   0  -1    4.08    4.36   0
   9   3   2   92.36    5.77   0
  10   6   2   90.09    5.63   0
  11   7   1   15.85    7.60   0
  13  -3 -12    5.23    9.35   0
  13   5   1  381.16    7.30   0
  15   5   0    8.80    5.37   0
  17  -1  -7  137.13    7.61   0
  20  -2 -12  768.77   15.98   0
  20   2  -4  205.68    6.20   0
  21   3  -4   19.69    6.63   0
  22   0  -8  435.56    8.77   0
  25  -1 -13    9.16    8.15   0
  27  -1 -15    9.64    9.79   0
 -14   4  -3  546.36   11.28   0
 -13   3  -2   24.46    7.05   0
 -11   1 -13   64.47    7.62   0
 -11   1 -12  173.43    6.59   0
 -11   1  -5  208.15    5.77   0
  -8   0  -4 1555.11   12.15   0
  -5  -1 -17   23.72    6.14   0
  -5   5   4   36.50    7.52   0
  -2  -2 -17   16.03    6.67   0
  -2  -2  -9   72.73    4.70   0
  -2   6   4  395.12    9.87   0
   0  -2  -7   -0.14    3.78   0
   0   2   3 2687.71   21.58   0
   0   6   4   20.66    6.04   0
   2   4   4   75.14    5.58   0
   2   8   2  136.83    9.58   0
   3  -3 -17   14.84    5.97   0
   3  -3 -14   40.08    5.66   0
   3   7   3   77.80    7.26   0
   5  -3 -21   10.34    7.63   0
   5   3   3 1070.63   10.72   0
   6   6   3  197.30    7.35   0
   7  -3 -11   14.87    5.91   0
   7  -1  -3    9.25    6.24   0
   7   5   3  133.83    5.48   0
   7   7   2   88.03    7.38   0
   9  -3 -11 1077.94   14.99   0
  10   4   2    6.91    4.52   0
  12   2   0    9.54    5.30   0
  12   6   1  287.44    7.00   0
  13  -1  -5  689.28   11.63   0
  15  -1  -6 1808.92   17.10   0
  18   2  -3  353.14    7.03   0
  18   4  -2   14.90    6.32   0
  19   3  -3  749.28    9.96   0
  20   0  -7    7.87    5.95   0
  21   1  -6  291.44    7.97   0
  24   0 -10    4.69    7.69   0
  24   2  -7   -0.46    5.34   0
  25   1  -9   87.42    7.37   0
 -14   6  -3   23.37   10.53   0
 -12   2  -2  132.75    6.61   0
 -11   1  -4 1243.18   11.26   0
 -11   3   1 1490.54   18.37   0
 -10   0 -11    1.50    6.28   0
 -10   0 -10  251.95    7.29   0
 -10   0  -9    1.74    5.64   0
 -10   0  -8  785.66    9.38   0
  -9   1  -1   19.27    5.30   0
  -7  -1 -13   71.70    5.49   0
  -7  -1 -11   -3.22    4.72   0
  -7  -1 -10  915.63    8.93   0
  -7  -1  -9   42.71    4.72   0
  -6   8   1    4.66   11.49   0
  -5  -1  -5  195.18    5.40   0
  -4   4   4  133.45    7.51   0
  -3   7   3   11.93    7.68   0
  -2   8   2   65.69    9.52   0
   0   4   4    3.58    5.12   0
   0   8   2  150.74    9.66   0
   1   5   4   26.60    5.88   0
   1   7   3   59.36    7.06   0
   6   2   2 2225.85   14.67   0
   6   4   3  513.63    7.61   0
   9   1   0 4773.61   21.70   0
   9   5   2   21.11    5.91   0
  11   3   1  444.85    7.08   0
  13   3   0   60.36    5.93   0
  14   2  -1    9.63    4.22   0
  14   4   0    8.03    4.80   0
  15   3  -1  408.58    7.84   0
  17   3  -2  366.48    6.96   0
  19   1  -5   57.54    6.01   0
  21  -1 -10  995.35   13.53   0
  22   2  -6   74.50    6.53   0
  23   3  -6   30.07    6.99   0
  26  -2 -18  296.25   14.14   0
  26   0 -12  311.69   10.08   0
  26   2  -9   75.31    7.89   0
  27   1 -11   42.03    7.50   0
 -14   4  -2   19.92    6.55   0
 -13   3  -1  786.21   12.30   0
 -13   5   0   16.23    8.81   0
 -12   4   1  607.86   14.32   0
 -11   1  -3   -1.86    5.10   0
 -10   0 -13    1.58    7.00   0
 -10   0 -12    7.80    5.32   0
 -10   0  -6  585.45    8.34   0
  -9   7   1   11.54   14.35   0
  -8   0  -3    3.55    3.98   0
  -7  -1 -14   -2.41    5.32   0
  -7   7   2  129.21   12.14   0
  -4  -2 -13    5.34    5.81   0
  -3   5   4   90.23    7.29   0
  -2  -2 -19   18.09    6.36   0
  -2   4   4   13.00    5.60   0
  -1   5   4    7.99    5.64   0
  -1   7   3  123.57    7.65   0
   3  -3 -20   15.38    7.60   0
   4   6   3  223.49    7.69   0
   5   1   1  164.30    5.85   0
   5   5   3  683.82    9.24   0
   8   6   2   19.60    4.70   0
   9   7   1   90.15    6.33   0
  10   0  -2  255.98    7.27   0
  11  -3 -11   35.89    8.40   0
  11   1  -1  906.02   10.50   0
  11   5   1  203.46    7.15   0
  17   1  -4 1293.41   11.72   0
  18   0  -6  481.21    9.03   0
  22  -2 -14   10.39    8.73   0
  22   4  -5  266.78    7.38   0
  23   1  -8  702.37   10.37   0
  24  -2 -16    9.04    9.72   0
  28   0 -14  471.96   10.85   0
 -15   3  -8   43.30    7.74   0
 -15   3  -7  153.45    8.30   0
 -15   3  -6   22.40    7.09   0
 -15   5  -4    1.64    9.19   0
 -14   2 -10   53.33    7.83   0
 -14   2  -9  119.81    7.99   0
 -14   2  -8  209.98    8.23   0
 -14   2  -7   -0.23    6.47   0
 -14   2  -6  185.93    7.66   0
 -14   6  -2   13.56   12.17   0
 -10   0 -14  238.02    7.72   0
 -10   0  -5    6.15    5.14   0
  -5  -1  -4   13.01    4.62   0
  -4  -2 -16   28.90    7.16   0
  -4  -2 -10    2.52    4.29   0
  -3  -1  -3   35.28    4.15   0
   1  -3 -16   21.88    6.21   0
   3   3   3  744.93   10.12   0
   4   8   1   19.65    7.89   0
   5   7   2  178.88    6.89   0
   7  -3 -10  120.35    6.93   0
   7   3   2  137.23    5.26   0
   8   2   1  722.63    9.08   0
   8   4   2   27.30    4.35   0
  10   6   1   13.85    5.41   0
  12   0  -3    4.21    4.93   0
  12   6   0   13.88    6.70   0
  13   1  -2 1677.98   12.92   0
  13   5   0   20.13    5.38   0
  14   0  -4   85.98    6.07   0
  14   6  -1   34.00    7.41   0
  15   1  -3  133.46    5.47   0
  15   5  -1  397.54    7.40   0
  16   0  -5    1.28    5.60   0
  16   6  -2   17.60    7.61   0
  20   2  -5    8.86    4.66   0
  20   4  -4   24.28    5.84   0
  21   3  -5   89.49    5.86   0
  22   0  -9   -0.31    5.84   0
  23  -1 -12    8.17    7.65   0
  24   2  -8  188.82    8.00   0
  25   1 -10  157.13    7.95   0
  25   3  -8   22.31    6.40   0
 -15   3  -5  305.94    8.67   0
 -15   5  -3  151.88   10.09   0
 -14   2  -5  126.84    7.27   0
 -14   4  -1   90.10    8.30   0
 -13   1 -11   11.92    7.26   0
 -13   1 -10   36.84    7.46   0
 -13   1  -9  132.01    6.47   0
 -13   1  -8   42.74    5.46   0
 -13   1  -7    6.24    5.62   0
 -12   2  -1  463.86    9.34   0
 -11   1  -2 2338.96   16.36   0
  -6   6   3  329.35   11.98   0
   1  -3 -18   12.39    5.85   0
   2   6   3    0.15    6.07   0
   3   7   2   41.89    7.05   0
   4   2   2  139.54    6.12   0
   4   4   3 2505.18   15.67   0
   6   6   2  198.00    7.60   0
   7   5   2  183.42    6.68   0
   7   7   1   84.34    7.67   0
   9   3   1  687.08    8.84   0
  10   4   1    3.86    4.48   0
  16   4  -2    9.86    6.30   0
  18   2  -4   85.60    6.06   0
  21   1  -7   91.54    7.01   0
  24   0 -11   12.37    7.86   0
  25  -1 -14   67.92    9.01   0
  26   2 -10  225.07    8.89   0
  27  -1 -16  557.32   13.63   0
  27   1 -12   30.77    7.78   0
 -15   3  -4   13.53    6.78   0
 -14   2  -4   13.45    6.55   0
 -13   1  -6  833.08    9.54   0
 -13   1  -5   -2.00    5.54   0
 -10   0  -4    6.92    3.97   0
 -10   2   1  223.26    8.70   0
  -9  -1 -13   -2.34    6.97   0
  -9  -1 -12  108.06    5.96   0
  -9  -1 -10   70.19    5.50   0
  -8   0  -2   19.83    4.20   0
  -4   8   1    1.67    9.48   0
   0   6   3   89.46    7.79   0
   2   8   1    9.74    8.26   0
   3   5   3  616.17    9.38   0
   6   0  -1    2.15    4.67   0
   9  -3 -10  262.22   10.88   0
  11   3   0   82.20    5.99   0
  12  -4 -21  351.42   11.56   0
  12  -4 -20   19.15    8.92   0
  12   2  -1  877.14    9.85   0
  12   4   0    6.76    4.70   0
  14  -4 -21   26.99    9.27   0
  14   2  -2  313.22    7.18   0
  14   4  -1  123.82    5.60   0
  15   3  -2   11.89    5.94   0
  16   2  -3   61.82    4.97   0
  17   3  -3    8.25    4.82   0
  19   5  -4   19.15    5.99   0
  20   0  -8   84.16    6.74   0
  22   2  -7  103.00    6.53   0
  22   4  -6   -5.67    5.98   0
  23   3  -7   85.57    6.14   0
  26   0 -13   -1.17    8.03   0
  28   0 -15    7.81    8.08   0
 -16   4  -5  112.04    8.56   0
 -15   3  -3  173.07    7.77   0
 -15   5  -2   35.75   10.22   0
 -14   2  -3  469.94    9.40   0
 -13   1  -4  464.68    8.45   0
 -13   3   0   52.25    7.19   0
 -12   0 -12  163.25    7.97   0
 -12   0 -10  278.46    7.25   0
 -12   0  -9    7.17    5.03   0
  -9  -1  -8  175.61    5.70   0
  -9  -1  -7   12.14    5.66   0
  -9   1   0 4153.63   24.80   0
  -8   2   2 3323.69   34.72   0
  -6  -2 -15   29.44    7.32   0
  -6  -2 -14   11.46    5.55   0
  -5   7   2   78.11   10.06   0
  -4  -2  -7   11.31    4.16   0
  -4   6   3  163.29    8.89   0
  -2   6   3  131.57    8.42   0
  -2   8   1   16.35    9.48   0
  -1  -3 -16   65.43    5.75   0
  -1  -3 -14    5.77    4.63   0
  -1  -3 -12   25.96    5.64   0
   0   8   1    6.61    7.70   0
   1   3   3  398.37    8.62   0
   1   7   2  302.00    9.00   0
   2  -2  -5  307.29    8.73   0
   2   4   3   10.66    5.12   0
   3   1   1  490.45   10.93   0
   5   3   2  391.98    7.94   0
   6   4   2    6.95    5.20   0
   7   1   0   -0.56    3.67   0
   8   6   1  372.36    7.38   0
   9   5   1  321.49    6.91   0
  10  -4 -21   11.68    8.01   0
  10  -4 -20   11.91    7.58   0
  10  -4 -18   -3.11    7.50   0
  11   5   0    9.05    5.83   0
  11   7  -1   40.85    8.03   0
  12  -4 -19   60.48    8.94   0
  13   3  -1   14.83    4.53   0
  13   5  -1   14.11    6.52   0
  14  -4 -20    4.76    9.32   0
  15   5  -2   20.60    6.70   0
  16   6  -3   20.86    7.50   0
  17  -1  -8  754.19   12.32   0
  17   5  -3   12.47    5.86   0
  18   6  -4    0.72    6.51   0
  19   1  -6  614.96    8.79   0
  21   3  -6   24.11    6.75   0
  23   1  -9    6.89    6.56   0
  24   4  -8    9.39    8.04   0
 -16   4  -4   24.25    7.89   0
 -14   4   0    6.24    8.70   0
 -12   0  -7    0.18    5.00   0
 -12   0  -6  376.11    7.90   0
 -12   2   0    6.06    6.45   0
 -11   1  -1   74.25    6.11   0
 -10   0  -3    0.57    4.24   0
  -7  -1  -4 2432.39   15.45   0
  -7   1   1 2124.48   22.50   0
  -7   5   3   23.21    9.85   0
  -6  -2 -16   71.66    6.88   0
  -6  -2  -9    5.50    4.47   0
  -5  -1  -3  233.23    6.20   0
  -3   7   2  261.64   10.28   0
  -1   7   2    3.66    6.98   0
   1   5   3  910.84   12.00   0
   4  -2  -5 2600.74   28.16   0
   4   8   0  144.45    9.49   0
   5   5   2    4.39    5.45   0
   8  -4 -20    0.55    7.69   0
   8  -4 -18   38.69    7.43   0
   9  -1  -4   23.35    6.38   0
  10  -4 -17  557.64   11.89   0
  10   6   0  208.67    6.53   0
  12  -4 -18   28.00    8.74   0
  12   6  -1  257.88    7.14   0
  14  -4 -19  588.42   13.64   0
  14   6  -2   89.69    6.46   0
  16  -4 -21  287.72   12.37   0
  16  -2 -10  461.60   14.36   0
  17   1  -5  210.19    7.11   0
  18   0  -7    6.49    5.75   0
  18   4  -4    3.71    6.76   0
  20  -2 -13    2.14    9.17   0
  20   2  -6  576.02    8.51   0
  21  -1 -11    1.35    7.25   0
  21   5  -6   -1.79    6.44   0
  22   0 -10  677.59   11.37   0
  24   2  -9  336.04    8.14   0
  25   1 -11    2.81    6.89   0
  26   2 -11   10.30    7.55   0
  27   1 -13   63.30    8.12   0
 -16   4  -3   20.07    8.83   0
 -15   3  -2  120.94    7.62   0
 -14   2  -2  220.39    7.98   0
 -13   1  -3  130.42    6.61   0
 -12   0  -5    4.94    5.79   0
  -3  -3 -14   39.93    6.80   0
  -1   3   3 2426.52   21.00   0
   2   2   2 2565.94   20.10   0
   6  -4 -20   10.63    8.25   0
   6  -4 -18   10.12    7.06   0
   7   7   0    1.66    7.66   0
   8  -4 -16    3.77    7.56   0
   8   4   1 1246.49   11.02   0
   9   1  -1  155.76    6.11   0
  12  -4 -17   20.82    9.52   0
  14  -4 -18    3.43   10.54   0
  15  -1  -7    9.75    6.13   0
  15   1  -4  683.61    9.77   0
  16  -4 -20   19.79   10.98   0
  16   4  -3  170.53    7.35   0
  18   2  -5  598.56    9.49   0
  19   5  -5  215.58    8.82   0
  21   1  -8  187.96    7.57   0
  23  -1 -13   51.31    8.76   0
  23   3  -8  102.76    6.94   0
  27  -1 -17    7.38   10.25   0
 -16   2  -8   39.93    7.12   0
 -16   2  -6    7.46    7.44   0
 -15   1 -10   57.63    8.89   0
 -15   1  -9   -3.50    8.38   0
 -15   1  -8  356.20    9.81   0
 -15   1  -7   44.50    7.60   0
 -15   5  -1   16.01    9.99   0
 -11  -1 -13   65.98    8.85   0
 -11  -1 -12  147.25    8.79   0
 -11  -1 -10  374.33    8.01   0
 -11  -1  -9    6.83    6.94   0
 -10   0  -2 1527.34   13.77   0
  -9  -1  -5   11.35    4.76   0
  -8  -2 -14  120.26    8.28   0
  -8  -2 -13    6.20    7.51   0
  -8   0  -1    0.39    4.71   0
  -3  -3 -16   -6.26    6.38   0
  -1   5   3 1292.64   14.46   0
   0   4   3 2119.53   17.71   0
   2   8   0   34.64    8.73   0
   3   7   1   67.04    7.73   0
   4  -4 -18   21.02    7.65   0
   6  -4 -16   -2.37    6.44   0
   6   6   1  124.96    6.36   0
   6   8  -1    2.58    8.49   0
   7  -3  -9  778.94   14.15   0
   7   3   1 1926.80   13.99   0
   7   5   1  884.79   10.64   0
   8   0  -2 3522.20   24.76   0
   9   7  -1   15.49    7.88   0
  10  -4 -16   12.88    8.30   0
  10   4   0    3.33    4.80   0
  11  -1  -5  107.95    8.16   0
  11   1  -2  371.26    7.48   0
  13  -1  -6  188.01    8.46   0
  13   1  -3   80.23    5.22   0
  14   4  -2   18.61    5.44   0
  16   0  -6 1806.38   15.74   0
  17   5  -4   33.47    7.33   0
  22   2  -8  109.76    6.29   0
  24  -2 -17  378.63   14.05   0
  24   0 -12  628.56   11.34   0
  25  -1 -15  180.41    9.90   0
  25   3 -10   26.27    8.79   0
  26   0 -14   13.28    7.82   0
  28   0 -16  259.94   10.86   0
 -17   3  -6   15.54    9.15   0
 -16   2  -5  118.51    7.74   0
 -16   4  -2    6.95    9.60   0
 -15   1  -6   10.44    5.73   0
 -15   1  -5  113.27    7.27   0
 -15   3  -1   66.05    8.19   0
 -14   2  -1   67.22    7.00   0
 -13   1  -2   17.61    6.13   0
 -12   0  -4 1003.88   10.28   0
 -11  -1  -8  660.83    8.80   0
  -8  -2 -15  205.83    7.88   0
  -7  -1  -3   14.84    4.53   0
  -3  -3 -11   -0.83    4.91   0
  -3   3   3   16.92    6.72   0
  -3   5   3  220.87    9.51   0
   0   8   0  149.34    9.79   0
   3   3   2   15.31    5.39   0
   3   5   2   98.89    6.94   0
   4  -4 -16   26.43    7.18   0
   4   4   2    5.18    4.82   0
   8  -4 -15  196.86    8.42   0
   8   6   0  160.08    6.72   0
   9   3   0  348.05    7.14   0
   9   5   0   25.82    5.27   0
  10   0  -3    0.24    5.11   0
  10   6  -1  298.86    8.63   0
  11   7  -2   30.65    6.71   0
  13   3  -2  426.24    8.69   0
  13   7  -3   45.45    7.27   0
  14   0  -5    5.75    5.71   0
  14   2  -3 1471.58   12.70   0
  19  -1 -10  129.13    8.75   0
  20   0  -9    8.05    6.88   0
  20   4  -6   11.68    5.75   0
  21   3  -7  796.89   10.22   0
  23   1 -10  247.63    9.21   0
  24   2 -10    9.92    7.55   0
 -17   3  -4   24.26    8.16   0
 -16   2  -4  346.34    9.48   0
 -14   0 -11   11.18    6.94   0
 -14   0 -10  109.10    6.96   0
 -14   0  -9   11.38    6.12   0
 -14   0  -7   -1.26    6.97   0
 -12   0  -3   -0.86    5.90   0
 -11  -1  -6   55.47    6.74   0
 -11   1   0   53.22    6.21   0
  -9  -1  -4  146.84    5.75   0
  -8  -2  -8  270.91    7.90   0
  -6  -2  -6    6.14    4.54   0
  -6   0   0  427.54   10.46   0
  -5  -3 -15   27.37    7.87   0
  -5  -3 -14   45.31    7.76   0
  -5  -3 -13  122.34    7.76   0
   0   6   2   81.17    7.45   0
   1   7   1    2.99    7.80   0
   2  -4 -18   -3.65    7.75   0
   4  -4 -15   29.87    7.00   0
   4   6   1  475.42   10.20   0
   4   8  -1   -3.39    9.07   0
   5   7   0  222.68    9.03   0
  20   2  -7   49.41    5.62   0
  22   4  -8   16.85    7.85   0
  23   3  -9   76.53    7.74   0
  25   1 -12  528.00    9.86   0
  27   1 -14   79.55    9.06   0
 -15   1  -4  137.66    6.39   0
   2  -4 -16    6.29    6.42   0
   5   1   0 7175.71   34.26   0
   6   4   1  148.16    5.95   0
  16   4  -4    4.82    5.59   0
   4  -4   4   23.57    2.91   0
   4   0  10    7.56    3.73   0
   4   4  -4  115.38    3.54   0
   4   4   3 2045.59   13.51   0
   5   3 -10   65.88    2.98   0
   7  -5  -8   34.92    3.82   0
   7  -5   4   93.99    3.43   0
   8  -4 -13 1116.92   14.13   0
   8  -4   8   14.54    3.71   0
   8   4 -13 1107.44    7.66   0
   9  -5   6   63.78    3.38   0
  10  -6  -9  267.99    5.59   0
  10  -6   2   71.07    4.19   0
  10  -4   9   17.52    3.41   0
  10   4 -16    9.36    3.62   0
  10   6  -9  237.30    5.05   0
  10   6  -8   89.59    3.60   0
  12  -6   4   42.90    3.83   0
  12   6 -12   75.00    3.80   0
  13  -7  -8  108.16    4.31   0
  13  -7  -7   26.06    4.60   0
  13  -7  -6   26.70    4.71   0
  13  -7  -5   73.14    4.92   0
  13  -7  -3   33.01    4.56   0
  13  -7  -2  118.23    4.43   0
  13   5 -17   49.78    3.67   0
  13   7  -6   13.04    4.46   0
  13   7  -5   71.80    4.85   0
  13   7  -3   31.33    4.58   0
  14   6 -15   11.60    3.58   0
   3  -3   5  283.82    4.51   0
   4  -4  -4  120.52    4.22   0
   4  -4   2    2.10    3.12   0
   4  -4   3 2001.87    9.76   0
   4   4   4   25.74    4.17   0
   5  -3 -10   64.71    6.23   0
   5   1 -13   -2.46    3.33   0
   6  -4   6    2.96    2.96   0
   6   0  11    1.54    3.69   0
   7  -5  -7 1004.52    8.88   0
   7  -1  11    6.60    3.75   0
   7   1  11    3.55    4.73   0
   7   5   4   89.19    5.04   0
   9  -5   5  242.15    4.98   0
   9   5 -12   -0.66    3.02   0
  10  -6  -8   91.21    4.45   0
  10  -6   1   17.00    3.32   0
  10   0  12    4.48    4.39   0
  10   2 -19   82.92    4.31   0
  11   3 -19    3.02    3.90   0
  11   5 -15  461.79    5.32   0
  12  -6 -12   83.74    5.14   0
  12  -6   3   67.05    3.89   0
  12  -4 -18   26.19    8.40   0
  12   2 -21  259.97    5.48   0
  12   6 -13  136.21    4.31   0
  13  -5 -17   53.11    6.67   0
  13   3 -21  353.55    5.24   0
  13   7  -7   25.84    4.10   0
  13   7  -2  115.33    5.43   0
  14  -6 -15   13.95    5.39   0
  14  -2 -23   57.97    7.18   0
  14   2 -23   56.50    4.74   0
  14   6 -16   50.85    4.68   0
  15   3 -23  350.58    6.32   0
   3  -3  -5 1772.40   14.39   0
   4  -4  -3 1224.11    9.35   0
   4  -4  -2    6.90    3.34   0
   4  -4   0    1.40    3.25   0
   4  -4   1 1343.24    8.53   0
   4   4  -6   35.10    3.36   0
   5  -3   7   43.07    3.34   0
   5  -1 -13    1.96    4.17   0
   5   3 -11  854.20    6.76   0
   5   5  -2    4.13    3.25   0
   6  -4  -9 1662.69   13.38   0
   7  -5   2  135.04    3.83   0
   7  -1 -16  334.31    7.83   0
   7   1 -16  341.03    5.74   0
   8   4 -14   11.66    3.77   0
   8   6  -5  292.36    5.15   0
   8   6  -4   69.76    4.06   0
   8   6  -3  115.98    3.94   0
   9  -5 -11  824.44    9.49   0
   9   3 -17  397.80    5.74   0
   9   5 -13  260.59    5.02   0
  10  -6  -7   39.36    4.29   0
  10  -6  -1  214.81    5.04   0
  10  -4   8    5.44    3.22   0
  10  -2 -19   88.34    7.96   0
  10  -2  11  274.81    5.51   0
  10   6 -10   20.78    3.09   0
  10   6   3   82.10    5.59   0
  11  -5   6    1.92    3.42   0
  11  -3  10   26.29    4.28   0
  12  -6   2   54.06    4.57   0
  12  -2  11    5.51    4.57   0
  12   0 -22    5.12    4.80   0
  12   4 -19   68.50    3.82   0
  12   6 -14    0.38    4.11   0
  13  -3  10   -2.33    4.76   0
  13   5 -18   20.70    3.69   0
  13   7  -9    2.66    3.76   0
  13   7  -1    4.98    4.69   0
  14   0 -24  134.28    6.38   0
  14   4 -21   25.55    3.78   0
  15  -5 -19  120.46    8.76   0
   2  -2  -5  345.16    9.52   0
   3   3  -7 1869.00   10.14   0
   4  -4  -1   29.29    2.91   0
   4   0 -12    4.04    3.48   0
   5   5  -4   32.24    3.48   0
   5   5   1   11.10    3.42   0
   6   0 -15    4.78    3.39   0
   6   4 -11  310.94    4.57   0
   7  -5  -6    2.77    3.57   0
   7  -5  -5  134.39    4.42   0
   7  -5   0   -0.08    3.44   0
   7  -5   1  754.85    6.58   0
   8   2 -17   21.08    3.67   0
   8   6  -6   17.40    2.98   0
   8   6   0  119.52    4.62   0
   9  -5   4   11.83    3.16   0
  10  -6  -6  270.85    5.08   0
  10  -6  -5  136.74    4.91   0
  10  -6  -4   59.87    4.04   0
  10  -6  -3  255.31    5.00   0
  10  -6  -2   19.33    2.89   0
  10   0 -20 1004.83    9.81   0
  10   2  11  266.17    8.93   0
  10   4 -17  573.65    6.05   0
  10   6 -11  214.63    4.32   0
  11  -5 -14    4.49    5.20   0
  11  -5   5  149.19    4.82   0
  11   1 -21   87.77    4.87   0
  11   5 -16   15.17    3.17   0
  11   7  -5   12.89    4.36   0
  11   7  -4  205.15    5.51   0
  12  -6 -11    2.24    4.03   0
  12  -6   1  231.54    5.52   0
  12  -4   8    4.91    4.26   0
  13  -5   6   17.90    3.95   0
  13   1 -23    3.60    4.43   0
  15  -7  -7    8.51    4.91   0
   2   2  -7 1354.71    9.65   0
   3  -3   3  699.05    6.53   0
   3   3  -8  363.69    5.47   0
   4   4   5  316.89    7.50   0
   5   5   2    3.16    3.82   0
   6  -4   4  123.81    3.66   0
   6  -2   9    5.56    2.78   0
   7  -5  -3   19.13    3.45   0
   7  -5  -2  110.52    4.09   0
   7  -5  -1 1008.14    7.55   0
   7  -3   8    5.55    2.93   0
   7   3 -15  760.23    6.90   0
   7   5   5  216.33    6.62   0
   8  -4   6   16.38    3.06   0
   8   0  11    1.72    4.37   0
   8   4 -15  214.16    4.90   0
   8   6  -8  152.89    4.66   0
   8   6   1  300.90    6.07   0
   9  -5   3  511.89    5.58   0
   9   1 -19   89.90    4.41   0
   9   5 -14   36.74    3.41   0
  10   6 -12  103.61    3.89   0
  11  -1 -21   94.67    6.40   0
  11   3 -20   86.65    4.74   0
  11   7  -8   -2.32    4.60   0
  11   7  -7   35.71    4.62   0
  11   7  -6  139.47    4.28   0
  11   7  -3   49.23    4.62   0
  11   7  -2   23.38    4.72   0
  12  -6   0   11.19    4.39   0
  12   2 -22   29.24    4.38   0
  12   4 -20   26.81    4.56   0
  12   6 -15  172.82    4.45   0
  12   6   5   58.95    7.67   0
  13  -5   5   26.46    4.53   0
  13  -1 -23    6.25    5.94   0
  13   3 -22   47.14    4.30   0
  13   5 -19  134.18    4.67   0
  14  -6 -14  146.03    5.87   0
  14  -6   2   14.97    4.05   0
  14  -4   8    5.67    3.91   0
   2  -2   4 1355.11    9.68   0
   2   0   7    1.02    3.31   0
   3  -3  -4  865.27    9.62   0
   3  -3   2   10.90    2.62   0
   4  -2   7   12.95    2.80   0
   4   0   9    2.26    3.13   0
   4   4  -8    3.93    2.72   0
   5   1 -14 1770.29   11.63   0
   5   5  -6  234.12    4.36   0
   6  -4  -8   48.15    4.57   0
   6  -4   3  457.25    5.83   0
   6   4 -12   41.72    3.31   0
   7   3   9  421.48   17.37   0
   7   5 -11   30.34    3.18   0
   8   6  -9    0.98    4.06   0
   8   6   2   18.57    4.26   0
   9  -5 -10    5.34    3.88   0
   9  -5   2   14.80    3.75   0
  10   2 -20  360.83    6.18   0
  10   4 -18    2.16    3.99   0
  10   6   4    9.51    5.46   0
  11  -5   4    8.34    3.35   0
  11  -1  11   12.62    4.86   0
  11   5 -17  271.14    4.96   0
  11   7  -9   29.87    4.70   0
  11   7  -1   31.58    5.07   0
  12  -6 -10   80.43    4.92   0
  12  -6  -1  222.07    4.61   0
  12   2  11   15.15    6.47   0
  12   6 -16   45.23    4.99   0
  13  -1  11   13.41    4.88   0
  14  -6   1   30.86    3.86   0
  14  -4 -20   10.55   10.15   0
   1   3  -1 2024.04   12.88   0
   1   3   0   99.52    4.19   0
   1   3   1   62.41    3.85   0
   2  -2   3   32.42    3.23   0
   2   2  -8    5.22    3.26   0
   3  -3  -3    8.61    3.28   0
   3  -3  -2 1083.58    9.79   0
   3  -3   0   37.27    3.67   0
   3  -3   1 2695.28   13.11   0
   3   3  -9  300.81    5.11   0
   4   2 -12   74.00    3.81   0
   5   5   3  603.79    7.99   0
   7   1 -17   17.09    3.97   0
   8  -4 -12   27.08    5.03   0
   8  -4   5    4.95    2.98   0
   8   2 -18  331.62    5.98   0
   8   6 -10  102.20    4.80   0
   9  -1 -19  100.74    6.35   0
   9   5 -15    2.37    3.36   0
   9   5   7   16.44    7.89   0
  10  -4   6    7.67    3.32   0
  10   0  11   -0.37    4.24   0
  11   7 -10   81.28    4.09   0
  11   7   0   75.15    5.49   0
  12  -6  -9   95.08    4.94   0
  12  -6  -8   42.31    4.39   0
  12  -6  -3    6.81    4.17   0
  12  -6  -2   70.60    3.75   0
  13  -5 -16   40.38    6.43   0
  13  -5   4    3.95    4.63   0
  14  -6 -13  117.04    5.53   0
  14  -6   0  123.33    4.43   0
  14  -4   7    1.82    3.50   0
  14  -2  10   44.04    5.16   0
   1   3  -3 2473.24   13.36   0
   1   3  -2   13.55    3.00   0
   1   3   2  648.87    8.88   0
   2   4  -2    2.02    3.50   0
   2   4  -1 2153.56   12.22   0
   2   4   0    6.92    3.63   0
   3  -3  -1 1018.00    8.91   0
   3  -1 -10 2942.74   26.57   0
   3   1 -11   91.95    4.12   0
   5   3 -13  238.00    4.46   0
   5   5  -8   39.58    3.33   0
   6  -4  -7  628.80    8.42   0
   6  -4   2    9.73    2.82   0
   6   4 -13   41.65    3.44   0
   6   6  -5    6.90    3.91   0
   6   6  -4  259.10    5.29   0
   6   6  -3  303.28    5.68   0
   6   6  -2    0.88    4.05   0
   6   6  -1  321.47    5.98   0
   8  -4   4    6.29    4.01   0
   8   6 -11  183.44    5.21   0
   8   6   3  149.76    6.15   0
   9  -5  -9  112.79    4.99   0
   9  -5   0   22.70    4.10   0
   9  -1  10   74.31    4.69   0
   9   7  -6  129.17    5.26   0
   9   7  -5  143.72    5.53   0
   9   7  -4    5.25    4.64   0
   9   7  -3   20.46    4.79   0
  10  -4 -15  290.05    9.34   0
  10   6 -14  131.37    4.49   0
  11  -5 -13  252.69    7.13   0
  11   1 -22  114.02    5.55   0
  11   1  11   16.35    5.63   0
  11   3 -21  170.88    5.42   0
  11   3  10   29.88    8.50   0
  11   5 -18   85.99    4.23   0
  11   7 -11   68.18    4.48   0
  11   7   1   17.18    5.93   0
  12  -6  -7  240.33    5.03   0
  12  -6  -6    6.66    4.23   0
  12  -6  -5  109.68    4.17   0
  12  -6  -4  160.82    4.37   0
  12  -4   6   18.36    4.39   0
  12   0 -23    0.88    5.49   0
  12   0  11    1.41    4.76   0
  12   4 -21  353.33    6.70   0
  13   1 -24  329.47    6.98   0
  13   1  11    9.19    6.04   0
  14  -6 -12   24.94    5.58   0
  14  -6  -1   28.33    3.90   0
  14   0  11   -0.59    5.07   0
  15  -5   4    6.48    4.06   0
  16  -6   0    9.84    5.12   0
   0   2   0 3869.87   21.44   0
   1   1   5  984.74   22.80   0
   1   3  -4  433.70    6.20   0
   2  -2  -4 1265.61   15.42   0
   2  -2   2 2514.76   14.41   0
   2   0  -9    1.31    4.12   0
   2   4  -4    8.93    3.48   0
   2   4  -3  455.18    5.85   0
   2   4   1 1152.52    9.87   0
   4   4 -10   69.00    4.26   0
   5  -3   4   26.84    3.60   0
   5   5  -9  511.45    5.81   0
   5   5   4   40.79    5.01   0
   6  -4   1  143.31    3.72   0
   6   0 -16   95.33    5.34   0
   6   2 -16   30.93    4.00   0
   6   6  -6  196.60    4.54   0
   6   6   0  176.12    5.36   0
   7  -3 -13  982.62   18.63   0
   7   5 -13  458.88    5.80   0
   7   5   6   -0.16    5.59   0
   8   2  10  143.18    8.50   0
   9  -5  -8   96.93    4.92   0
   9  -5  -1   19.76    3.95   0
   9  -3 -16  376.99   16.28   0
   9   1 -20  135.08    5.25   0
   9   3 -19  523.46    6.40   0
   9   5 -16    6.29    3.63   0
   9   7  -8  161.81    5.38   0
   9   7  -7    4.89    3.58   0
   9   7  -2  141.95    5.71   0
   9   7  -1    8.29    5.60   0
  10  -4   5  611.77    6.24   0
  10  -2   9   13.76    4.15   0
  10   0 -21    0.05    4.91   0
  10   2 -21   19.20    4.91   0
  10   4 -19  355.07    5.54   0
  10   6 -15   38.11    5.12   0
  10   6   5  200.40    8.28   0
  11  -5   2  108.58    4.13   0
  11   7 -12  155.27    5.10   0
  13  -5   3  349.69    5.43   0
  13   3  10    2.23    9.18   0
  14  -6  -2   91.68    4.35   0
  14  -4   6    7.94    4.66   0
  15  -3   8   37.40    5.27   0
  16  -6 -15  192.36    6.99   0
  16  -6  -1  128.15    5.72   0
   0   2  -2 1159.28   10.91   0
   0   2  -1    6.79    3.00   0
   0   2   1   11.85    3.89   0
   1   1  -7    5.99    3.14   0
   1   3   3  377.03    8.01   0
   2  -2   1 1211.34   10.84   0
   2   2  -9  616.07    6.77   0
   2   4  -5  272.02    5.16   0
   2   4   2   -0.01    3.48   0
   3   3 -10   67.39    3.34   0
   3   5  -3  206.79    5.11   0
   3   5  -2  135.52    4.83   0
   4   0 -13    2.73    3.99   0
   4   2 -13  219.48    5.18   0
   4   4   6   33.76    6.09   0
   5  -3  -9 1803.55   17.74   0
   5   1 -15    7.06    3.76   0
   5   1   9   73.03    5.65   0
   5   5 -10   11.99    4.07   0
   6  -4  -6    8.17    3.88   0
   6  -4  -1 1573.26    9.94   0
   6  -4   0   -0.67    2.83   0
   6   6  -8   16.21    4.37   0
   6   6   1  111.35    5.08   0
   7  -1   9   36.88    4.21   0
   7   3 -17  100.05    4.77   0
   8  -4   3 1053.63    7.76   0
   8  -2 -17   20.96    9.53   0
   8  -2   8  279.33    5.26   0
   8   4 -17   63.23    3.84   0
   8   6 -12    9.90    3.61   0
   8   6   4   76.42    6.11   0
   9  -5  -7  153.60    5.14   0
   9  -5  -6   65.17    4.34   0
   9  -5  -4   28.99    3.85   0
   9  -5  -3  345.16    5.65   0
   9   7  -9   48.38    5.08   0
   9   7   0  130.17    6.43   0
  11  -5 -12  122.28    6.22   0
  11  -5   1  188.76    4.54   0
  11  -1  10  331.58    6.51   0
  11   5 -19    6.18    4.08   0
  11   7   2   89.55    7.02   0
  12  -4   5  134.42    5.20   0
  13  -5   2   20.50    4.47   0
  13  -1  10   38.35    5.16   0
  14  -6 -11  172.61    6.20   0
  14  -6  -4    1.99    4.42   0
  14  -6  -3   63.33    4.19   0
  15  -5 -18   16.04    6.92   0
  16  -6  -2   21.16    5.23   0
   0   2  -3 2814.13   15.80   0
   0   2   2 1219.69   14.51   0
   1  -1   2 3846.42   23.21   0
   1   3  -5   13.75    2.82   0
   2  -2  -3  191.30    6.29   0
   2  -2   0   46.04    4.16   0
   2   0   6   79.08    4.62   0
   2   4  -6   89.99    4.40   0
   2   4   3    7.37    4.25   0
   3  -1   6 2142.62   13.36   0
   3   5  -5  348.29    5.58   0
   3   5  -4   82.43    3.52   0
   3   5   0    5.87    4.06   0
   4  -2   5  538.85    6.54   0
   4   2   8  581.43   15.55   0
   4   4 -11 1423.74    8.92   0
   5  -3   3  964.07    7.89   0
   5  -1 -14 1965.40   18.71   0
   6  -4  -5    3.14    3.80   0
   6  -4  -4  135.74    4.74   0
   6  -4  -3 1635.18   10.92   0
   6  -4  -2    8.83    3.09   0
   6   0   9    4.74    4.65   0
   6   6  -9  244.05    5.73   0
   6   6   2  169.36    6.30   0
   7  -1 -17   18.43    5.69   0
   7   1 -18 1003.57    9.51   0
   7   5 -14   -1.36    3.71   0
   8  -4 -11 1010.96   11.79   0
   8   0 -19    7.74    5.11   0
   8   2 -19  349.68    6.43   0
   8   6 -13  276.39    5.35   0
   9  -5  -5  984.99    8.07   0
   9   5 -17  250.54    5.27   0
   9   7 -10   96.59    4.34   0
  10  -4   4    9.27    3.35   0
  10   4 -20    3.60    5.20   0
  10   6 -16   26.15    4.50   0
  11  -5   0    4.93    3.35   0
  11  -3   7  420.35    5.41   0
  11   3 -22   11.82    5.11   0
  13  -5 -15  131.58    6.69   0
  14  -6  -9  158.52    5.51   0
  14  -6  -8  144.78    5.34   0
  14  -6  -7    5.85    4.69   0
  14  -6  -6  160.98    5.41   0
  14  -6  -5  216.47    5.06   0
  16  -6 -14   22.31    5.44   0
  16  -6  -3   12.95    5.07   0
   0   2  -4   34.48    3.87   0
   2  -2  -2  523.71    8.97   0
   2  -2  -1 2792.24   17.89   0
   2   2 -10  705.50    7.70   0
   3   1 -12 1081.80    9.87   0
   3   3 -11  527.96    6.09   0
   3   5  -6    4.80    3.93   0
   3   5   1  996.41    9.45   0
   5   5 -11  829.58    7.13   0
   5   5   5  700.70   10.78   0
   6   4 -15  824.69    7.27   0
   6   6 -10   42.91    4.69   0
   7   5 -15  489.53    6.83   0
   7   7  -4  259.28    6.40   0
   8  -4   2   28.64    3.43   0
   8   4 -18   46.27    4.95   0
   8   6 -14   59.36    5.27   0
   9  -1   9  220.66    5.93   0
   9   1  10   76.19    6.52   0
   9   3 -20   30.90    4.14   0
   9   7 -11   28.09    4.41   0
  10  -2   8  611.90    7.48   0
  10   0  10  237.70    6.24   0
  11  -5 -11  194.30    6.31   0
  11  -5  -1  618.28    7.01   0
  12  -4   4    4.78    4.38   0
  12   0  10  260.94    7.12   0
  13  -1 -24  370.29   10.50   0
  15  -3   7  141.60    4.66   0
  16  -6 -13  141.41    6.43   0
  16  -6  -4  136.69    5.01   0
  17  -5   2   30.92    4.36   0
   1  -1   1  628.03   10.77   0
   1   3  -7  196.24    4.96   0
   1   3   4  596.84   10.42   0
   3   5  -7  947.73    8.09   0
   3   5   2   93.77    5.06   0
   4  -2   4  416.84    6.41   0
   4   2 -14  301.33    5.79   0
   4   4 -12   -0.24    3.39   0
   4   6  -3  144.73    5.18   0
   5  -3   2  353.89    5.41   0
   5  -1   7  130.39    4.92   0
   5   3 -15  135.76    4.46   0
   6  -2   6    2.12    3.76   0
   6   2 -17  511.23    7.30   0
   6   2   9    3.79    6.49   0
   6   6 -11  127.19    5.33   0
   6   6   3  179.45    6.71   0
   7  -3   4  169.81    4.85   0
   7   3 -18  268.26    6.21   0
   7   7  -7   52.72    5.18   0
   7   7  -6  103.07    4.59   0
   7   7  -5   32.94    4.16   0
   7   7  -3   26.44    3.82   0
   7   7  -2  113.43    5.58   0
   8  -4   1 1177.02    8.42   0
   8  -2   7   79.88    4.35   0
   9   1 -21   68.87    6.07   0
   9   5 -18   15.24    4.21   0
   9   7 -12   11.44    4.37   0
  10  -4   3  666.40    6.60   0
  10   2 -22  163.60    6.22   0
  10   2  10   83.12    6.90   0
  11  -5  -2   62.48    4.65   0
  11  -3   6    5.63    4.23   0
  11  -1 -22  125.22    7.92   0
  11  -1   9    2.79    4.92   0
  11   1 -23   19.37    5.37   0
  12  -2 -22   33.85   11.19   0
  12  -2   8   15.32    4.55   0
  13  -5   0   16.05    3.98   0
  14  -2   8  187.91    5.88   0
  14   2  10   49.28    7.96   0
  15  -5   1   15.64    4.33   0
  15  -1   9    5.94    5.56   0
  15   1  10   56.15    7.40   0
  16  -6 -12  209.23    6.80   0
  16  -6 -11   82.48    5.57   0
  16  -6  -6   23.55    5.14   0
  17  -5   1  158.18    6.20   0
  18  -6  -4    6.43    5.50   0
   0   2  -5 1467.32   10.84   0
   0   2   3 3070.65   25.63   0
   2   0 -10 2365.56   17.73   0
   2   4  -8   12.63    3.33   0
   2   4   4   70.61    5.28   0
   3  -1   5   76.13    4.28   0
   3   3 -12  165.94    4.28   0
   3   5  -8   78.54    4.75   0
   3   5   3  616.22    9.08   0
   4   6  -6  186.36    5.42   0
   4   6  -5  658.44    6.92   0
   4   6  -4   33.36    3.92   0
   4   6  -2  235.59    5.10   0
   4   6  -1   11.33    4.68   0
   5  -3  -8  567.39   10.07   0
   5  -3   1   45.80    3.91   0
   5   1 -16  176.02    5.52   0
   6   0 -17    4.14    4.98   0
   6   4 -16    6.68    4.36   0
   7  -1   8  233.90    5.76   0
   7   5 -16   42.45    5.05   0
   7   7  -9   54.00    5.15   0
   7   7  -8   59.96    4.23   0
   7   7  -1   66.52    5.53   0
   8  -4 -10    3.85    4.93   0
   8  -4   0    6.04    3.85   0
   8   2 -20    9.06    4.98   0
   8   6 -15  134.69    4.91   0
   8   6   5    7.92    6.02   0
   9  -3   5  329.27    5.37   0
   9   7 -13   64.67    4.88   0
   9   7   2   31.36    5.83   0
  10  -4 -14   35.58    6.21   0
  10  -4   2    2.53    4.14   0
  10   4 -21    9.65    4.60   0
  10   6   6   60.28    8.50   0
  11  -5 -10    2.75    4.38   0
  11  -5  -9  717.11    8.38   0
  11  -5  -4  125.86    4.92   0
  11  -5  -3  268.74    5.06   0
  11   1  10  337.56    8.09   0
  12  -4 -17   29.65    7.32   0
  12  -4   3  271.33    5.78   0
  12   0 -24  559.06   10.44   0
  12   2  10  147.22    8.12   0
  13  -5 -14   43.54    5.92   0
  13  -5  -1   14.22    4.61   0
  13  -3   6   51.80    4.96   0
  13   1  10   42.48    6.50   0
  15  -5 -17  268.63    8.16   0
  15  -5   0   16.28    4.81   0
  15  -3   6   16.31    5.22   0
  16  -6 -10   23.94    5.09   0
  16  -6  -9  131.77    5.95   0
  16  -6  -8    3.58    4.94   0
  16  -6  -7  193.29    5.20   0
  17  -3   6   17.99    5.69   0
  18  -6  -5  202.13    5.63   0
   0   0  -3    2.60    4.85   0
   0   2  -6 1459.06   11.17   0
   1  -1   0 1377.81   17.51   0
   1   3  -8  381.33    5.55   0
   2   2 -11   48.04    3.57   0
   2   4  -9 1208.36    8.97   0
   3   1 -13  307.07    6.51   0
   3   1   7  292.61    9.03   0
   3   5  -9  101.14    4.90   0
   4   0 -14 1791.97   14.34   0
   4   4 -13  759.13    7.11   0
   4   6  -7  260.52    5.17   0
   4   6   0  285.23    5.75   0
   4   6   1  443.01    7.25   0
   5   3 -16   86.56    4.89   0
   5   5 -13  143.91    4.65   0
   6   6 -12  197.91    4.98   0
   7  -3   3  143.61    4.75   0
   7   1 -19   20.16    4.68   0
   7   5   7  489.41   13.11   0
   7   7 -10  185.45    6.21   0
   7   7   0    3.78    5.38   0
   8  -4  -1   73.63    4.17   0
   8   0   9    0.29    4.23   0
   8   4 -19  177.86    5.12   0
   9  -1 -20  149.70    7.51   0
   9   3 -21  130.29    5.25   0
   9   5 -19  300.83    6.16   0
  10  -2   7  108.13    4.82   0
  10   0 -22  386.95    9.02   0
  11  -5  -8   31.10    4.79   0
  11  -5  -7  683.75    7.92   0
  11  -5  -6    4.52    4.17   0
  11  -5  -5   18.96    4.15   0
  13  -5  -2   88.71    4.78   0
  17  -5   0   -1.84    4.23   0
  18  -6 -13  172.73    6.76   0
  18  -6  -7  112.35    6.01   0
  18  -6  -6   30.55    4.90   0
   1  -1  -3  814.53   22.62   0
   1   1  -9  786.97    9.05   0
   2   0   5    2.03    4.04   0
   3   3 -13 1498.31   10.14   0
   4  -2   3 2993.88   15.09   0
   4   0   7    0.31    3.84   0
   4   2 -15  102.90    5.19   0
   4   6  -8  306.25    5.39   0
   5  -3   0  508.94    6.53   0
   6  -2   5 1107.58    9.28   0
   6   0   8 1487.06   12.69   0
   6   2 -18  243.07    6.10   0
   6   4 -17  477.55    7.26   0
   6   6 -13   43.93    4.43   0
   6   6   4   35.51    5.29   0
   7   1   9   39.71    5.27   0
   7   3 -19   96.65    5.38   0
   7   5 -17  111.48    5.74   0
   7   7 -11   47.16    4.59   0
   7   7   1   72.91    5.73   0
   8  -4  -9   91.29    5.68   0
   8  -4  -2   31.70    4.03   0
   8  -2   6  759.78    7.69   0
   8   0 -20    4.90    5.70   0
   8   6 -16   47.99    4.81   0
   9  -3   4   10.55    4.13   0
   9  -1   8  169.54    5.67   0
   9   7   3    7.70    6.56   0
  10  -4   1    5.66    3.54   0
  11  -3   5  509.21    6.18   0
  12  -4   2    9.94    4.35   0
  12  -2   7  133.86    5.29   0
  13  -5 -13  487.63    8.16   0
  13  -5  -3  181.78    5.43   0
  14  -2   7    6.76    4.88   0
  15  -5  -1  318.57    5.63   0
  16  -4   3   13.92    4.29   0
  16  -2   7   41.42    5.74   0
  16   0   9   -5.29    6.10   0
  17  -5  -1  108.58    5.86   0
  17  -1   8   25.76    5.87   0
  18  -6 -12   -4.76    5.51   0
  18  -6 -11  136.04    6.27   0
  18  -6 -10   44.47    5.64   0
  18  -6  -9   14.00    5.68   0
  18  -6  -8  115.94    5.16   0
  18  -4   3  287.74    6.04   0
   0   2  -7   -1.55    3.67   0
   0   4  -3 2219.46   12.54   0
   0   4  -2   12.23    4.13   0
   0   4  -1  559.16    7.44   0
   1  -1  -1   19.51    4.75   0
   1   3  -9 2262.68   11.77   0
   1   5  -2   32.08    4.30   0
   2   2 -12 1117.72    9.73   0
   2   4 -10  118.34    4.22   0
   2   4   5  561.21   10.16   0
   3  -1 -11  100.91    7.55   0
   3   5 -10  135.09    4.40   0
   3   5   4  138.99    5.86   0
   4   4 -14    8.69    3.49   0
   4   6  -9   23.34    3.92   0
   4   6   2    2.92    4.47   0
   5  -3  -7    1.72    3.98   0
   5  -3  -1  544.62    6.95   0
   5  -1   6 1371.77   11.03   0
   5   5 -14   12.71    3.87   0
   5   5   6   33.42    6.19   0
   5   7  -6  235.39    6.18   0
   5   7  -5  195.42    6.03   0
   5   7  -4   39.74    5.17   0
   5   7  -3   48.65    5.19   0
   5   7  -2   74.89    5.14   0
   6   6 -14  114.94    5.85   0
   7  -3   2  138.45    4.77   0
   7   7 -12  159.83    5.52   0
   7   7   2   76.24    6.52   0
   8  -4  -8    6.76    4.26   0
   8  -4  -3  334.74    6.00   0
   8   2 -21  272.65    7.66   0
   8   4 -20    0.23    5.87   0
  10   0   9    1.11    4.46   0
  10   2 -23  190.61    6.89   0
  11  -1   8  609.16    7.96   0
  11   1 -24  179.89    8.10   0
  12   0   9    3.72    4.71   0
  13  -5 -12    9.67    5.47   0
  13  -5  -4   12.11    4.37   0
  13  -3   5   38.25    3.83   0
  14  -4 -19  630.35   13.67   0
  14  -4   2   25.17    4.73   0
  14   0   9    5.16    5.44   0
  15  -5 -16    0.99    5.32   0
  15  -5  -2   13.02    4.23   0
  15  -3   5  283.85    5.56   0
  15  -1   8  356.99    7.30   0
  17  -3   5   22.53    4.86   0
  19  -5  -1   86.49    5.15   0
   0   0  -4  693.94   13.71   0
   0   4  -5 1189.49    9.33   0
   0   4  -4    3.89    3.08   0
   0   4   0    0.67    3.29   0
   0   4   1  565.76    7.93   0
   1  -1  -2  187.67    9.57   0
   1   3   5 2760.06   24.03   0
   1   5  -5   80.82    4.72   0
   1   5  -4    4.52    3.14   0
   1   5  -3 1304.26    9.37   0
   1   5  -1 1198.69    9.51   0
   1   5   0   40.33    4.73   0
   2   4 -11   92.91    5.17   0
   3  -1   4 3541.78   19.02   0
   3   3 -14   41.95    4.44   0
   3   5 -11  150.21    4.68   0
   4  -2   2  157.31    4.80   0
   4   4   7  164.39    9.76   0
   4   6 -10   27.07    4.01   0
   5  -3  -6  201.18    6.08   0
   5  -3  -3 3280.28   17.05   0
   5  -3  -2  387.69    6.30   0
   5   1 -17  170.19    5.91   0
   5   1   8 1320.24   14.19   0
   5   3 -17  581.55    7.66   0
   5   5 -15   60.22    5.18   0
   5   7  -8  134.01    6.07   0
   5   7  -7   15.89    4.22   0
   5   7  -1   89.63    5.64   0
   7  -1   7  325.86    5.86   0
   7   5 -18   89.58    5.83   0
   7   7 -13   19.74    5.90   0
   8  -4  -7 1210.78   10.58   0
   8  -4  -6   44.42    4.58   0
   8  -4  -5 1129.48    9.71   0
   8  -4  -4  263.96    5.25   0
   9   1 -22  506.90    8.65   0
   9   3 -22   84.94    6.24   0
  10  -4 -13  119.42    6.15   0
  10  -4   0    5.25    3.27   0
  10  -2   6  177.20    5.25   0
  11  -3   4  185.63    5.35   0
  12  -4   1  693.12    7.07   0
  13  -5 -11  832.07    9.12   0
  13  -5  -5  775.91    8.05   0
  13  -1   8   46.85    4.26   0
  15  -5  -3  462.20    7.21   0
  16  -4   2    6.79    4.04   0
  17  -5 -18   54.82    7.41   0
  17  -5  -2   35.17    4.42   0
  18  -4   2   -0.42    4.33   0
  18  -2   6   85.48    6.17   0
  19  -5  -2   -0.81    5.68   0
  19  -3   4    6.53    5.91   0
  -1   3  -3  431.52    6.66   0
  -1   3  -2  749.14    8.38   0
  -1   3  -1   72.01    4.64   0
   0   2  -8 1574.66   11.42   0
   0   4  -6   33.64    4.56   0
   1   1 -10  215.91    5.82   0
   1   3 -10  166.51    4.59   0
   1   5  -6  149.10    4.57   0
   1   5   1  114.44    5.41   0
   2   0 -11   11.17    4.43   0
   2   6  -4  415.07    6.84   0
   2   6  -3  139.72    5.45   0
   2   6  -2   44.24    4.59   0
   3   1 -14   59.80    4.84   0
   3   5 -12    2.14    4.56   0
   4   2 -16  911.32    9.22   0
   4   4 -15   39.86    3.91   0
   4   6 -11  294.48    5.65   0
   4   6   3  225.32    6.46   0
   5  -3  -5  586.91    8.66   0
   5  -3  -4  145.85    5.32   0
   5  -1 -15    4.02    6.09   0
   5   7  -9  154.50    5.21   0
   5   7   0  232.68    6.73   0
   6  -2   4  826.96    8.08   0
   6   2 -19   27.59    5.22   0
   6   4 -18   15.14    4.46   0
   6   6 -15  164.82    5.41   0
   6   6   5  189.95    7.64   0
   7  -3 -12  410.80   10.87   0
   7  -3   1 2061.16   11.96   0
   7  -1 -18 1139.96   15.72   0
   7   1 -20  302.94    7.63   0
   7   3 -20  131.33    6.03   0
   7   7   3   12.60    6.50   0
   8  -2   5   37.40    4.19   0
   8   2   9  737.85   12.83   0
   8   6   6  134.69    8.31   0
   9  -3   3 1278.55    8.88   0
   9   1   9  244.92    7.35   0
   9   3   9  382.74   12.80   0
   9   7   4   20.29    7.24   0
  10  -4  -1  824.58    7.54   0
  12  -4 -16    5.68    6.72   0
  12  -2   6   97.10    4.87   0
  13  -5 -10   41.40    5.31   0
  13  -5  -9   10.72    4.92   0
  13  -5  -8  100.42    5.16   0
  13  -5  -7  489.42    7.21   0
  13  -5  -6    3.33    3.48   0
  13  -3   4   41.66    4.70   0
  14  -4   1   84.49    5.07   0
  15  -5 -15  176.90    6.65   0
  15  -3   4   17.11    5.04   0
  15   1   9    1.73    5.91   0
  16  -4 -21  297.58   11.54   0
  16  -2   6   -0.20    5.20   0
  17  -5  -3   20.12    5.02   0
  17  -3   4   24.13    5.37   0
  -1   3   0  106.68    4.56   0
   0   0  -5   11.96    5.02   0
   0   4  -7    3.21    4.22   0
   0   4   2   14.96    4.12   0
   1   3 -11  188.12    5.11   0
   1   5  -7  259.00    5.30   0
   1   5   2  143.30    5.78   0
   2   2 -13   68.51    4.68   0
   2   4 -12   -0.63    3.63   0
   2   6  -6   95.27    4.42   0
   2   6  -5  155.76    4.75   0
   2   6  -1  553.30    7.03   0
   2   6   0   28.58    5.01   0
   3   5   5  164.57    6.97   0
   4   0 -15    4.91    5.03   0
   4   6 -12    6.61    4.24   0
   5   7 -10    4.38    4.47   0
   5   7   1   12.67    5.53   0
   6   0 -18  625.58   10.00   0
   8   0   8  250.55    6.64   0
   9  -1   7   20.91    4.21   0
  10  -4  -2   35.81    4.32   0
  10   0 -23    2.57    7.61   0
  11  -3   3   19.57    4.52   0
  11  -1 -23   25.59    9.31   0
  11   1   9    3.77    5.84   0
  12  -4   0    7.48    3.51   0
  13   1   9  135.32    6.22   0
  14  -2   6  191.29    5.07   0
  15  -5 -14    9.55    6.20   0
  15  -5  -5  113.71    5.51   0
  16  -4   1  170.83    4.89   0
  16   0   8  189.53    6.80   0
  17  -5 -17    4.63    6.50   0
  17  -5  -4   32.86    5.21   0
  17  -1   7    6.87    5.85   0
  18  -4   1  222.64    5.58   0
  19  -5  -3  187.68    5.55   0
  -1   1  -3   87.75    5.47   0
  -1   1  -2 3610.67   24.13   0
  -1   1  -1  644.27   11.81   0
  -1   3  -5 2755.66   13.88   0
  -1   3   1 2204.84   14.80   0
   0   2  -9 1310.83   10.59   0
   0   2   4   44.65    6.33   0
   1   5  -8    0.57    3.64   0
   2   6  -8    6.69    4.85   0
   2   6  -7  392.01    6.10   0
   2   6   1  485.52    7.81   0
   3   3 -15  394.76    6.19   0
   3   5 -13  726.29    7.57   0
   4  -2   1  514.83    7.22   0
   4   0   6 5104.22   25.09   0
   4   4 -16   31.87    4.42   0
   4   6 -13  210.36    6.69   0
   4   6   4   11.69    5.65   0
   5  -1   5  203.52    5.82   0
   5   3 -18   12.23    4.24   0
   5   7 -11   68.91    5.04   0
   6   4 -19   49.97    5.82   0
   6   6 -16    3.71    4.88   0
   6   8  -5   -3.23    4.88   0
   6   8  -4  232.69    7.51   0
   6   8  -3   16.60    5.91   0
   7  -3   0   23.40    4.34   0
   7  -1   6  236.79    5.76   0
   8   2 -22  218.04    6.98   0
   9  -3   2   88.36    3.84   0
  10  -4 -12   67.73    5.95   0
  10  -4  -3 2094.81   12.03   0
  10  -2   5  634.27    7.47   0
  10   0   8  889.76   10.45   0
  11  -1   7  127.92    5.63   0
  12  -4  -1  589.09    7.34   0
  13  -1   7    0.76    5.17   0
  13   3   9  214.68   10.76   0
  14   0   8  164.41    6.39   0
  14   2   9  107.54    7.81   0
  15  -5 -13   -1.46    5.99   0
  15  -5  -6   57.96    4.81   0
  18  -2   5   35.06    6.02   0
  19  -5  -4    9.93    4.62   0
  19  -3   3  142.32    5.72   0
  20  -4   0    7.30    6.11   0
  -1   1  -4 1305.41   13.24   0
  -1   3  -6  321.40    5.62   0
  -1   3   2   15.37    4.04   0
   1   3 -12  124.65    5.14   0
   1   5  -9  632.78    6.97   0
   1   5   3  967.72   10.54   0
   2   4 -13  405.31    6.15   0
   2   6  -9  326.61    6.93   0
   3  -1   3   40.30    3.69   0
   3   1 -15  135.47    5.75   0
   3   7  -7   56.43    5.51   0
   3   7  -6   14.74    5.25   0
   3   7  -5   38.42    4.34   0
   3   7  -4  208.98    5.55   0
   3   7  -3   13.68    4.13   0
   3   7  -2  272.52    6.70   0
   4   2 -17  169.87    5.78   0
   5   1 -18    9.12    4.95   0
   5   5 -17  344.47    7.29   0
   5   7   2  175.07    6.63   0
   6  -2   3  174.83    4.74   0
   6   0   7    3.95    4.08   0
   6   8  -2   14.69    6.33   0
   7   3 -21  250.59    7.30   0
   7   7   4  180.92    8.49   0
   8  -2   4  849.92    8.40   0
   8   0 -21    3.70    6.41   0
   9  -1 -21   79.39    9.50   0
   9   1 -23    8.59    6.97   0
  10  -4 -11  978.66   11.25   0
  10  -4  -4  218.20    5.70   0
  10   2   9   15.20    6.21   0
  10   6   7   98.03   13.91   0
  11   3   9   79.53    9.03   0
  12  -2   5   54.86    4.63   0
  12   0   8    5.02    4.72   0
  12   2   9  167.48    8.11   0
  13  -3   3  560.76    6.63   0
  15  -5 -12   88.35    5.70   0
  15  -5 -11  322.72    7.02   0
  15  -5  -9  584.11    8.00   0
  15  -5  -8    1.49    4.61   0
  15  -5  -7  191.14    5.11   0
  15  -3   3  185.79    5.09   0
  16  -4   0    3.05    4.21   0
  16  -2   5  121.69    5.88   0
  17  -5 -16   53.78    6.91   0
  17  -5  -6    5.42    5.16   0
  17  -3   3  101.93    5.01   0
  17   1   8   11.33    7.24   0
  18  -4   0    2.48    4.61   0
  19  -5  -5  207.13    6.93   0
  21  -5  -5   47.59    6.44   0
  -1   1  -5 1027.85   11.56   0
   0   0  -6 6177.12   33.73   0
   0   2 -10  526.65    7.53   0
   0   4  -9  636.26    7.07   0
   1   5 -10    4.03    3.78   0
   2   0 -12 2278.49   17.36   0
   2   0   4 4539.98   28.80   0
   2   2 -14   41.04    4.01   0
   2   4   6    8.04    5.82   0
   2   6 -10  113.59    5.81   0
   2   6   2  138.52    6.14   0
   3   3 -16   63.53    5.57   0
   3   5 -14   20.88    4.34   0
   3   7  -8  169.20    5.59   0
   3   7  -1   26.54    4.50   0
   3   7   0  113.15    6.16   0
   4  -2   0 1439.02   12.07   0
   4   4 -17  331.03    6.87   0
   4   6 -14  157.68    5.55   0
   5   3 -19  393.32    7.50   0
   5   5   7   93.54    9.59   0
   6   2 -20  426.10    8.23   0
   6   8  -1   11.86    6.47   0
   7  -3  -1 2711.62   14.18   0
   7   1 -21  152.47    7.64   0
  10  -4 -10   19.48    5.69   0
  10  -4  -5  360.03    6.66   0
  11  -3   2  247.83    5.33   0
  12  -4 -15  551.06   10.74   0
  12  -4  -2   30.39    4.04   0
  14  -4 -18    6.17    7.64   0
  14  -4  -1  120.52    4.57   0
  14  -2   5  132.81    4.54   0
  15  -5 -10    6.43    4.33   0
  16  -4  -1  542.31    7.60   0
  17  -5 -15  313.77    8.44   0
  17  -5  -7  362.30    7.02   0
  17  -1   6  255.35    7.02   0
  18  -4  -1   10.18    5.34   0
  18   0   7   -3.07    6.49   0
  19  -5  -6   55.36    5.86   0
  19  -3   2   78.60    6.06   0
  20  -4  -1  194.10    6.75   0
  21  -5  -6   -0.58    5.91   0
  -1   3  -8  500.69    6.97   0
   0   4   4   -1.06    4.83   0
   1   3 -13   43.13    4.72   0
   1   5 -11  429.82    7.13   0
   2   4 -14    2.32    4.06   0
   2   6 -11   81.08    5.80   0
   2   6   3    3.20    5.70   0
   3   5 -15  254.09    6.60   0
   3   7 -10  245.25    7.21   0
   3   7  -9    8.22    4.74   0
   4   0 -16 1620.98   14.96   0
   4   6 -15   25.47    6.49   0
   4   6   5  235.04    8.86   0
   5   5 -18    5.59    6.06   0
   5   7   3    4.93    5.54   0
   6  -2   2 2619.25   14.66   0
   6   4 -20   -0.47    5.05   0
   6   6   6    9.58    7.73   0
   7  -3 -11   23.69    5.72   0
   9  -3 -15   15.41    8.25   0
   9  -1   6 1382.12   11.33   0
  10  -4  -9 1793.84   13.47   0
  10  -4  -8   24.77    4.73   0
  10  -4  -7  123.41    5.51   0
  10  -4  -6  139.25    5.57   0
  10  -2   4   19.13    4.27   0
  11  -3 -18  143.02   11.29   0
  12  -4  -3    5.74    4.43   0
  13  -3   2   18.37    4.07   0
  14  -4  -2   15.63    4.95   0
  15  -3   2  125.96    5.67   0
  15  -1   6    8.68    5.49   0
  15   1   8  395.62    9.12   0
  17  -5 -14   23.37    5.49   0
  17  -5  -8   26.74    5.34   0
  17  -3   2   42.31    5.53   0
  18  -2   4   42.08    5.60   0
  19  -5  -7   20.69    5.61   0
  21  -5  -7  271.86    7.52   0
  -2   2  -3   36.58    4.22   0
  -2   2  -2 2960.97   17.60   0
  -1   1  -6   80.83    4.30   0
  -1   5  -4   31.04    3.87   0
  -1   5  -3  987.45    8.56   0
  -1   5   0   45.41    5.10   0
   0   2 -11 1154.06   10.43   0
   0   6  -5  590.97    7.89   0
   0   6  -4    9.71    5.14   0
   0   6  -2   95.10    5.30   0
   1   5   4   26.67    5.21   0
   2   2 -15  764.65    9.13   0
   2   6 -12  105.98    6.59   0
   3  -1 -12 1333.41   19.88   0
   3   5   6    7.82    5.98   0
   3   7   1   65.53    6.07   0
   4  -2  -1    4.58    3.85   0
   4   2 -18  130.07    6.26   0
   4   4 -18   24.66    6.13   0
   4   8  -6   68.77    5.71   0
   4   8  -5    4.80    5.30   0
   4   8  -4   13.24    6.33   0
   4   8  -3   10.49    6.04   0
   5  -1   4   12.15    4.28   0
   6   0 -19    5.60    6.17   0
   6   2   8 1127.06   16.41   0
   7  -1   5  190.20    5.75   0
   8  -2   3  673.11    7.95   0
   8   0   7    6.16    4.80   0
   8   2 -23    7.74    6.48   0
   9  -3   0  354.95    5.99   0
   9   1   8  188.57    7.22   0
  11  -3   1  435.16    6.87   0
  11  -1   6   41.87    4.77   0
  12  -4  -4   15.28    4.58   0
  12  -2   4  534.63    7.34   0
  13  -1   6  857.35    9.51   0
  16  -4 -20   12.07    8.11   0
  16  -4  -2    8.34    5.18   0
  16  -2   4  353.36    6.89   0
  16   0   7    0.49    5.84   0
  16   2   8   54.23    8.18   0
  17  -5 -13  316.11    7.88   0
  17  -5 -12   17.21    5.25   0
  17  -5 -11  258.11    6.76   0
  17  -5 -10   67.24    5.83   0
  17  -5  -9  105.47    4.99   0
  18  -4  -2   11.84    5.34   0
  19  -5 -17  234.39    7.88   0
  19  -5  -8   15.69    5.13   0
  19  -1   5   10.14    6.27   0
  20  -4  -2   -0.68    4.72   0
  21  -5  -8   10.43    6.03   0
  21  -3   1  169.34    6.37   0
  -2   2  -4 1770.63   12.63   0
  -2   2  -1 1263.93   12.14   0
  -2   4  -3    3.11    3.42   0
  -2   4  -2    2.14    3.51   0
  -1   1  -7  576.35    8.92   0
  -1   3  -9  106.10    4.42   0
  -1   5  -7  701.63    8.14   0
  -1   5  -6    4.44    4.02   0
   0   0  -7   27.05    4.72   0
   0   4 -11 1227.08    9.33   0
   0   6  -7   -3.27    5.27   0
   0   6  -6  465.36    6.78   0
   0   6  -1  127.47    4.75   0
   0   6   0  374.50    7.13   0
   1   5 -12  142.75    5.30   0
   2   4 -15  852.81    8.18   0
   3  -1   2  564.48    9.05   0
   3   1 -16 1174.57   11.69   0
   3   1   6 2424.09   23.70   0
   3   5 -16   52.16    5.94   0
   3   7 -12   55.85    6.73   0
   3   7   2   39.30    5.82   0
   4   8  -2  223.79    7.65   0
   5  -1 -16  203.94    9.69   0
   5   1 -19   21.65    5.58   0
   5   1   7  149.84    6.77   0
   5   3 -20   47.06    6.18   0
   5   7   4   12.73    7.07   0
   6   2 -21  168.00    7.13   0
   7  -3 -10  175.06    7.57   0
   7  -3  -3  260.25    5.64   0
   7   7   5   10.69    8.81   0
   8   6   7   80.37   11.96   0
  10   0 -24   29.82    8.90   0
  10   0   7   -1.01    4.88   0
  11   1   8  679.78    9.85   0
  12  -4 -14    0.85    4.81   0
  12   0   7   -0.57    4.99   0
  13  -3   1  850.50    8.69   0
  14  -4 -17  691.04   11.81   0
  14  -4  -3  891.07    8.17   0
  14  -2   4   11.43    4.04   0
  14   0   7    2.11    5.46   0
  17  -3   1  495.84    7.68   0
  19  -5 -16   -0.90    6.21   0
  19  -5 -15   48.30    6.49   0
  19  -5 -10   -1.65    5.84   0
  19  -3   1   -1.39    4.86   0
  20  -2   3   49.46    5.35   0
  21  -5  -9  210.52    7.46   0
  22  -4  -3   27.59    5.25   0
  -2   2  -5  920.86    9.36   0
  -2   4  -6    3.02    4.63   0
  -2   4   0   10.25    3.79   0
  -1   1   1   18.33    5.29   0
  -1   3 -10   98.63    5.10   0
  -1   5  -8  143.59    5.79   0
   0   2 -12  321.73    6.79   0
   0   4 -12    7.32    5.01   0
   0   6   1  128.66    6.07   0
   1   3 -14  337.37    6.21   0
   1   5 -13   -0.26    5.45   0
   1   7  -7   24.55    5.82   0
   1   7  -5   76.21    4.90   0
   1   7  -4  292.89    6.11   0
   1   7  -2    3.76    5.40   0
   2   0 -13    8.55    5.08   0
   2   6 -13  155.79    5.79   0
   2   6   4  198.45    6.87   0
   4  -2  -2 2399.72   17.43   0
   4   8  -1    0.97    5.23   0
   6  -2   1   39.05    4.25   0
   6   0   6    9.10    4.23   0
   7  -3  -4  270.69    6.34   0
   7  -1 -19   21.59    8.18   0
   9  -3  -1   16.97    3.59   0
  10  -2   3  504.89    7.15   0
  12  -4 -13  968.05   11.53   0
  12  -4  -6   -3.10    4.41   0
  15  -3   1   68.89    4.33   0
  16  -4  -3  172.13    5.25   0
  17  -1   5   29.47    5.75   0
  17   1   7    5.03    6.37   0
  18  -4  -3  205.25    5.65   0
  18  -2   3  258.37    7.25   0
  18   0   6  525.77    9.04   0
  19  -5 -14   22.44    6.19   0
  19  -5 -13  108.19    6.50   0
  19  -5 -12   26.81    5.90   0
  20  -4  -3  321.14    6.36   0
  21  -5 -10   17.59    5.45   0
  21  -3   0    7.93    4.91   0
  -2   4   1 2410.00   14.56   0
  -1   1  -8 2766.97   17.16   0
  -1   5  -9    7.68    5.01   0
  -1   5   2   36.82    5.25   0
   0   6   2   88.33    5.92   0
   1   1 -13   11.63    5.07   0
   1   7  -8   36.49    5.09   0
   1   7  -1  117.17    5.21   0
   1   7   0  242.30    7.08   0
   2   2 -16   23.25    5.33   0
   2   4 -16   10.40    4.38   0
   2   6 -14   45.01    6.55   0
   3   3 -18  272.29    7.19   0
   3   5 -17    4.36    6.37   0
   4   0   5   -1.22    3.98   0
   4   2 -19  300.65    7.59   0
   4   4 -19  213.63    6.18   0
   7  -3  -9 1141.81   13.29   0
   7  -3  -5 1110.06   10.96   0
   7   1 -22    6.16    6.32   0
   8  -2   2   18.51    4.28   0
   9  -1   5   18.16    3.75   0
  12  -4 -12   83.81    6.55   0
  12  -4  -7 1544.62   11.35   0
  12  -2   3   34.65    4.72   0
  13  -3   0   60.82    5.12   0
  14   4   8    2.13   10.71   0
  15   3   8   54.00    9.18   0
  16  -4 -19    8.56    7.73   0
  16  -4  -4   11.29    5.02   0
  16  -2   3    0.33    4.85   0
  19  -3   0  109.10    5.29   0
  20  -4  -4   21.93    6.03   0
  20  -2   2  147.71    6.88   0
  21  -5 -15  390.58    8.57   0
  21  -5 -14   -6.62    6.40   0
  21  -5 -13  119.92    6.82   0
  21  -5 -12   47.38    6.70   0
  21  -5 -11   -2.57    5.36   0
  22  -4  -4   10.99    5.35   0
  -2   2  -7 1376.45   11.02   0
  -2   4  -8   10.38    4.85   0
  -2   4   2    0.46    4.64   0
  -1   5 -10   46.95    5.35   0
   0   6 -10   -0.41    4.48   0
   1   7 -10   51.77    6.74   0
   1   7  -9   91.78    5.64   0
   1   7   1    5.61    5.56   0
   2   8  -5    7.17    6.50   0
   2   8  -4  218.68    7.66   0
   2   8  -3    6.61    6.57   0
   3   1 -17    7.43    6.09   0
   4  -2  -3 1682.69   15.52   0
   4   0 -17   10.51    5.91   0
   4   8   1   14.53    6.46   0
   5  -1   3  272.99    6.58   0
   5   3 -21   18.31    6.55   0
   7  -3  -8   88.31    5.40   0
   7  -3  -7 3374.02   19.51   0
   7  -1   4 2901.52   16.30   0
   8   2   8  326.66    9.50   0
   9  -3  -2  390.26    6.27   0
  11  -3  -1 1559.24   10.98   0
  11  -1 -24  210.00   14.58   0
  11  -1   5  219.14    5.46   0
  12  -4 -11   95.60    5.79   0
  12  -4 -10   -0.46    4.97   0
  12  -4  -9  548.58    8.22   0
  12  -4  -8   32.16    4.91   0
  12   2   8   23.80    6.78   0
  13  -1   5    3.87    4.08   0
  14  -4 -16   52.17    6.92   0
  14  -4  -5  731.91    7.74   0
  14  -2   3  517.47    6.94   0
  16   0   6   32.12    5.85   0
  17  -3   0    9.28    4.52   0
  18  -4 -21  186.45    9.43   0
  18  -4  -4    0.75    4.70   0
  19  -1   4    0.93    4.83   0
  21  -3  -1  337.31    7.63   0
  22  -4  -5  236.37    7.31   0
  22  -2   1  100.21    7.08   0
  -3   3  -5  361.44    6.77   0
  -3   3  -4  314.04    5.90   0
  -3   3  -2   13.41    3.50   0
  -1   1  -9   -2.94    4.57   0
   0   2 -13   20.90    4.72   0
   0   6 -11  301.76    6.59   0
   0   6   3  101.65    6.09   0
   1   5 -15  166.35    6.88   0
   1   7 -11   52.04    6.89   0
   2   8  -2   74.59    6.78   0
   3  -1   1  548.91   10.07   0
   4   2   7   13.07    7.69   0
   5   1 -20  392.00    8.47   0
   5   7   5  229.01    9.34   0
   6   0 -20 1111.74   14.39   0
   6   2 -22   77.00    7.01   0
   8   0   6 2754.15   16.92   0
   9  -3 -14  233.54    9.53   0
   9  -3  -3 1503.70   11.37   0
  10   2   8  739.27   11.90   0
  13  -3 -20   19.75    9.94   0
  13   3   8   88.69    9.86   0
  14  -4  -6   78.82    4.39   0
  16  -4  -5   47.19    4.22   0
  17  -1   4  389.91    7.65   0
  18  -4  -5  680.31    7.84   0
  18  -2   2    3.29    4.56   0
  19  -3  -1   23.69    5.40   0
  20  -4  -5    9.14    4.88   0
  21  -1   3    6.35    6.53   0
  23  -3  -2   29.06    5.58   0
  -3   3   0   47.06    4.37   0
  -2   4 -10   37.23    5.16   0
  -2   6  -5  130.95    6.09   0
  -2   6  -4  194.02    5.57   0
  -2   6  -3   -0.80    4.25   0
  -1   3 -12   22.68    4.16   0
   0   4 -14   11.33    4.36   0
   1   1 -14 1334.83   12.31   0
   1   3 -16   13.82    5.50   0
   2   0 -14  100.06    6.76   0
   2   0   3   -0.18    4.30   0
   2   8  -1   10.19    5.10   0
   2   8   0   35.03    6.51   0
   3   3 -19  338.68    8.26   0
   4  -2  -4  278.77    7.73   0
   4   2 -20   22.73    6.20   0
   4   8   2   17.79    6.87   0
   6   6   7  252.61   12.28   0
   7   3   8    8.86    8.55   0
   8  -2   1  800.14    8.84   0
   9  -1 -22  594.94   16.82   0
  11  -3  -2   23.62    4.67   0
  12  -2   2  143.24    5.52   0
  12   0   6  415.70    8.06   0
  12   4   8    1.63   10.17   0
  13  -3  -1   15.62    4.04   0
  13   1   7    6.83    5.42   0
  14  -4 -15   53.36    5.90   0
  14  -4  -7    7.39    3.78   0
  15  -3 -22  130.38   12.65   0
  15  -3  -1  396.18    7.05   0
  16  -4 -18    5.75    7.31   0
  16  -4  -6   29.50    4.44   0
  16  -2   2  289.41    5.90   0
  16   2   7   53.57    7.80   0
  17  -3  -1  221.38    5.67   0
  18  -4  -6    6.82    5.41   0
  18   0   5   -3.96    6.29   0
  20  -2   1    9.51    5.76   0
  21  -3  -2   71.53    6.51   0
  22  -4  -6    4.86    5.15   0
  -3   5  -6   13.35    5.23   0
  -3   5  -5  186.26    5.42   0
  -3   5   0    4.44    5.02   0
  -2   2  -9   83.92    4.42   0
  -2   6   0   36.16    5.45   0
  -1   5 -12   11.33    4.67   0
  -1   5   4    1.65    5.30   0
  -1   7  -7   88.40    6.56   0
  -1   7  -1    2.28    5.65   0
   1   5 -16    7.85    6.65   0
   1   5   6   -1.22    6.55   0
   4  -2  -7   70.63    6.89   0
   4  -2  -6 1551.52   18.65   0
   7   1 -23    7.38    7.77   0
   7   7   6   88.78    9.90   0
   9  -3  -4    5.58    4.62   0
   9  -1   4  168.32    5.04   0
   9   1   7   17.38    5.37   0
  11  -1   4 1466.88   11.62   0
  11   1   7  134.40    6.57   0
  11   3   8   69.93    8.57   0
  14  -4 -14   14.90    5.34   0
  14  -4  -9  697.12    8.84   0
  14  -4  -8   11.54    3.81   0
  16  -4  -7 1008.77    9.73   0
  17   1   6  250.90    7.72   0
  18  -4 -20    5.46    7.77   0
  19  -3  -2   48.13    6.10   0
  19  -1   3   25.06    6.10   0
  20   0   4   97.84    7.35   0
  22  -4  -7  267.72    7.73   0
  22  -2   0   49.75    6.55   0
  23  -3  -3  180.56    6.24   0
  24  -4  -8   12.15    6.61   0
  -3   5  -7  618.76    7.49   0
  -2   6  -9  116.67    6.47   0
  -2   6  -8   41.26    4.83   0
  -1   7  -8  197.70    6.21   0
   0   6   4   13.09    5.51   0
   0   8  -5   22.38    7.37   0
   0   8  -4   22.69    6.69   0
   2   8   1   19.22    6.73   0
   3   1 -18  737.66   10.37   0
   6   0   5    2.78    4.51   0
   8   0 -23    2.98    8.82   0
   9   3   8  180.15   10.08   0
  10  -2   1    0.90    4.49   0
  11  -3 -17  540.14   13.53   0
  11  -3  -3  718.34    8.25   0
  13  -3  -2  404.44    6.47   0
  14  -4 -13  360.83    7.84   0
  14  -4 -12   30.54    5.57   0
  14  -4 -11 1092.43   11.15   0
  15  -3  -2   15.62    5.08   0
  16  -4 -17  429.06    9.15   0
  16  -4  -8   -0.04    5.16   0
  16   0   5    4.80    5.75   0
  17  -3  -2  367.37    6.26   0
  18  -4  -7  230.32    5.89   0
  18  -2   1  198.80    5.74   0
  20  -4  -7  245.96    6.10   0
  21  -3  -3   15.04    6.15   0
  21  -1   2  123.48    7.28   0
  22  -4  -8   10.71    6.46   0
  -4   4  -4   34.03    4.46   0
  -4   4  -2    0.67    3.88   0
  -2   4 -12   34.14    5.59   0
  -2   4   4   11.87    4.86   0
  -2   6 -10  193.21    7.44   0
  -1   7  -9    1.38    5.42   0
   0   4 -16   32.56    6.52   0
   0   4   6   36.12    6.73   0
   0   8  -3    9.67    5.38   0
   2   2 -18  410.39    8.65   0
   2   4 -19    9.95    6.96   0
   2   6   6   13.66    7.86   0
   3   3 -20   25.07    6.99   0
   3   7   5   12.55    7.38   0
   4   0 -18  277.63    9.23   0
   5  -1 -17  199.15   11.52   0
   5  -1   2 1297.22   12.48   0
   5   1 -21   24.48    7.86   0
   7  -1   3   12.70    3.71   0
   8  -2   0  112.33    5.01   0
   8   4   8   22.01   11.52   0
   9  -3 -13  825.92   13.14   0
   9  -3  -5 1790.10   12.75   0
  10   4   8    6.64   10.16   0
  12  -2   1  547.18    7.48   0
  14  -2   1   73.21    5.50   0
  14   0   5    3.41    5.54   0
  14   2   7    6.71    6.93   0
  15   1   6   12.51    5.87   0
  16  -4 -16   -5.10    5.70   0
  16  -4  -9  823.11    9.22   0
  16  -2   1  136.64    5.11   0
  17  -1   3   13.22    4.63   0
  18  -4 -19  435.68    9.92   0
  18  -4  -8    7.50    4.36   0
  19  -3  -3  738.06    9.17   0
  19   1   5   16.83    6.75   0
  20  -4  -8   10.86    4.79   0
  20  -2   0   73.23    5.30   0
  24  -4  -9  320.83    7.09   0
  -4   4  -6   40.12    4.27   0
  -4   4   0    6.80    4.05   0
  -2   2 -11   43.14    5.32   0
  -1   3 -14    3.97    4.09   0
  -1   3   5   16.71    5.83   0
  -1   5 -14   45.56    5.59   0
   0   2 -15    9.98    5.49   0
   0   2   5 1939.16   36.23   0
   0   8  -1    5.38    5.62   0
   2   0 -15    0.78    5.76   0
   3  -1   0   22.36    4.38   0
   4   2 -21  119.73    7.85   0
   4   6   7   47.70    9.89   0
   5   1   6 1491.58   16.73   0
   6   0 -21    8.08    8.61   0
   8   0   5    3.44    4.72   0
   9  -3 -12   48.99    6.70   0
  11  -3  -4  335.93    6.69   0
  13  -3  -3  266.48    5.58   0
  15  -3  -3 1293.69   10.57   0
  15  -1   3   15.12    5.45   0
  16  -4 -15  865.32   10.90   0
  16  -4 -14   -0.26    5.38   0
  16  -4 -11   53.64    6.07   0
  16  -4 -10   15.24    4.41   0
  17  -3  -3    7.76    4.25   0
  18  -4 -18   14.16    7.41   0
  18  -4  -9   31.52    4.52   0
  18  -2   0  301.44    7.20   0
  19  -1   2  199.79    7.11   0
  20  -4 -20   13.74    8.60   0
  21  -3  -4   13.57    6.20   0
  22  -4  -9   20.27    5.25   0
  22  -2  -1    1.49    5.31   0
  24  -4 -10    8.02    5.72   0
  24  -2  -2    8.39    5.75   0
  -4   4  -8    8.83    5.38   0
  -3   5 -10    4.43    5.10   0
  -1   1   2  194.24   11.00   0
  -1   5 -15   83.87    7.12   0
  -1   7   2    1.49    4.97   0
   1   3 -18    2.82    6.70   0
   2   8   3    7.61    8.21   0
   9  -3  -7  234.61    6.63   0
   9  -1   3  431.77    7.08   0
  10   0   5    9.96    5.04   0
  11  -1   3    0.99    4.71   0
  12   0   5    0.02    4.01   0
  13  -3 -19  699.66   14.83   0
  13  -1   3  153.27    5.79   0
  15   3   7  162.18    9.21   0
  16  -4 -12    7.73    4.49   0
  16  -2   0   84.65    5.78   0
  20   0   3    3.14    6.64   0
  21  -1   1   48.87    6.57   0
  22  -4 -10    2.91    5.14   0
  23  -3  -5  199.10    6.26   0
  -4   4   2    6.45    4.80   0
  -4   6  -4   15.80    4.77   0
  -4   6  -2   -2.53    4.40   0
  -3   3 -11    1.59    5.16   0
  -3   3   3   11.31    4.48   0
  -3   7  -7   36.03    6.94   0
  -3   7  -5    7.09    5.23   0
  -2   6 -12   16.61    5.79   0
   0   0 -11   11.11    5.47   0
   0   4 -17  581.98    8.29   0
   0   8   1   11.15    6.70   0
   1   1 -16   37.35    5.73   0
   2   2 -19    4.80    6.58   0
   9  -3 -11 1539.55   14.90   0
   9  -3  -9  268.26    6.95   0
  11  -3 -16    3.71    6.82   0
  12  -2   0    2.14    4.56   0
  14  -2   0 1218.20   10.02   0
  15  -3  -4  292.94    6.67   0
  16   0   4  511.20    8.88   0
  16   2   6    3.55    7.35   0
  17  -1   2   82.02    5.74   0
  18  -4 -16   64.60    6.77   0
  18  -4 -15   33.75    6.20   0
  18  -4 -14   10.40    5.85   0
  18  -4 -12    8.77    5.87   0
  20  -4 -12    7.87    5.98   0
  22  -2  -2  273.31    6.79   0
  22   0   2    9.49    5.78   0
  23  -3  -6   33.22    6.43   0
  23  -1   0  253.16    7.27   0
  24  -4 -12   -8.62    5.67   0
  24  -2  -3  231.12    7.86   0
  -5   5  -2   14.41    4.29   0
  -5   5  -1   12.22    5.00   0
  -4   2  -2  167.94    5.22   0
  -4   4 -10    3.82    5.36   0
  -3   5 -12   76.89    6.47   0
  -3   7  -8    4.77    5.73   0
  -2   4 -14   12.44    4.99   0
  -2   6 -13  134.24    6.46   0
  -2   8  -4  153.52    6.73   0
  -2   8  -3   14.75    5.64   0
  -2   8  -2  156.95    7.85   0
  11  -3  -6  698.58    8.93   0
  11   1   6   54.61    5.82   0
  15  -3 -21   34.83    9.02   0
  15  -1   2  882.92    9.43   0
  18  -2  -1    3.61    4.36   0
  18   0   3    9.42    5.99   0
  19  -1   1   -6.13    5.82   0
  19   1   4    6.64    6.60   0
  20  -4 -18    2.14    6.58   0
  20  -4 -17  594.56    9.99   0
  20  -4 -16    6.35    6.22   0
  20  -4 -15  388.04    8.45   0
  20  -4 -14    2.83    6.32   0
  20  -4 -13   23.86    6.28   0
  22  -4 -14    5.86    6.26   0
  24  -4 -14    9.38    6.93   0
  -5   3  -4   36.55    4.34   0
  -5   5  -6   37.83    4.62   0
  -4   6   1   15.44    4.92   0
  -3   1  -3   39.21    4.44   0
  -3   7  -9   70.66    6.27   0
  -3   7   1   33.58    6.32   0
  -2   8  -1    7.86    7.09   0
   0   4 -18   10.66    5.86   0
   4   0 -19    6.55    7.88   0
  13  -1   2   23.80    5.29   0
  13   3   7  150.57    8.93   0
  14   0   4   49.94    4.88   0
  14   4   7    8.17    9.51   0
  15  -3  -5    3.87    4.25   0
  17   3   6   22.78    7.55   0
  18   2   5   37.54    8.33   0
  20  -2  -2   27.76    5.10   0
  21  -3  -6   23.67    5.27   0
  21  -1   0   -0.01    5.91   0
  21   1   3    4.10    7.11   0
  22  -4 -18   -1.54    7.31   0
  22  -4 -17   24.12    6.92   0
  23  -1  -1   11.18    6.97   0
  24  -4 -16    7.32    7.37   0
  25  -3  -8   18.46    6.09   0
  -4   6 -10    5.43    5.57   0
  -2   8   0   46.14    6.16   0
   0   8   3   10.42    7.30   0
   1  -1  -7    2.69   10.65   0
   1   1 -17  102.20    7.87   0
   2   2 -20  220.70    8.62   0
   3   1 -20   31.84    7.92   0
  11  -3  -7 1170.01   10.78   0
  12   0   4 1071.06   10.99   0
  13  -3 -18  126.03    9.22   0
  13  -3  -6  270.81    6.70   0
  14  -2  -1    8.57    4.11   0
  18  -2  -2  301.49    7.15   0
  19  -3  -6   17.48    4.87   0
  22   0   1   -2.63    7.06   0
  -6   4  -2   -2.47    5.16   0
  -5   5   2   -1.13    5.40   0
  -4   4 -12   33.27    6.32   0
  -3   5 -14    2.02    5.40   0
  -2   2 -14    2.98    5.82   0
  -2   4 -16    6.12    7.11   0
  -2   8   1   12.59    6.06   0
   2   0   2 6597.77   44.09   0
   6  -2  -4 1298.83   13.28   0
  10   0   4    8.40    4.96   0
  13   1   5    2.90    6.84   0
  13   5   7   55.33   12.92   0
  15  -3  -6  173.19    5.55   0
  17  -3 -22   15.31    9.84   0
  17  -3  -6   31.24    4.80   0
  17   1   4  397.19    8.76   0
  20  -2  -3  204.78    7.29   0
  26  -2  -6   -0.40    7.29   0
  -6   4  -6    6.83    4.32   0
  -6   4   0    8.69    4.88   0
  -5   5 -10    4.43    5.09   0
  -5   7  -5  234.72    7.02   0
  -5   7  -4    6.77    5.72   0
  -5   7  -3    7.64    5.47   0
  -5   7  -1   21.29    6.48   0
  -3   7   3   20.93    6.42   0
  -2   8   2   76.62    7.59   0
   0   8   4   19.13    8.72   0
   1   7   6   37.21    8.50   0
   4   0   3    2.85    4.44   0
   5  -1 -18   13.30   10.68   0
   5   7   7    3.67   10.79   0
  11  -3 -10  233.28    7.02   0
  11  -3  -9 1682.13   13.83   0
  15  -1   1    7.54    4.32   0
  16  -2  -2  268.58    6.10   0
  18   0   2   26.96    5.89   0
  19  -3  -7    7.62    4.44   0
  19   1   3   26.95    7.00   0
  21  -3  -8    6.84    6.19   0
  23  -3  -9   63.13    6.94   0
  25  -3 -10   22.64    6.10   0
  25  -1  -3    1.22    6.02   0
  -6   4  -8    6.38    5.83   0
  -6   6  -6   14.87    5.18   0
  -5   7   0  225.74    6.75   0
  -4   2 -10   -0.20    4.36   0
  -4   2   1    5.25    3.75   0
  -4   4 -13   79.48    5.85   0
  -4   8  -2   19.76    6.41   0
  -4   8  -1    5.93    7.57   0
  -2   4 -17   14.29    7.66   0
   0   0 -13   16.77    6.65   0
   0   2 -18    3.91    6.93   0
   0   4   7    1.48    7.34   0
   1   1 -18  218.50    9.28   0
   2   0 -17    2.82    7.96   0
   6  -2  -5   -0.37    4.55   0
   8  -2 -17   25.34   13.22   0
  11  -3 -12  387.53    8.58   0
  11  -3 -11   45.81    5.88   0
  12  -2 -22   39.21   14.69   0
  12   2   6  122.11    7.76   0
  13  -3  -8  235.04    5.96   0
  13  -1   1  144.19    6.16   0
  14   0   3    3.23    5.15   0
  15   3   6   17.57    8.13   0
  17  -1   0   71.24    6.09   0
  20   0   1    0.90    6.50   0
  24   0  -1    3.88    7.46   0
  25  -3 -11   18.31    7.27   0
  -6   4  -9   20.56    5.76   0
  -5   3   2  413.64    7.71   0
  -5   5 -12    5.84    7.08   0
  -4   4 -14   21.32    7.10   0
  -2   8   3   15.30    7.62   0
   3   7   7   29.85   11.36   0
   6  -2 -13   16.38    9.81   0
   9  -1   1   22.00    4.33   0
  12   0   3    3.32    5.61   0
  13  -3  -9   25.35    5.52   0
  15  -3 -19  111.89    9.27   0
  17  -3 -21  700.65   14.20   0
  19  -1  -1   13.30    5.91   0
  25  -1  -4  240.65    8.66   0
  -7   5  -6    3.22    4.95   0
  -7   5   0    2.75    5.60   0
  -6   4 -10   15.08    6.20   0
  -6   4   2    6.98    4.18   0
  -6   6  -9    4.73    5.66   0
  -6   6   2    3.73    5.82   0
  -5   5 -13  157.30    8.41   0
  -5   5   4   44.04    5.73   0
  -5   7   2   86.55    6.00   0
  -4   8   1   -0.36    6.18   0
  -3   1   0   21.62    5.90   0
  -2   0  -6   94.54    6.64   0
  -1   7   6  305.12   10.17   0
   0   6   7    4.05    7.57   0
   0   8   5   28.99    8.34   0
   3   5   8   35.23   14.17   0
   6  -2  -6 3540.74   23.70   0
   6   0   3    6.30    4.74   0
   7  -1 -21  162.59   19.21   0
   8  -2  -4 1588.78   14.04   0
   9   1   5   17.22    5.49   0
  12  -2  -3    0.56    4.91   0
  13  -3 -10  127.10    6.38   0
  15  -3  -9 1452.37   12.03   0
  15  -1   0  323.96    7.29   0
  17   3   5   27.49    7.68   0
  20   2   3   55.97    7.62   0
  21  -1  -2  196.86    6.38   0
  23  -1  -3   26.13    5.56   0
  24  -2  -7    8.54    6.81   0
  26  -2  -8   27.09    6.13   0
  -7   7  -3   14.32    7.02   0
  -5   7   3   61.85    6.78   0
  -4   2   2 2116.54   18.01   0
  -3   1 -11   17.82    5.84   0
  -3   5   6    8.76    6.02   0
  -3   7   5   40.55    7.09   0
  -2   0  -7    3.65    5.17   0
  -2   0  -5   -0.68    4.69   0
  -2   2 -16  124.65    7.46   0
   0   0 -14 2448.03   20.45   0
   3  -1  -2 7599.85   43.77   0
  10   0   3    7.01    4.19   0
  13  -3 -15  302.39    8.51   0
  13  -3 -14   16.35    6.74   0
  13  -3 -13 1802.69   15.82   0
  13  -3 -12    8.44    5.35   0
  17  -3 -20   46.23    8.54   0
  17   1   3   18.96    6.46   0
  18   0   1    8.96    5.02   0
  19  -3 -10   38.31    4.99   0
  19   3   4   13.58    8.39   0
  20  -2  -5    0.73    4.99   0
  21  -3 -11    2.74    6.31   0
  22  -2  -6   73.63    5.74   0
  23  -3 -12   10.26    5.42   0
  24   0  -2   39.82    7.85   0
  25  -1  -5   19.23    7.42   0
  -7   3  -5  642.24    8.06   0
  -7   5  -9  239.12    6.99   0
  -7   7  -6   79.34    7.01   0
  -7   7  -5    7.92    6.14   0
  -7   7   0    0.40    6.05   0
  -6   2  -6    6.52    5.27   0
  -6   4   3 1997.75   14.38   0
  -6   6   3  390.01    7.89   0
  -4   8   3    2.47    7.49   0
   1   1 -19   10.19    8.23   0
   1   7   7   84.55   10.19   0
   4   6   8  109.85   15.87   0
   6   0 -23    4.10   11.60   0
   7  -1   0    4.07    3.73   0
   7   3   7 1325.91   19.78   0
   8   2   6  894.81   13.93   0
  14  -2  -4   18.26    5.34   0
  15  -3 -17  845.92   12.78   0
  21  -1  -3    4.52    6.20   0
  21   1   1   54.11    7.10   0
  23  -1  -4    2.09    6.73   0
  26  -2  -9   80.54    6.62   0
  -8   4  -6   20.03    6.03   0
  -8   4  -5    2.81    5.10   0
  -8   4  -4   10.58    5.07   0
  -8   6  -5    6.74    5.83   0
  -8   6  -1  399.88    7.56   0
  -7   3  -7 1275.69   10.95   0
  -7   3   0   24.75    5.46   0
  -7   5 -10   32.37    5.94   0
  -6   4 -12   -1.73    5.39   0
  -5   5   5  654.09   10.64   0
  -5   7   4   42.68    7.28   0
  -4   2 -13    3.70    5.14   0
  -2   0  -9   16.86    5.39   0
  -2   2 -17   22.00    7.13   0
  -2   8   5   14.07    9.23   0
   2   0 -18  768.47   14.69   0
   4   2   6 1282.91   21.26   0
   6  -2 -12 1915.41   26.25   0
   6  -2  -8  401.65   10.59   0
   9  -1   0 4055.60   20.16   0
  15  -3 -16    6.90    6.92   0
  15  -3 -13   25.30    6.24   0
  16   0   1    4.40    5.57   0
  17  -3 -19  420.76    9.76   0
  19  -3 -12   50.09    6.20   0
  25  -3 -16   -0.54    6.47   0
  -8   4   0    9.04    4.35   0
  -8   6  -8    5.43    7.78   0
  -7   3  -8   11.81    4.63   0
  -7   5 -11   24.63    6.24   0
  -7   5   3   30.45    4.66   0
  -6   2  -1   38.63    4.38   0
  -6   8   1    6.17    6.22   0
  -5   3 -14   50.23    7.46   0
  -4   8   4    9.56    8.16   0
  -3   1 -13   46.03    7.86   0
  -3   7   6   12.38    8.24   0
   4   0 -21    3.67   10.64   0
   5   3   7   54.57   10.33   0
   6   2   6    6.40    6.99   0
  10   4   7  135.56   10.87   0
  11   1   4 1498.91   14.25   0
  12   0   2  312.25    7.57   0
  15   1   3   13.05    6.39   0
  17  -3 -17   12.12    7.50   0
  17  -3 -14   21.60    6.39   0
  19  -3 -20   17.23    7.33   0
  19  -3 -19  432.99   10.94   0
  19  -3 -13  219.01    6.65   0
  21  -3 -20  146.75    8.86   0
  23  -3 -20   18.63    8.55   0
  24   0  -3    2.70    6.23   0
  25  -3 -18   40.74    6.74   0
  -9   5  -4   16.92    5.52   0
  -9   5  -3  644.70    8.51   0
  -9   5  -2   24.88    4.97   0
  -8   4  -8   22.12    5.30   0
  -8   6   2  228.93    7.52   0
  -7   3   1 2583.03   16.08   0
  -7   5 -12   11.48    8.07   0
  -6   2  -9    9.96    5.57   0
  -6   8   2   15.75    7.97   0
  -5   1  -6 1535.28   14.03   0
  -5   1  -4   11.47    5.13   0
  -4   2   3 1758.90   17.64   0
  -3   1   1 1763.14   21.22   0
  -2   0  -3   -0.71    5.53   0
  -1   1 -17   17.34    8.03   0
  -1   7   7   25.76    9.00   0
   6  -2 -11  311.65   11.77   0
   6  -2 -10  397.71   11.75   0
   6  -2  -9 2221.21   22.56   0
   8  -2  -6  194.99    6.81   0
  10   6   7  101.10   18.74   0
  12   2   5   62.35    6.84   0
  13  -1  -1   75.64    4.84   0
  16   4   5  119.66   10.64   0
  17  -3 -15  484.72    9.60   0
  17   1   2   80.54    7.04   0
  19  -3 -18    2.31    7.07   0
  19   1   1    5.33    6.57   0
  20   0  -1    7.71    5.06   0
  21  -3 -17   55.80    7.18   0
  21   1   0   11.70    7.21   0
  23  -3 -19  376.17    8.65   0
  23  -3 -18   18.31    5.96   0
  23   1  -1    8.90    7.65   0
  26  -2 -11   10.25    6.08   0
  -9   5   0   32.79    5.22   0
  -9   7  -4   26.52    8.09   0
  -9   7  -3    8.99    8.04   0
  -8   4   2   34.84    5.67   0
  -7   3 -10  167.82    6.38   0
  -7   7   3   33.41    5.60   0
  -6   4 -14   35.42    6.69   0
  -6   6   5    1.24    6.59   0
  -6   8   3   21.38    8.13   0
  -5   1  -7  148.73    6.76   0
  -5   3 -15   34.78    7.65   0
  -2   0 -11   11.85    6.79   0
  -2   2 -18  381.82   10.42   0
   1  -1 -11  110.87   11.25   0
   3  -1 -16 1145.89   24.71   0
   5  -1 -19   28.67   15.29   0
   7  -1  -1 2388.76   17.64   0
  10  -2 -19  107.76   12.51   0
  11   3   6    3.31    7.41   0
  14  -2 -23   82.72   13.36   0
  14   0   1    8.93    6.08   0
  15  -1  -2    6.76    5.07   0
  16  -2  -6  735.31    8.74   0
  17   3   4   34.06    7.51   0
  22  -2  -9   16.63    6.79   0
  25  -1  -7   13.19    6.14   0
  26   0  -5    9.23    6.32   0
  -9   5  -8   16.04    6.10   0
  -7   3 -11   27.87    6.57   0
  -7   7   4  353.15    9.20   0
  -6   2   1 1408.74   13.37   0
  -6   4   5    4.53    5.74   0
  -5   1  -2 1292.06   13.93   0
  -4   8   5   13.99    8.30   0
   2   0 -19   12.61    9.69   0
   3   1   4 3971.98   35.34   0
   8  -2 -16 1023.00   20.98   0
   8  -2  -7  590.14   10.09   0
  10  -2  -6 1634.06   13.84   0
  13   1   3  166.99    7.38   0
  16   0   0   38.38    6.09   0
  17  -1  -3   11.30    5.96   0
  20  -2  -8  116.57    5.70   0
  27  -1  -9   10.59    6.74   0
 -10   6  -4   12.88    6.17   0
 -10   6  -1   16.94    5.66   0
  -9   5   2   78.53    5.37   0
  -9   7   1   12.32    6.34   0
  -1   5   8    6.26    8.52   0
   0   0 -16  375.22   10.81   0
   3  -1  -3    0.28    5.60   0
   3   7   8    1.93   13.13   0
   7   1   4 2753.44   21.00   0
  10   2   5  672.34   12.05   0
  12  -2  -6   68.92    4.99   0
  13  -1  -2 1765.84   13.15   0
  13   5   6   24.51   12.02   0
  15   1   2  909.44   11.35   0
  16   2   3    6.95    6.30   0
  18   0  -1    5.70    5.00   0
  20  -2  -9  598.75    9.04   0
  20   0  -2    1.75    4.96   0
  22   2   0   57.21    8.13   0
  25  -1  -8    7.12    6.31   0
  26  -2 -14   19.29    7.82   0
 -10   4  -4    7.06    5.24   0
 -10   4  -2   11.22    6.08   0
 -10   4  -1    4.42    5.98   0
 -10   6  -7  102.50    7.42   0
  -9   3  -6   78.51    6.40   0
  -9   3  -5  360.77    7.22   0
  -9   3  -4   16.14    4.86   0
  -9   5 -10   -2.61    6.45   0
  -8   4 -12    6.32    7.69   0
  -4   2 -16   31.31    7.98   0
  -4   8   6   80.02   10.16   0
  -2   6   8    8.64    8.88   0
   1  -1 -12 2036.61   29.62   0
   1   7   8  199.34   13.33   0
   5  -1  -2  257.44    7.87   0
   5   1   4   13.07    6.02   0
   8  -2  -8 1338.32   15.14   0
   8   4   7  366.19   14.19   0
  10  -2  -7   -0.06    5.43   0
  12   4   6   29.43    8.73   0
  13   3   5   42.04    8.07   0
  14  -2  -7    3.10    5.23   0
  18   2   2    7.40    6.81   0
  20   2   1    9.96    7.71   0
  22  -2 -11  128.39    7.63   0
  23  -1  -7   10.88    5.93   0
  24   0  -5    4.54    7.34   0
 -11   5  -4    9.04    6.97   0
 -11   5  -3   45.72    6.94   0
 -10   4  -7  143.94    7.42   0
 -10   4  -6    7.42    5.04   0
 -10   4   0    6.05    4.79   0
  -9   3  -7   67.04    5.39   0
  -9   7   3   19.07    6.08   0
  -8   2  -6  879.88   10.43   0
  -6   8   5    2.29    8.75   0
  -5   1 -11  183.66    7.65   0
  -5   5   7   40.06    7.47   0
  -2   0  -2 6650.62   46.72   0
  -1   7   8   37.85   10.15   0
   4   0 -22  391.21   16.22   0
   9   3   6   73.96    8.39   0
  11  -1  -2  438.10    7.74   0
  11   1   3    1.32    5.97   0
  14   0   0 3703.37   19.33   0
  15   3   4   20.09    8.22   0
  16  -2  -8   10.17    5.41   0
  17  -1  -4 1377.06   11.49   0
  18  -2  -9   33.43    6.35   0
  21  -1  -6  275.94    7.17   0
  22   0  -4  325.03    8.59   0
  24  -2 -13   29.68    5.88   0
  25   1  -4  228.79    9.40   0
  26   0  -7    7.45    7.70   0
  27  -1 -11   43.51    8.44   0
 -11   5  -6   -0.57    7.55   0
 -11   5   0   -2.03    6.02   0
 -11   7  -2  117.17    7.48   0
 -11   7  -1   20.18    7.98   0
 -10   4  -8    5.08    5.64   0
  -9   5   4   33.29    4.87   0
  -9   7   4    7.72    7.54   0
  -8   2  -2   12.69    4.36   0
  -7   5   6    1.03    5.93   0
  -6   2 -13  264.50    7.49   0
  -6   4   6   15.72    5.66   0
  -5   7   7   11.05    7.38   0
  -4   2 -17  170.17   10.38   0
  -4   2   4  267.52    8.82   0
  -4   4   7  511.51   11.11   0
  -2   0 -13    7.51    6.93   0
  -1   1   3  745.41   27.00   0
   0   0 -17   11.12    8.95   0
   8  -2 -15  343.09   13.04   0
   8  -2  -9   10.63    6.16   0
   8   2   5   42.60    6.92   0
   9  -1  -2  747.09    9.77   0
   9   5   7   16.48   12.24   0
  10  -2  -8  641.90   10.03   0
  10   0   1    3.19    4.41   0
  12   2   4  509.10   10.14   0
  14  -2 -22  254.01   12.21   0
  14   4   5  288.71   11.10   0
  16   0  -1    3.14    4.63   0
  18   0  -2  603.17    9.22   0
  20   0  -3    5.27    5.10   0
  23   1  -3   24.45    7.51   0
  24   2  -2    9.26    6.79   0
  26  -2 -17    7.31    7.96   0
 -11   5  -8   17.65    7.75   0
 -11   5   1  717.00    9.13   0
 -11   7   1   39.43    7.69   0
 -10   4  -9   23.57    5.83   0
 -10   4   2   38.40    5.84   0
  -9   3   1   16.62    4.53   0
  -8   6   6   29.30    6.98   0
  -7   3 -14   11.53    6.46   0
  -6   6   7  174.17    7.59   0
  -5   1 -12    0.64    6.38   0
  -5   1   0 8106.91   35.52   0
  -3   1 -16    9.59    7.11   0
  -3   5   8  101.53    8.68   0
  -2   2   5  384.34   13.38   0
  -1   1 -19   60.03    8.41   0
   2   0 -20  370.59   14.24   0
   8  -2 -10  694.98   12.22   0
  12  -2 -20  271.24   12.34   0
  13  -1  -3   89.72    5.00   0
  13   1   2   24.64    5.94   0
  14   2   3  547.54   11.04   0
  16  -2 -23  232.47   12.65   0
  16   4   4   18.59    9.36   0
  18   4   3  325.78   12.12   0
  22   2  -1    2.19    7.37   0
  27  -1 -12   38.50    6.83   0
 -12   6  -1  302.90    7.70   0
 -12   6   0   21.96    7.28   0
 -11   5  -9    2.21    8.19   0
 -11   7   2   26.17    6.55   0
  -9   5   5 1004.70   10.74   0
  -8   4   5 1107.82   12.05   0
  -3   1   2 7774.66   46.30   0
  -3   7   8  159.69   10.60   0
  -2   0 -14    2.40    7.11   0
   1  -1 -13    8.27    9.89   0
   8  -2 -14    5.46    7.82   0
   8  -2 -11  552.52   11.79   0
   9   1   3  406.34    8.84   0
  10  -2  -9 2746.34   18.99   0
  11  -1  -3    4.39    4.82   0
  12   0   0  103.75    5.33   0
  14  -2  -9  887.18   10.63   0
  15   1   1   13.97    5.69   0
  17  -1  -5  193.61    6.14   0
  17   1   0   67.57    6.29   0
  18   2   1  194.74    8.18   0
  19   1  -1   10.58    5.25   0
  20   2   0   79.74    7.62   0
  22  -2 -14    6.14    6.85   0
  22   0  -5    2.60    5.46   0
  23  -1  -9   15.14    5.57   0
  24  -2 -17  387.69    9.82   0
  24  -2 -16    7.70    6.14   0
  25   1  -5   15.97    6.62   0
  26   0  -8  115.59    6.90   0
  -9   3 -11  275.91    7.67   0
  -7   1  -6  248.58    7.30   0
  -7   1  -5  191.09    7.04   0
  -7   5   7 1275.52   14.46   0
  -7   7   7   61.43    8.15   0
  -6   2 -15   30.82    7.67   0
  -6   2   3 1522.76   14.78   0
  -5   1 -13    7.20    6.37   0
  -4   0  -8  432.04   10.07   0
  -4   0  -7    0.39    5.58   0
  -4   0  -6 5249.06   29.60   0
  -3   1 -17   45.85    9.29   0
   0   4   8    9.31   11.80   0
   3  -1 -17   -0.92   14.05   0
   4   0   1   -0.56    4.40   0
   5  -1  -3 1357.75   16.77   0
   6   0   1    0.46    4.01   0
   8  -2 -13  872.55   15.24   0
   8  -2 -12  156.61    8.21   0
  11   3   5  518.49   11.81   0
  12  -2  -9  155.71    6.02   0
  14  -2 -21   24.04    9.86   0
  14   0  -1    3.76    4.45   0
  16   0  -2   70.43    5.87   0
  18  -2 -23    8.05    9.41   0
  18   0  -3    4.51    5.93   0
  20  -2 -13    3.04    6.17   0
  20   0  -4  616.45    8.64   0
  21  -1  -8  187.87    6.39   0
  23   1  -4    9.66    7.13   0
  24  -2 -21    3.81    8.20   0
  24  -2 -19   63.37    8.30   0
  24  -2 -18   26.87    6.13   0
  24   0  -7    5.64    6.96   0
  24   2  -3  235.88    9.50   0
 -12   4  -6   23.83    7.23   0
 -12   4  -4   -1.02    5.46   0
 -12   4  -2   10.40    4.94   0
 -11   3  -5  552.53    9.01   0
 -11   3  -3   19.13    5.05   0
 -11   5   4  131.79    6.92   0
 -11   7   4  287.59    9.31   0
 -10   4   4  226.67    7.56   0
  -9   3 -12   44.15    7.87   0
  -9   3   3 1426.09   12.78   0
  -9   5   6   71.30    6.49   0
  -8   2 -11   85.25    7.54   0
  -8   2   1   46.76    4.55   0
  -8   6   7  376.66    9.41   0
  -7   1  -8  242.13    7.68   0
  -7   1  -7  323.46    7.35   0
  -7   1  -3   13.73    5.43   0
  -7   3   5 1150.04   13.02   0
  -5   3   6  209.39    8.30   0
  -5   5   8   41.68    7.49   0
  -5   7   8  150.16   10.48   0
  -4   0  -9    0.77    5.72   0
  -4   0  -5   -3.38    4.89   0
  -1   3   7  195.74   13.91   0
   0   0 -18    8.37    9.56   0
   6   2   5 1105.01   16.72   0
   7  -1  -3    7.77    4.75   0
   9  -1  -3  397.32    7.65   0
  10  -2 -17  845.33   16.05   0
  10  -2 -10    3.35    5.21   0
  10   2   4   19.22    7.01   0
  10   4   6   12.45    8.88   0
  11   1   2 2470.53   17.89   0
  12  -2 -19  157.81   10.22   0
  12  -2 -10 1031.50   11.68   0
  13  -1  -4  838.12    9.50   0
  14  -2 -10  457.64    8.10   0
  15  -1  -5    8.93    5.87   0
  16  -2 -22    9.46    8.79   0
  17  -1  -6   16.99    5.96   0
  18  -2 -12   10.76    5.00   0
  19  -1  -7    8.84    4.83   0
  20  -2 -23  409.35   11.66   0
  21   1  -3    7.06    6.69   0
  21   3   0    2.25    8.42   0
  22  -2 -17   15.89    7.06   0
  22   0  -6    0.92    6.58   0
  25  -1 -12  533.69    8.99   0
  26   0  -9    0.63    6.39   0
  28   0 -11    5.02    6.90   0
 -13   5  -5   29.64    6.47   0
 -13   5  -4    7.31    6.32   0
 -13   5  -3  427.60    8.21   0
 -13   5  -2   19.25    5.68   0
 -13   5   0   25.92    6.94   0
 -12   4  -7  393.73    8.85   0
 -12   4   0    5.88    4.95   0
 -12   6   3   -3.20    5.53   0
 -11   3  -7  472.85    8.89   0
 -11   3   0   74.49    6.24   0
 -10   6   6  364.31    9.39   0
  -9   3 -13   17.33    8.13   0
  -8   2 -12  384.08    9.42   0
  -8   4   6   47.44    6.16   0
  -7   1  -9   46.46    6.34   0
  -7   1  -2 2111.99   16.61   0
  -6   4   7  671.88   11.30   0
  -6   6   8   24.73    6.95   0
  -5   1 -14  556.14   10.60   0
  -5   1   1  205.84    7.98   0
  -4   0 -10    4.45    6.73   0
  -2   0 -15    6.72    7.82   0
  -2   4   8    8.42    8.60   0
   7   1   3    8.80    5.54   0
   7   3   6  102.72    9.12   0
  10  -2 -16   70.55    8.26   0
  10  -2 -11  786.41   11.78   0
  11   5   6   -0.00   10.82   0
  14  -2 -20  217.18   10.88   0
  14  -2 -11 1019.41   11.89   0
  15   3   3  181.20    9.12   0
  16  -2 -21  215.21   10.64   0
  16  -2 -12  911.08   10.69   0
  17   3   2   36.00    7.10   0
  18  -2 -22  277.70   10.28   0
  18  -2 -13  317.24    7.15   0
  19   3   1    3.31    7.71   0
  20  -2 -22  153.28    9.24   0
  21  -1  -9   98.89    5.77   0
  22  -2 -20    9.57    7.90   0
  24   0  -8  231.01    8.17   0
  25  -1 -13   13.10    7.53   0
  25   1  -6  410.97    8.50   0
  27  -1 -15    9.42    6.58   0
  27   1  -8  153.14    9.44   0
 -14   6  -3   30.96    8.58   0
 -14   6  -2   21.27    8.39   0
 -13   5   1   16.08    5.64   0
 -13   7   2  162.57    9.28   0
 -12   4  -8    5.45    6.01   0
 -12   4   2   35.73    6.10   0
 -12   6   4  162.22    6.84   0
 -11   3   1 1501.90   12.59   0
 -11   5   5    7.94    6.00   0
 -11   7   5   10.55    6.48   0
 -10   2  -6  190.94    7.27   0
 -10   2  -5  664.54    9.36   0
 -10   2  -4   19.11    4.56   0
 -10   2  -3  485.21    8.50   0
  -9   7   7   17.24    8.81   0
  -8   2   2 3405.22   19.85   0
  -7   1 -10  954.77   12.16   0
  -6   2 -16   78.78    8.78   0
  -4   0 -11    6.05    7.08   0
  -3   1 -18  192.97   10.86   0
  -2   6   9  300.52   12.73   0
   0   6   9  142.43   14.72   0
   6   4   7  528.39   17.05   0
  10  -2 -15  524.64   12.44   0
  10  -2 -12  919.86   13.13   0
  12  -2 -18  758.37   14.63   0
  12  -2 -11    2.39    5.55   0
  12   0  -1    3.08    5.48   0
  12   2   3   33.73    6.54   0
  12   4   5  145.13   10.57   0
  13   1   1  139.54    7.01   0
  15   1   0  311.38    7.70   0
  16  -2 -13  164.73    6.88   0
  17   1  -1  140.46    6.99   0
  18  -2 -21  141.81    8.58   0
  18  -2 -15   28.19    7.07   0
  18  -2 -14  398.43    7.87   0
  18   0  -4   21.74    6.27   0
  18   2   0  311.99    9.07   0
  20  -2 -20  384.11   10.61   0
  20  -2 -19   14.74    7.48   0
  20  -2 -17  373.66    9.45   0
  20   2  -1  245.86    7.56   0
  23   1  -5   92.19    7.63   0
  23   3  -2   21.89    8.85   0
  24   2  -4   26.94    8.41   0
  26   0 -10  425.92    8.60   0
 -14   6  -1   27.16    6.65   0
 -14   6   0  125.44    7.15   0
 -13   5   2  101.50    5.94   0
 -12   4  -9  244.30    8.07   0
 -12   6   5  117.82    7.65   0
 -11   3  -9   69.09    6.21   0
 -10   2  -8  697.55   10.46   0
 -10   2  -7  104.44    5.74   0
 -10   2  -1    9.15    5.38   0
 -10   4   5  386.64    7.84   0
  -9   5   7  151.19    7.38   0
  -8   2 -13    4.84    7.57   0
  -7   1 -11   -0.67    6.53   0
  -7   1  -1  534.89    9.65   0
  -7   7   8   67.22    8.18   0
  -6   2   4 1234.88   14.47   0
  -5   1 -15    7.63    7.25   0
  -1   7   9   76.09   12.43   0
   2   0 -21    8.53   11.76   0
   8   0   0 1182.51   13.25   0
  10  -2 -14 1201.81   15.86   0
  10  -2 -13  104.49    6.79   0
  12  -2 -17   15.79    7.87   0
  12  -2 -12  810.05   11.42   0
  13   5   5   27.75   10.33   0
  14  -2 -19  255.32   10.53   0
  14  -2 -13  134.56    7.06   0
  14   2   2  247.03    8.33   0
  14   4   4   -1.73    8.51   0
  15  -1  -6 1785.60   13.42   0
  15   5   4    6.49   11.64   0
  16  -2 -20  402.44   10.27   0
  16  -2 -14  145.31    7.14   0
  16   0  -3    4.01    4.49   0
  16   2   1  126.10    7.70   0
  16   4   3   18.07    9.03   0
  17  -1  -7  102.90    5.63   0
  18  -2 -20  111.73    8.27   0
  18  -2 -19  322.07    9.21   0
  18  -2 -18  189.80    8.16   0
  18  -2 -17  141.44    7.53   0
  18  -2 -16  780.74   11.46   0
  18   4   2    4.45    8.32   0
  21  -1 -10 1068.46   10.52   0
  21   1  -4  579.12    9.83   0
  22   0  -7   -0.21    5.54   0
  23  -1 -12   13.25    5.72   0
  24   0  -9    3.64    7.14   0
  25  -1 -14   56.18    6.41   0
  25   1  -7    5.65    6.47   0
  26   0 -11    0.74    7.85   0
  27  -1 -17   -9.04    6.76   0
  28   0 -13   -0.81    6.99   0
 -13   7   4   41.67    8.74   0
 -11   3 -10   36.43    6.54   0
 -11   3   2   14.69    4.59   0
 -11   5   6    6.68    6.15   0
 -11   7   6  169.16    7.76   0
 -10   2  -9    8.27    6.34   0
 -10   2   0 1069.91   11.30   0
 -10   6   7   39.51    7.41   0
  -8   6   8  148.15    8.31   0
  -7   5   8   37.77    6.70   0
  -4   0  -3    0.61    5.15   0
  -4   2   5 2811.83   25.89   0
  -4   6   9   25.03    8.47   0
  -3   3   7 1962.04   24.34   0
  -3   7   9    2.76    9.03   0
  -2   0 -16  318.16   11.96   0
   9  -1  -4   14.57    4.04   0
   9   1   2  166.61    7.07   0
  12  -2 -16  543.24   11.47   0
  12  -2 -15  560.30   11.52   0
  12  -2 -14   43.93    7.22   0
  12  -2 -13  662.57   11.08   0
  14  -2 -18   23.56    7.80   0
  14  -2 -17  627.56   12.02   0
  14  -2 -15   60.54    7.64   0
  14  -2 -14 1065.78   12.95   0
  16  -2 -19    9.57    7.15   0
  16  -2 -18  605.43   10.84   0
  16  -2 -17  174.19    7.96   0
  16  -2 -16   78.44    6.86   0
  16  -2 -15 1113.19   12.52   0
  19  -1  -9  146.19    6.11   0
  20   0  -6 1671.58   13.48   0
  21   3  -1  346.64   10.29   0
  25  -1 -15  177.48    7.37   0
 -14   4  -5  270.28    8.89   0
 -14   4  -3  563.11    9.14   0
 -14   4  -2   23.18    6.95   0
 -14   4  -1   89.48    7.22   0
 -14   6   3   64.32    5.84   0
 -13   5   4   11.42    5.33   0
 -13   7   5   87.50    9.05   0
 -12   4   4   15.93    5.77   0
 -12   6   6    8.01    6.95   0
 -11   3 -11  124.70    8.43   0
 -11   3   3  628.04    9.09   0
 -10   2 -10   89.60    7.67   0
 -10   4   6  110.31    6.96   0
  -9   3   5 1589.75   14.25   0
  -9   7   8  196.97    9.03   0
  -8   2 -14  119.13    8.94   0
  -8   2   3  175.32    6.39   0
  -8   4   7 1239.58   13.45   0
  -7   1 -12  451.64    9.90   0
  -7   1   0    5.10    4.97   0
  -7   3   6  186.66    7.29   0
  -5   1 -16  377.70   11.80   0
  -5   7   9  135.91   10.66   0
   0   0 -19   -0.31    9.84   0
   1   7   9    2.12   15.40   0
   5  -1  -4  248.48    8.33   0
   7  -1  -4 2859.31   21.05   0
   8   2   4  733.88   12.62   0
   8   6   7   67.97   15.46   0
  10   0  -1    2.82    5.30   0
  11  -1  -5   97.46    5.76   0
  14  -2 -16  371.29    9.48   0
  17  -1  -8  719.56    9.11   0
  18   0  -5    1.27    6.00   0
  19   1  -3  103.89    6.04   0
  20   2  -2   27.30    7.16   0
  21  -1 -11   -0.10    5.20   0
  22   0  -8  391.46    7.96   0
  23   1  -6  210.59    7.13   0
  24   0 -10   13.99    7.07   0
  24   2  -5   25.63    7.88   0
  25  -1 -16   18.36    6.05   0
  25   1  -8    2.41    7.89   0
  26   0 -12  287.69    9.07   0
  27   1 -10  177.27    9.70   0
 -15   5  -4   12.00    6.80   0
 -15   5  -3  165.82    7.19   0
 -15   5  -1   16.43    6.31   0
 -15   5   0   10.12    5.99   0
 -15   5   1  344.84    9.04   0
 -14   4  -6    5.06    6.24   0
 -14   4   0    4.08    5.46   0
 -14   4   1  116.98    6.73   0
 -14   6   4    6.81    5.59   0
 -13   3  -6   53.24    6.92   0
 -13   3  -5   38.48    6.89   0
 -13   3  -4   37.15    5.26   0
 -13   3  -3  563.28    8.25   0
 -13   3  -1  766.85    9.93   0
 -13   5   5  779.31   10.40   0
 -11   7   7   38.47    8.20   0
 -10   2   1  203.21    5.77   0
  -6   6   9  259.20    9.48   0
  -5   1   2  253.80    8.80   0
  -3   5   9   89.05    9.41   0
   6   0   0  381.73    9.49   0
  11  -1 -24  174.36   17.49   0
  11   1   1   73.95    6.21   0
  12   0  -2 1469.91   13.23   0
  13  -1  -6  157.17    5.73   0
  14   0  -3    4.54    5.21   0
  15  -1  -7    8.64    4.59   0
  15   1  -1  156.00    6.88   0
  16   0  -4 1396.44   11.84   0
  17   1  -2 1115.13   11.14   0
  17   3   1  440.54   10.00   0
  18   2  -1   -4.18    6.70   0
  19  -1 -10  127.01    5.99   0
  20   4   0    3.85    8.54   0
  21  -1 -12  637.62    9.63   0
  21   1  -5   45.17    6.87   0
  23  -1 -14  715.39    9.51   0
  23   3  -3  171.45    7.86   0
  25  -1 -18  361.98    9.69   0
  25  -1 -17    3.41    6.25   0
  26   2  -7   95.37    7.55   0
  28   0 -15   10.40    6.94   0
 -16   6   0    7.50    8.42   0
 -15   5   2   17.91    7.38   0
 -14   4  -8   -1.40    8.68   0
 -14   4  -7   12.40    6.59   0
 -14   4   2   14.11    6.44   0
 -14   6   5  226.15    8.52   0
 -13   3  -7  113.18    7.92   0
 -13   3   0   49.97    5.24   0
 -13   7   6   32.92    8.26   0
 -12   4   5  262.84    7.36   0
 -12   6   7  237.06    8.51   0
 -11   3   4  267.68    7.37   0
 -11   5   7  726.41   10.68   0
 -10   2 -11  279.37    8.16   0
 -10   6   8   78.08    7.74   0
  -9   1  -7   19.27    6.21   0
  -9   1  -4  138.37    5.90   0
  -9   5   8  113.45    7.41   0
  -8   2 -15  214.43    9.88   0
  -7   1 -13   68.10    7.59   0
  -7   7   9   57.17    8.13   0
  -5   3   7    6.33    6.36   0
  -5   5   9  516.65   12.00   0
  -2   0 -17    8.20    9.68   0
   7   5   7  399.58   16.57   0
   9  -1  -5  774.55   10.95   0
  11   3   4  179.77    8.15   0
  13   1   0  577.60    8.89   0
  13   3   3  536.18   11.47   0
  15   3   2  129.13    7.87   0
  16   2   0   79.06    6.65   0
  17  -1  -9   59.59    6.14   0
  22   0  -9   -0.48    6.39   0
  22   2  -4  242.92    8.77   0
  23  -1 -15    5.12    5.67   0
  23   1  -7   10.98    7.14   0
  24   0 -11    3.81    7.06   0
  25  -1 -20  355.77   10.20   0
  25  -1 -19   11.24    7.66   0
  26   0 -13   12.29    6.68   0
  27   1 -11   30.33    8.25   0
  28   0 -16  201.55    8.17   0
 -16   6   1  145.46    7.82   0
 -15   5   3  464.63    8.79   0
 -14   4   3  729.55    9.94   0
 -13   3   1   19.03    4.75   0
 -13   5   6    1.46    6.20   0
 -12   2  -6  108.68    6.51   0
 -12   2  -5   48.10    6.19   0
 -12   2  -3   28.02    6.06   0
 -11   7   8   -0.87    8.28   0
 -10   2 -12   10.48    7.76   0
 -10   4   7   96.41    6.75   0
  -9   1  -2  157.26    6.54   0
  -8   2   4 1196.55   13.38   0
  -8   6   9   -2.19    6.87   0
  -6   0  -7    1.24    5.99   0
  -5   1 -17   19.80    9.63   0
  -3   1   3    3.04    5.70   0
   8   4   6   23.18    8.60   0
  11  -1  -6 2702.23   17.76   0
  12   2   2  112.79    7.02   0
  13  -1  -7   45.90    5.77   0
  15  -1  -8  319.48    6.86   0
  18   0  -6  436.83    7.83   0
  18   4   1  207.80    9.41   0
  19  -1 -11  179.95    6.26   0
  19   1  -4   35.24    5.58   0
  21  -1 -13   73.87    5.75   0
  21   3  -2   74.82    6.68   0
  23  -1 -16  585.98    9.27   0
  24   2  -6  117.94    7.02   0
  25  -1 -21    5.65    7.03   0
  25   1  -9   68.94    6.63   0
  26   2  -8   13.93    8.15   0
 -16   6   3   15.79    5.97   0
 -15   5   4    8.00    7.07   0
 -14   4   4   42.95    6.50   0
 -14   6   6  168.80    6.77   0
 -13   3   2  387.45    7.24   0
 -12   2  -1  440.42    8.00   0
 -12   4   6    2.06    5.62   0
  -9   3   6  341.68    8.32   0
  -9   7   9   49.89    8.22   0
  -8   4   8    6.02    7.04   0
  -7   1 -14   -3.35    7.40   0
  -6   0  -9    1.20    7.12   0
  -6   0  -6   12.48    5.40   0
  -6   0  -5   -2.43    5.16   0
  -6   2   5    1.22    4.93   0
   8   0  -1    2.64    4.71   0
  10   6   6   48.97   12.42   0
  16   0  -5   -1.21    5.54   0
  16   4   2    2.49    7.72   0
  17  -1 -10 1820.68   13.95   0
  17   1  -3   15.23    6.11   0
  17   5   2   26.00   10.47   0
  19  -1 -12  299.30    7.92   0
  19   3  -1   21.14    7.17   0
  20   0  -8   78.11    5.44   0
  20   2  -3  194.13    7.09   0
  21  -1 -14    4.65    5.13   0
  21   1  -6  249.43    7.91   0
  22   0 -10  562.07    9.57   0
  23  -1 -18  163.04    8.46   0
  23  -1 -17   22.41    6.00   0
  23   3  -4   -0.86    7.98   0
  24   0 -12  552.39    8.94   0
  26   0 -15    9.88    7.90   0
  27   1 -12   30.58    6.97   0
 -17   5  -1  173.88    9.26   0
 -16   4  -4   25.47    7.88   0
 -16   4  -3   12.49    7.82   0
 -16   4  -1  144.00    7.96   0
 -16   4   0    8.09    7.05   0
 -15   5   5  109.29    7.40   0
 -13   3 -10    7.02    6.95   0
 -13   3   3  197.08    6.15   0
 -13   5   7  417.65    9.38   0
 -12   2  -8   17.04    5.42   0
 -12   2   0    3.72    4.37   0
 -10   2 -13   37.74    8.58   0
 -10   2   3 2575.14   16.61   0
 -10   6   9  247.53    9.06   0
  -9   1  -1   22.08    4.63   0
  -1  -1  -9    1.31    8.43   0
   9   5   6   60.18   10.85   0
  10   0  -2  207.49    7.15   0
  12   0  -3    2.67    5.49   0
  12   4   4    2.13    8.08   0
  12   6   5   60.66   12.39   0
  14   0  -4   80.23    5.11   0
  15  -1  -9  229.43    7.14   0
  15   1  -2    6.15    5.65   0
  15   5   3  140.32   10.55   0
  18   2  -2  268.36    8.29   0
  21  -1 -15  278.04    7.21   0
  22   2  -5  140.63    7.96   0
  23  -1 -22  413.74   10.47   0
  23  -1 -21   31.95    7.93   0
  23  -1 -20  155.06    8.90   0
  23  -1 -19  104.45    6.95   0
  23   1  -8  611.99    9.28   0
  24   0 -13    9.06    7.29   0
  25   1 -10  126.86    7.09   0
  26   2  -9   61.93    8.99   0
 -17   5   2   30.22    8.11   0
 -16   4  -6   15.93    8.82   0
 -16   4   1  493.73    8.55   0
 -16   6   5   45.80    8.25   0
 -15   3  -4   12.11    7.30   0
 -15   3  -3  153.05    6.83   0
 -15   3  -1   54.10    6.73   0
 -14   4   5  548.72    9.39   0
 -14   6   7   -0.55    6.10   0
 -13   7   8  102.03    9.08   0
 -11   7   9   33.57    8.65   0
  -9   5   9  103.80    7.63   0
  -7   1 -15   30.65    8.24   0
  -6   0 -11   -1.37    7.57   0
  -5   7  10    1.03   10.81   0
  -4   0 -15   -1.61    8.24   0
   9   1   1   15.07    5.88   0
  11  -1  -7  369.74    8.42   0
  11   1   0   45.05    6.11   0
  11   5   5  153.45   11.69   0
  13  -1  -8 1567.50   13.71   0
  13   5   4   11.35    9.59   0
  17  -1 -11   50.63    5.16   0
  17   3   0   20.83    7.63   0
  18   0  -7    4.67    4.94   0
  19  -1 -13   40.80    5.40   0
  19   1  -5   52.30    6.53   0
  20   4  -1  195.31    9.74   0
  21  -1 -16  174.03    6.94   0
  21   3  -3   19.63    7.69   0
  22   0 -11    8.34    6.71   0
  24   2  -7   -2.64    5.96   0
  26   0 -16  220.17    8.05   0
  27   1 -13   49.48    7.32   0
 -17   5   3    6.56    7.42   0
 -16   4   2    2.23    5.69   0
 -16   6   6   21.43    7.89   0
 -15   3  -7  127.55    8.19   0
 -15   3  -6   16.94    6.11   0
 -15   5   6   49.85    5.99   0
 -13   3   4  185.65    6.03   0
 -12   4   7 1254.87   12.46   0
 -10   4   8   16.76    6.28   0
  -7   1   2 2245.16   18.18   0
  -6   0  -3    2.82    5.01   0
  -6   6  10   39.48    8.84   0
  -4   6  10   27.71    9.66   0
  13  -1 -24  333.03   14.94   0
  15  -1 -10   73.24    6.10   0
  15   3   1   53.49    7.13   0
  16   0  -6 1433.50   12.73   0
  16   2  -1  704.74   10.87   0
  17  -1 -12  656.08    9.78   0
  18   4   0    4.90    9.36   0
  19  -1 -24  132.80   11.30   0
  19  -1 -14 1244.86   11.57   0
  20   2  -4  177.71    7.59   0
  21  -1 -23   14.93    8.66   0
  21  -1 -22   13.14    8.46   0
  21  -1 -21   55.37    8.48   0
  21  -1 -19   17.90    7.16   0
  21  -1 -18  764.72   11.26   0
  21   1  -7   83.23    5.98   0
  22   4  -3   19.99    8.91   0
  23   1  -9   11.57    5.97   0
  23   3  -5  152.58    8.98   0
  24   0 -14  602.68    9.44   0
  25   1 -11    0.90    6.27   0
  26   0 -18  535.51   10.69   0
  26   0 -17    2.61    6.64   0
  27   1 -14   61.06    8.85   0
 -17   5   4   30.87    7.30   0
 -15   3  -8   38.93    8.89   0
 -15   3   2    4.76    6.12   0
 -14   4   6   58.08    6.47   0
 -14   6   8  136.86    6.71   0
 -13   5   8   92.50    7.38   0
 -12   2 -11    6.52    8.70   0
 -12   6   9   94.85    7.97   0
 -11   1  -3    3.74    5.66   0
 -11   5   9  557.56   10.38   0
  -4   0  -1    1.63    5.63   0
   6   0  -1    5.11    5.25   0
  11  -1 -23   18.12   12.36   0
  13  -1  -9   38.77    5.91   0
  13   3   2   24.31    8.03   0
  14   0  -5    5.37    5.60   0
  14   2   0  931.52   11.58   0
  15  -1 -24    0.30   11.28   0
  17  -1 -24  362.85   12.44   0
  17   1  -4 1059.54   10.81   0
  18   0  -8 1455.66   13.18   0
  19  -1 -23    4.35    9.90   0
  19  -1 -15   47.96    6.56   0
  19   3  -2   35.76    7.40   0
  20   0 -10  138.57    7.48   0
  21  -1 -20  265.25    8.01   0
  22   0 -12  177.66    6.65   0
  22   2  -6   64.02    6.04   0
  24   0 -15    0.55    7.10   0
  24   2  -8  165.80    7.98   0
  25   1 -12  409.80    9.84   0
  26   2 -10  196.30    8.13   0
 -18   6   4    9.74    7.09   0
 -16   4   4    6.82    5.11   0
 -16   6   7  159.59    8.83   0
 -14   2  -4   10.43    5.28   0
 -12   2   3   -0.53    5.32   0
 -11   7  10   85.50   10.61   0
 -10   6  10   17.80    7.40   0
  -9   1 -13    1.14    7.96   0
  -4   4   9   18.48    8.42   0
   9  -1  -7    2.09    5.19   0
   9   3   4    8.01    6.96   0
  11  -1  -8   20.25    5.50   0
  11   3   3   20.34    6.40   0
  12   0  -4 1853.40   14.83   0
  15  -1 -11   82.84    6.44   0
  15   1  -3  100.20    6.39   0
  17  -1 -13  219.42    6.43   0
  17   5   1  158.92   10.98   0
  19  -1 -22  356.13   10.34   0
  19  -1 -17  110.69    7.37   0
  19  -1 -16  160.63    6.57   0
  19   1  -6  505.75    8.63   0
  21   1  -8  146.29    7.28   0
  23   1 -10  203.03    8.13   0
  24   0 -16  149.25    8.40   0
  26   0 -20  169.23    7.96   0
  27   1 -15    7.60    7.04   0
 -18   4  -2   12.06    6.61   0
 -18   4   0    1.16    6.49   0
 -18   6   5  179.75    8.01   0
 -17   5   6    2.07    7.43   0
 -14   2  -7   -3.01    5.89   0
 -11   1  -9    1.37    7.04   0
  -8   0  -7   -0.95    6.91   0
  -6   0 -13    0.73    8.25   0
  -5   5  10   11.83    9.20   0
  -2   0 -19    2.79   12.27   0
  10   0  -3    1.72    4.27   0
  13  -1 -23   -1.97   10.54   0
  16   0  -7    4.27    5.14   0
  17  -1 -23   -4.30    8.62   0
  17  -1 -14   16.37    5.97   0
  18   0  -9   -0.87    6.00   0
  19  -1 -21   10.88    7.81   0
  19  -1 -20  411.16    9.92   0
  19  -1 -19   45.38    7.52   0
  19  -1 -18   -0.69    7.34   0
  20   0 -11    2.74    6.46   0
  20   2  -5    5.24    6.56   0
  21   3  -4   19.72    6.33   0
  23   3  -6   29.08    7.90   0
  24   2  -9  283.60    8.98   0
  25   1 -13    2.20    6.33   0
  25   3  -8   30.97    8.44   0
  26   2 -11    7.89    6.46   0
  27   1 -16  422.29    9.25   0
 -19   5   2   -2.88    7.11   0
 -19   5   3  154.04    8.87   0
 -18   4   2    7.18    5.98   0
 -18   6   6   24.25    6.96   0
 -17   3  -4   30.26    7.63   0
 -17   3  -2   33.84    6.10   0
 -17   3   0   11.18    7.07   0
 -16   6   8    8.89    6.41   0
 -15   5   8   -4.94    6.52   0
 -13   5   9   11.18    6.73   0
 -13   7  10  165.00   11.13   0
 -12   6  10   69.66    8.08   0
 -11   1   0   60.38    5.94   0
  -8   0  -9    3.72    7.21   0
  14   4   2   15.26    6.86   0
  15  -1 -23   26.27    9.69   0
  15  -1 -12 1390.13   12.93   0
  15   5   2   27.04    9.63   0
  16   2  -2  199.32    7.39   0
  17  -1 -22  147.08    9.33   0
  17  -1 -15  231.48    7.79   0
  17   1  -5  167.27    6.08   0
  22   2  -7   74.15    6.36   0
  22   4  -4    8.45    7.18   0
  23   1 -11  104.38    6.72   0
  24   0 -18  155.92    8.09   0
  26   2 -12  103.16    8.82   0
  27   1 -17   -8.23    7.44   0
 -19   5   4   16.42    6.83   0
 -17   3  -6    8.36    8.99   0
 -17   3  -5   19.64    7.18   0
 -15   3   5   -2.65    6.05   0
 -11   1 -11   12.35    7.92   0
 -11   5  10    7.27    7.67   0
  -7   1   3    6.50    4.19   0
  -4   0 -17    8.65   10.35   0
  11  -1  -9  117.05    5.81   0
  13  -1 -11  211.90    7.21   0
  14   0  -6 1475.31   12.51   0
  15  -1 -22  313.22   11.67   0
  15  -1 -13   23.31    6.06   0
  16   0  -8   34.21    5.65   0
  17  -1 -21  112.84    8.17   0
  17  -1 -20   72.22    7.84   0
  17  -1 -17   21.85    6.98   0
  17  -1 -16  975.28   12.05   0
  18   2  -4   68.49    6.64   0
  18   4  -1   -0.01    8.38   0
  19   1  -7    7.85    5.30   0
  19   3  -3  553.61   10.68   0
  19   5  -1   67.81    9.46   0
  20   0 -12 1376.17   11.89   0
  21   1  -9   64.19    5.78   0
  22   0 -15    3.53    5.70   0
  24   0 -22  309.40   10.36   0
  24   0 -21    6.35    8.75   0
  24   0 -20  549.37   11.40   0
  24   0 -19    6.28    6.39   0
  25   1 -14   56.78    6.38   0
  25   3  -9  142.88    8.91   0
  27   1 -18  160.03    8.15   0
 -18   4   4   -2.00    6.15   0
 -17   3   3   -2.40    6.50   0
 -15   5   9  389.95    9.90   0
 -14   4   8   12.28    4.84   0
 -14   6  10    9.00    7.89   0
 -13   1  -5   -0.69    6.22   0
  -6   0  -1    3.62    5.70   0
   6   4   6    3.14    8.74   0
  10   4   4   12.15    7.48   0
  12   0  -5    1.76    5.05   0
  13  -1 -22  480.79   13.50   0
  14   2  -1    9.96    5.26   0
  15  -1 -21   20.49    8.92   0
  15  -1 -14  952.99   11.64   0
  15   1  -4  487.36    8.10   0
  17  -1 -19  124.41    8.04   0
  17  -1 -18  780.57   11.80   0
  18   0 -10  383.49    7.37   0
  20   0 -13    8.43    6.59   0
  20   2  -6  442.90    9.13   0
  21   3  -5   69.57    6.47   0
  22   0 -16  695.60   10.62   0
  23   1 -12    5.98    6.06   0
  23   3  -7   67.57    6.72   0
  24   2 -10    4.08    6.42   0
  25   1 -15  128.94    7.09   0
  26   2 -13  109.61    8.81   0
 -19   5   6   48.84    8.62   0
 -18   6   8   89.20    7.76   0
 -17   5   8   24.15    7.59   0
 -16   2  -6    0.54    7.90   0
 -16   2  -3    2.75    5.72   0
 -13   1  -7   -1.47    7.36   0
 -13   5  10   34.78    7.29   0
  -8   0 -11   -0.79    6.75   0
  -6   0 -15    5.13   10.69   0
   4   0  -1    2.68    7.20   0
   8   4   5    7.43    8.27   0
  10   0  -4  621.61    9.96   0
  12   2   0    9.11    6.34   0
  15  -1 -20  797.75   13.73   0
  16   4   0   -1.29    7.35   0
  17   1  -6   18.30    5.07   0
  17   5   0   12.16   10.10   0
  18   0 -11    5.87    6.16   0
  21   1 -10  769.33    9.64   0
  22   0 -17    3.41    5.96   0
  22   4  -5  185.11    9.83   0
  23   1 -13   40.24    7.71   0
  24   2 -11  231.46    8.85   0
  25   1 -16    9.77    6.69   0
 -19   5   7   11.80    8.07   0
 -18   4   6    7.17    5.93   0
 -17   3   4  127.45    6.30   0
 -16   6  10   16.15    8.25   0
 -13   7  11   23.83    9.41   0
 -12   6  11    5.88    7.97   0
  -8   0  -2   19.16    4.57   0
   8   0  -3    2.07    5.37   0
  11   5   4   12.51    9.11   0
  13  -1 -21  104.69    9.76   0
  14   0  -7    5.95    4.91   0
  15  -1 -19   12.04    6.75   0
  15  -1 -18  264.75    8.99   0
  15  -1 -16  107.50    7.16   0
  16   0  -9    7.08    4.76   0
  16   2  -3   44.33    5.42   0
  20   0 -14  399.14    7.93   0
  22   0 -23    7.81    8.88   0
  22   0 -20    5.34    8.39   0
  22   0 -18  341.80    8.24   0
  22   2  -9   10.87    7.41   0
  23   3  -8   96.27    8.51   0
  25   1 -17    2.95    8.31   0
  26   2 -14   10.76    7.12   0
 -19   3  -1    6.55    6.76   0
 -19   3   1   14.33    7.65   0
 -18   6   9   13.46    7.26   0
 -16   2  -8   37.90    9.08   0
 -16   4   8   -0.19    5.54   0
 -10   0  -7    3.61    7.73   0
 -10   0  -5   11.29    6.34   0
   5  -1  -7    5.29    6.66   0
   6   0  -2   11.21    5.17   0
  10   2   1    3.36    5.98   0
  13  -1 -20   39.05    8.99   0
  15   1  -5    6.76    5.77   0
  18   4  -2   10.31    7.84   0
  20   0 -15    2.30    5.67   0
  20   2  -7   48.07    5.87   0
  21   3  -6   26.12    6.32   0
  22   0 -22  201.89    8.60   0
  22   0 -21    8.55    6.87   0
  23   1 -14  548.23    9.05   0
  24   2 -12  171.38    9.12   0
  24   4  -8    9.03    9.44   0
  25   1 -18  256.35    8.68   0
  26   2 -15  169.29    9.44   0
 -21   5   6   11.67    8.79   0
 -20   4   5    6.23    8.03   0
 -19   5   8    7.65    6.26   0
 -16   2   3   46.22    6.71   0
 -10   0  -4    3.71    5.76   0
 -10   4  10   16.36    7.25   0
  -8   0 -13    4.31    9.13   0
  -8   0  -1    0.44    5.59   0
  -8   4  10   -1.13    7.41   0
  -3  -1 -11   11.76    8.70   0
   7   5   6    9.19    9.35   0
   8   2   2   15.18    5.94   0
  13  -1 -19  142.54    9.58   0
  15   5   1   17.14    8.79   0
  16   0 -10  952.82   10.97   0
  17   1  -7  110.09    5.98   0
  19   1  -9  108.96    6.45   0
  20   0 -16  236.99    8.19   0
  20   4  -4   18.69    6.77   0
  22   4  -6   -0.48    6.90   0
  25   1 -20  254.47   10.25   0
  25   1 -19    9.52    6.87   0
  25   3 -11   19.08    7.09   0
  26   2 -16  102.26    9.70   0
 -20   4   6    4.86    7.65   0
 -18   2  -2    2.02    7.45   0
 -18   6  10   23.61    7.14   0
 -15   1  -3   12.68    6.87   0
 -13   1 -11   11.56    8.96   0
 -12   4  10   -0.47    6.58   0
 -11   1   3   -1.16    4.09   0
 -10   0  -9    2.23    7.00   0
 -10   0  -3    4.03    5.72   0
  13  -1 -18  436.46   10.36   0
  14   6   2    7.96    9.64   0
  16   2  -4  320.13    8.13   0
  17   3  -3   10.53    6.98   0
  18   0 -13    5.16    5.16   0
  20   0 -24   71.11   10.06   0
  20   0 -18  514.30   10.18   0
  20   0 -17    6.73    5.56   0
  20   2  -8   88.01    7.15   0
  21   1 -12  512.46    8.37   0
  21   3  -7  558.40   10.13   0
  22   2 -10  232.52    7.62   0
  23   1 -16  410.71    9.81   0
  24   2 -13   26.23    6.61   0
  25   1 -21   17.34    7.21   0
  25   3 -12   91.05    9.09   0
  26   2 -17   12.46    9.45   0
 -22   4   3    9.85    9.15   0
 -18   2   1    1.18    6.94   0
 -15   1  -6   13.86    7.45   0
 -15   1  -1   12.14    6.17   0
 -10   2   7    3.45    5.69   0
  -9   7  12   10.85   10.63   0
  11  -1 -19    7.76    8.56   0
  11  -1 -13    7.95    6.40   0
  12   4   2    1.51    7.10   0
  13   1  -4  618.38    9.23   0
  16   0 -11   -5.63    5.95   0
  17   1  -8  579.57    9.56   0
  18   0 -14  663.10   10.12   0
  19   1 -10   76.23    5.78   0
  20   0 -22  314.89   10.14   0
  20   0 -21    2.25    7.93   0
  20   0 -20  789.37   11.53   0
  20   0 -19   -1.40    5.77   0
  21   1 -13   52.69    7.14   0
  22   4  -7  187.01    9.59   0
  23   1 -17   20.13    7.62   0
  24   2 -14  384.72   10.05   0
  24   4  -9  264.02    8.83   0
 -22   4   4   14.09    8.87   0
 -21   3   0    1.14    7.04   0
 -20   4   7  164.29    7.33   0
 -14   6  12   22.00    8.46   0
 -10   0 -11   -0.72    7.47   0
   7  -1 -19   16.22   11.22   0
   7  -1  -9    1.32    5.72   0
   7   1   0    1.91    5.48   0
  12   0  -7    0.54    4.80   0
  14   0  -9    5.81    4.94   0
  18   0 -24  249.40   10.75   0
  20   4  -5    2.61    7.83   0
  21   5  -5   46.86    9.63   0
  22   2 -11   85.78    6.37   0
  23   1 -18  137.73    8.42   0
  23   3 -10   53.02    6.80   0
 -21   3   3   19.99    8.34   0
 -20   4   8   13.82    7.50   0
 -19   3   6   14.75    5.86   0
 -19   5  10    1.25    6.42   0
 -16   4  10   18.96    7.05   0
 -15   1  -9    9.80    8.73   0
 -12   0  -5    1.55    6.41   0
 -10   0  -1    0.53    4.71   0
  -8   6  12    4.44   10.45   0
  -6   0 -17   -1.45   10.93   0
  11   1  -3    8.72    5.54   0
  14   4   0    5.90    8.05   0
  15   3  -2    8.23    6.35   0
  16   0 -12 1457.94   12.68   0
  18   0 -23   -2.75    8.19   0
  18   0 -16  911.61   11.36   0
  19   1 -11  135.46    6.40   0
  20   2  -9  373.31    8.14   0
  21   1 -14    5.36    5.80   0
  21   3  -8    4.67    6.22   0
  22   2 -12   63.80    7.66   0
  23   1 -21   29.94    8.41   0
  23   1 -20  124.96    9.01   0
  23   1 -19   57.95    6.61   0
  24   2 -15  112.35    7.39   0
 -22   4   6    1.81    6.84   0
 -21   3   4   16.25    6.61   0
 -19   3   7    5.93    6.62   0
 -15   1   2    4.21    4.41   0
 -14   2   7    7.31    5.51   0
 -13   5  12   18.28    8.37   0
 -12   0  -8    4.80    6.65   0
 -12   0  -7    1.43    6.87   0
 -12   0  -3    5.79    6.36   0
 -10   0 -12    5.58    7.78   0
  -8   0 -15    6.84    9.87   0
  -6   0   1    5.71    5.54   0
   5  -1 -18    7.85   12.27   0
  14   0 -10  241.41    7.65   0
  15   5   0   17.69    8.52   0
  16   2  -5   73.09    5.55   0
  17   1  -9   43.22    5.48   0
  18   0 -22  521.93   11.26   0
  18   0 -21    2.65    7.54   0
  18   0 -20  103.83    8.36   0
  18   0 -19    3.78    7.48   0
  18   0 -18  235.60    8.23   0
  18   0 -17    0.82    5.18   0
  18   2  -7   33.13    5.35   0
  19   1 -12  289.03    8.15   0
  19   3  -6   15.63    5.41   0
  21   1 -15  219.05    7.12   0
  22   4  -8    5.07    8.58   0
  23   1 -22  273.77    9.07   0
  23   3 -11  249.03    8.07   0
  24   2 -16    2.98    6.69   0
  25   3 -14   35.26    7.17   0
 -21   3   5   64.45    6.45   0
 -21   5  10   18.05    8.15   0
 -20   2  -1   12.49    6.67   0
 -18   4  10   15.59    6.02   0
 -17   1  -5   20.46    7.85   0
 -17   1  -3   11.28    6.11   0
 -12   0  -9   -2.08    7.24   0
 -10   0 -13   -7.38    9.61   0
  -8   0   1    3.75    5.00   0
  -4   0   1    3.40    5.32   0
   8   4   4    9.73    7.77   0
   9  -1 -13    8.74    6.10   0
  10   0  -6 2394.14   17.60   0
  12   0  -8  641.76    9.60   0
  14   6   1   26.77   10.05   0
  15   1  -7    7.98    4.79   0
  16   0 -24  423.88   12.09   0
  16   4  -2    2.14    7.31   0
  17   5  -2   36.80    8.13   0
  18   4  -4    3.68    7.33   0
  19   5  -4    9.32    8.50   0
  20   2 -10   78.91    6.10   0
  21   1 -16  152.39    6.99   0
  21   3  -9  196.25    8.44   0
  22   2 -13  252.07    7.41   0
  24   2 -17  257.13    8.40   0
  24   4 -11  144.44    8.18   0
  25   3 -15  238.04    8.91   0
 -23   3   2   21.51    8.78   0
 -21   3   6   30.52    6.17   0
 -19   3   8  119.38    7.42   0
 -17   1  -7    8.07    8.75   0
 -16   4  11   31.43    7.42   0
 -12   0  -1   -3.14    5.72   0
  -9   5  12    4.72    9.12   0
   7  -1 -11   -1.76    6.77   0
  13   3  -1   15.21    6.04   0
  14   0 -11   -4.05    5.66   0
  16   0 -14    5.74    4.97   0
  17   1 -10 1382.89   12.99   0
  19   1 -13   25.56    7.03   0
  19   3  -7    8.84    6.83   0
  21   1 -18  697.77   10.90   0
  21   1 -17    3.42    5.77   0
  22   2 -14   13.26    7.42   0
  23   3 -12    5.96    6.39   0
  24   2 -19   58.62    8.80   0
  24   2 -18   23.98    6.98   0
  25   3 -16   11.93    8.95   0
 -23   3   4   10.82    8.48   0
 -21   5  11    3.17    8.86   0
 -20   4  10   13.03    7.47   0
 -17   1  -8   13.49    8.67   0
 -16   6  13   96.09    9.66   0
 -10   0   1    4.21    5.34   0
  -5  -1 -12    2.67    9.40   0
   3  -1 -17    2.61   15.17   0
   7  -1 -17   14.62    9.16   0
   9   5   4   12.22    8.50   0
  12   0  -9   -0.28    5.77   0
  14   0 -24  138.28   11.36   0
  14   2  -4   12.89    6.08   0
  15   1  -8  249.37    7.80   0
  16   0 -22   98.51    8.51   0
  16   0 -16    7.53    6.37   0
  16   6  -1  121.40    9.64   0
  19   1 -14 1061.17   11.74   0
  20   2 -11  125.94    6.21   0
  21   1 -22   10.92    8.08   0
  21   1 -21   44.86    8.16   0
  21   1 -20  257.52    9.16   0
  21   3 -10   38.45    7.48   0
  21   5  -7  198.89    9.99   0
  23   3 -13  191.12    8.89   0
  24   2 -20  142.36    8.03   0
  24   4 -12    7.67    7.22   0
  25   3 -17  144.74    9.64   0
 -19   5  12   16.36    7.96   0
 -18   6  13  109.86   10.32   0
 -14   0  -7    1.72    7.56   0
 -14   0  -5    6.47    5.53   0
 -14   0  -3   -0.04    5.82   0
 -10   6  13   23.53   10.69   0
   5   7   7   12.76   12.93   0
   8   0  -5   -0.75    4.29   0
   8   6   5    3.96    9.69   0
  10   0  -7    1.35    5.79   0
  13   1  -6  129.33    5.78   0
  14   0 -12  290.78    7.33   0
  16   0 -21   12.43    7.72   0
  16   0 -20  582.54   11.16   0
  16   0 -19    3.85    7.01   0
  16   0 -18  981.70   12.49   0
  16   0 -17    0.34    6.66   0
  17   1 -11   47.91    6.40   0
  19   5  -5  170.09    9.52   0
  20   4  -7  170.55    7.54   0
  22   2 -15  102.82    6.53   0
  22   4 -10   -1.54    7.63   0
  24   4 -13   30.74    9.35   0
  25   3 -18   42.64    7.69   0
 -24   4   8    6.94    9.09   0
 -23   3   6   27.99    6.85   0
 -22   2   0   44.61    7.33   0
 -22   2   1    0.71    6.94   0
 -22   4  10    3.41    8.02   0
 -19   1  -4   11.88    8.38   0
 -19   1  -3   10.20    7.92   0
 -19   1  -1    2.05    5.91   0
 -18   2   7   35.26    5.33   0
 -16   2   8   -2.59    5.80   0
 -16   4  12    9.51    7.12   0
 -15   1   5    1.47    5.98   0
 -15   5  13    5.16    7.34   0
 -14   0  -1    1.74    5.96   0
 -14   4  12   23.33    6.90   0
 -12   0   1   -0.83    5.76   0
  -5  -1 -13    4.48   10.10   0
  12   6   2   50.61    8.88   0
  14   0 -23   -1.38    8.44   0
  17   5  -3   12.38    6.64   0
  18   2  -9   27.33    5.50   0
  19   1 -15   38.10    5.71   0
  19   3  -8  130.79    6.80   0
  20   2 -12  516.84    8.59   0
  22   2 -16  385.91    8.44   0
  23   3 -14   94.75    7.13   0
 -23   3   7   67.65    7.22   0
 -21   5  12   35.94    7.38   0
 -19   1  -5   13.42    7.09   0
 -19   1   1    6.34    5.60   0
 -19   3  10   24.09    6.59   0
 -18   4  12    9.95    7.07   0
 -17   5  13  198.67    9.68   0
 -14   0  -9    1.26    7.92   0
  -6   0   2   12.43    5.79   0
   3   7   8    2.23   14.93   0
  10   0 -24   28.91   12.33   0
  10   4   2    7.72    6.72   0
  12   0 -10 2745.14   18.23   0
  14   0 -22  395.24   10.87   0
  14   6   0  109.86    9.29   0
  15   1  -9  200.59    6.30   0
  17   1 -12  515.67    8.46   0
  19   1 -24  100.60    9.91   0
  19   1 -17   90.09    7.02   0
  19   1 -16  140.29    6.66   0
  20   2 -13    6.40    6.61   0
  20   4  -8   13.85    7.55   0
  21   5  -8   -0.58    7.33   0
  22   2 -18  194.14    9.21   0
  22   4 -11  250.82    9.85   0
  23   3 -15    7.67    6.83   0
  24   4 -14    5.56    7.38   0
 -19   5  13   75.57    8.52   0
 -16   6  14   19.39    8.88   0
 -14   0   1   -0.35    5.72   0
 -14   6  14  120.82   10.52   0
  -7  -1 -11    4.10    8.80   0
   1   7   9    5.36   17.46   0
   6   6   6    5.84   10.77   0
   9   1  -3  423.60    9.36   0
   9   7   4    8.35   12.23   0
  10   0  -8 1513.56   15.10   0
  12   0 -23   -2.06    9.58   0
  12   2  -3    6.45    4.78   0
  13   1  -7   45.70    5.56   0
  14   0 -15    0.99    6.11   0
  15   3  -4  226.33    6.96   0
  16   6  -2   10.04    8.79   0
  17   1 -13  203.55    7.53   0
  18   2 -10  339.63    7.58   0
  19   1 -23    6.22    7.11   0
  19   1 -22  299.56    9.95   0
  19   1 -21   -0.31    8.15   0
  19   1 -20  417.52    9.99   0
  19   1 -19   51.48    7.49   0
  19   1 -18    0.45    5.41   0
  19   3  -9  504.56    9.49   0
  19   5  -6   61.39    8.25   0
  21   3 -12  119.14    7.96   0
  22   2 -20   10.47    8.10   0
  22   2 -19  154.72    7.37   0
  23   3 -16   83.52    8.41   0
  24   4 -15   57.15    7.94   0
 -24   4  10   -3.07    7.24   0
 -21   5  13  100.60    8.97   0
 -20   4  12    4.75    6.14   0
 -19   1   4   37.12    6.63   0
 -16   0  -5   -7.11    7.82   0
 -16   0  -3    4.36    5.74   0
 -16   0  -1   -2.17    6.02   0
 -11   3  11   49.52    7.71   0
  -5  -1  -4    7.63    6.56   0
   8   0  -6    0.67    5.28   0
  10   6   3   87.79   10.07   0
  12   4   0    3.45    7.15   0
  13   5   0   18.72    7.28   0
  14   0 -20  391.50   10.12   0
  14   0 -19    4.00    6.65   0
  14   0 -18   23.46    8.19   0
  14   0 -16  358.33    9.22   0
  14   4  -2   13.62    6.97   0
  15   1 -10   71.78    6.25   0
  15   5  -2   13.03    7.73   0
  16   4  -4    4.20    6.89   0
  20   2 -14  372.06    7.98   0
  20   4  -9  461.60    9.94   0
  21   5  -9  175.89    9.96   0
  22   2 -22   67.03    7.77   0
  22   2 -21  227.58    8.79   0
  22   4 -12   22.57    8.44   0
  23   3 -17  206.75    8.05   0
  24   4 -16   -0.52    9.22   0
 -24   4  11  115.28    9.33   0
 -23   3   9   53.37    7.07   0
 -22   4  12   10.52    8.04   0
 -21   1  -3    7.41    9.36   0
 -20   2   8   78.18    6.05   0
 -17   1   6   19.34    6.19   0
 -14   0 -11    3.70    8.70   0
 -12   6  14   -0.86   10.35   0
 -10   0   3    6.87    5.14   0
  -9  -1  -5    9.85    7.12   0
  10   0 -23   -2.77   11.50   0
  12   0 -22   10.44    9.64   0
  16   2  -8    6.83    5.03   0
  17   1 -24  392.20   11.85   0
  17   1 -14   17.52    5.54   0
  17   3  -7  873.04   10.48   0
  18   2 -11  357.42    7.70   0
  18   6  -5  201.87   10.38   0
  20   2 -15  528.24    8.92   0
  21   3 -13  351.73    8.60   0
  23   3 -19  291.64   10.49   0
  23   3 -18   28.21    7.16   0
 -25   3   8   27.44    7.54   0
 -24   2   4   28.37    7.23   0
 -24   2   5   24.60    8.75   0
 -23   3  10   46.53    8.21   0
 -21   1   3   -3.66    7.58   0
 -21   3  11    7.00    7.21   0
 -20   4  13   20.60    7.92   0
 -19   5  14   17.29    8.45   0
 -17   5  14    8.49    9.07   0
 -16   0   1    2.30    5.07   0
 -15   1   7    2.85    5.87   0
 -15   5  14    7.80    7.87   0
 -12   0   3    2.33    4.76   0
  -8   0   3    5.81    4.23   0
   4   6   7   31.00   11.54   0
   5  -1 -15    2.52    9.34   0
  10   0  -9   16.65    6.19   0
  11   7   2   87.49   12.19   0
  13   1  -8 1430.96   13.07   0
  14   2  -6  700.36    9.53   0
  14   6  -1   26.23   10.00   0
  15   1 -11   97.14    5.78   0
  15   3  -5    3.00    6.37   0
  16   6  -3   11.53    8.81   0
  17   1 -23    0.58    8.72   0
  17   1 -15  252.60    7.24   0
  18   2 -12    9.79    6.85   0
  18   4  -7  185.67    8.29   0
  19   5  -7   20.26    7.07   0
  20   2 -16   10.26    6.05   0
  20   4 -10   15.73    7.76   0
  21   3 -14   11.02    6.30   0
  21   5 -10   12.29    7.95   0
  22   4 -13  353.41    8.97   0
  23   3 -20    9.92    7.61   0
 -24   4  12    0.14    9.12   0
 -18   0  -3    8.96    7.89   0
 -18   0  -2   18.36    7.13   0
 -16   0  -9   -0.18    9.42   0
 -14   0   3    7.81    4.66   0
  -8   2   9    7.42    6.96   0
  -7  -1  -3    7.11    5.90   0
   5  -1 -13    4.24    8.18   0
   7   7   5   14.02   12.48   0
   8   0 -23    5.65   11.81   0
  12   0 -21    3.73    7.87   0
  12   0 -13    5.54    6.05   0
  12   2  -4  698.05   10.11   0
  13   3  -3  202.90    7.30   0
  16   2  -9  397.09    8.03   0
  16   4  -5   53.28    7.11   0
  17   1 -22  164.05    9.58   0
  17   1 -21  147.14    8.76   0
  17   1 -17   17.47    6.90   0
  17   1 -16  977.81   10.92   0
  17   3  -8   77.91    7.26   0
  17   5  -5  199.67    9.07   0
  19   3 -11  408.22    9.22   0
  20   2 -23  323.88   11.03   0
  20   2 -18  187.64    8.85   0
  20   2 -17  286.62    7.97   0
  21   3 -15  457.01   10.01   0
  22   4 -14    5.62    7.00   0
 -24   2   7    6.25    8.12   0
 -23   1   1   -0.47    8.47   0
 -23   3  11  238.15    8.74   0
 -19   3  12   34.12    5.81   0
 -18   0  -5   -4.49    8.67   0
 -18   0   1    7.08    6.82   0
 -16   0   3    3.20    5.83   0
 -13   3  12    7.90    6.31   0
  -9   1   7    0.28    5.28   0
   1  -1 -16   33.04   17.89   0
   6   0 -23   -2.39   13.59   0
   7   1  -2 2193.43   19.97   0
   8   6   4   69.79   10.57   0
   9   1  -4   23.61    5.84   0
  10   0 -22  349.95   12.72   0
  10   4   1    0.07    6.95   0
  11   1  -6 2667.99   17.77   0
  11   5   1  169.43    8.78   0
  12   0 -20  271.01    9.82   0
  12   0 -19    0.05    8.09   0
  12   0 -14   74.34    7.40   0
  13   5  -1    8.84    7.56   0
  14   4  -3  731.01   11.23   0
  15   1 -12 1425.92   12.46   0
  17   1 -20   81.15    6.92   0
  17   1 -19  127.98    7.21   0
  17   1 -18  784.24   10.58   0
  18   2 -13  253.87    7.09   0
  18   4  -8   10.06    7.21   0
  18   6  -6   27.19    9.44   0
  20   2 -22  128.59    7.52   0
  20   2 -21   65.30    7.40   0
  20   2 -20  291.69    8.26   0
  20   2 -19   10.24    6.66   0
  20   4 -11  119.49    8.28   0
  21   5 -11    6.34    7.27   0
  22   4 -15  130.03    9.46   0
 -25   3  10   21.27    7.14   0
 -24   4  13   33.09    9.00   0
 -23   1   3   20.24    7.84   0
 -22   2   9   11.65    6.29   0
 -21   3  12   99.33    6.59   0
 -19   1   7   -1.43    5.14   0
 -19   5  15   32.45   10.41   0
 -18   0  -7   10.05    9.75   0
 -18   4  14    9.39    7.46   0
 -14   6  15   10.49   10.42   0
 -11  -1  -9    2.11    8.44   0
  -6   0   3    0.49    5.07   0
   4   0  -3    9.55    5.82   0
  12   0 -18 1155.25   14.39   0
  12   0 -17    7.16    6.87   0
  12   0 -16  530.66   10.68   0
  12   0 -15    2.69    6.79   0
  13   1  -9   35.82    5.27   0
  14   2  -7    0.55    4.84   0
  15   1 -24    1.77    9.35   0
  15   1 -13   18.59    6.10   0
  15   3  -6  135.59    7.15   0
  16   2 -10  371.70    7.76   0
  16   6  -4  134.88    9.37   0
  18   2 -14  296.47    8.85   0
  19   3 -12   42.95    6.01   0
  21   3 -17   37.22    6.90   0
  22   4 -16   12.31    8.61   0
 -25   3  11   15.86    8.59   0
 -23   1   4   -2.23    6.56   0
 -23   3  12    7.91    7.72   0
 -22   4  14    2.41    8.03   0
 -21   5  15  208.79   10.18   0
 -20   4  14   -0.17    6.35   0
 -18   0   3    6.97    6.60   0
 -17   5  15  169.06    9.68   0
 -16   4  14   -1.17    7.15   0
  -7  -1 -14    5.12   11.50   0
   0   4   8    9.32   13.66   0
   2   6   8   36.16   12.47   0
   6   2   1   34.74    6.96   0
   7   5   4   87.11    9.09   0
   8   0 -22  191.50   12.68   0
   9   7   3    6.55   10.65   0
  10   0 -21    0.12    8.78   0
  10   6   2   78.38    8.68   0
  14   6  -2   94.77    8.91   0
  15   1 -23   29.01    8.63   0
  15   1 -14 1119.65   11.99   0
  16   4  -6   27.02    7.10   0
  17   3  -9  124.98    6.55   0
  17   5  -6    6.87    7.69   0
  19   3 -13  170.00    8.66   0
  19   5  -9  319.57    9.74   0
  20   4 -12   13.12    6.30   0
  21   3 -20  130.94    9.11   0
  21   3 -19   44.11    8.67   0
  21   3 -18   99.01    7.38   0
  21   5 -12   39.45    7.34   0
  22   4 -17   12.66    7.74   0
 -26   2   7   77.50    8.05   0
 -24   4  14    5.24    8.92   0
 -20   0  -3   -4.98    8.19   0
 -20   0  -1    3.56    6.40   0
 -20   0   1   11.15    6.79   0
 -19   3  13  131.42    6.80   0
 -14   0   5    3.33    5.80   0
 -14   4  14   16.18    8.05   0
 -13  -1  -7    4.77    8.45   0
 -11   1   8   19.78    4.57   0
 -11   5  14   -0.20    8.98   0
 -10   2  10    4.13    5.70   0
   1  -1  -7    0.57   12.95   0
  10   0 -20 1117.51   16.09   0
  10   0 -11    4.21    5.00   0
  11   1  -7  380.46    7.86   0
  11   3  -2   18.47    6.19   0
  11   7   1   23.36    9.20   0
  12   2  -5  342.23    7.82   0
  12   6   0   18.77    8.17   0
  13   1 -10 1428.42   12.91   0
  13   3  -4  220.27    7.30   0
  15   1 -22  354.41   10.55   0
  15   1 -15  262.25    8.38   0
  15   5  -4    5.73    7.36   0
  16   2 -11   83.17    5.89   0
  18   2 -23    9.60    9.06   0
  18   2 -16  679.08   10.54   0
  18   4  -9   24.00    6.19   0
  18   6  -7   98.07    8.23   0
  20   4 -13   32.41    7.75   0
  21   3 -21  322.90    9.29   0
  21   5 -13   90.67    7.85   0
  22   4 -18    4.58    7.46   0
 -26   2   8   22.21    7.18   0
 -25   3  12   86.49    7.20   0
 -23   3  13  175.11    9.21   0
 -20   0   2   -3.08    5.60   0
 -18   0   4   14.83    5.31   0
 -15   3  13   17.75    6.88   0
 -13  -1  -8   39.30    7.58   0
 -12   0   5    2.33    4.06   0
 -11  -1 -11   17.07    9.45   0
  -9  -1 -13    3.64   11.17   0
   6   6   5  160.21   11.53   0
   8   2  -1   57.21    6.43   0
   8   4   2   24.03    7.93   0
   9   5   2   19.32    8.10   0
  10   0 -12 2202.77   18.02   0
  10   2  -3 2722.21   18.66   0
  13   1 -24  357.52   11.48   0
  13   5  -2   88.52    8.33   0
  14   2  -8 1115.58   11.15   0
  14   4  -4   50.03    5.71   0
  15   1 -21   29.98    6.46   0
  15   1 -20  841.66   12.42   0
  15   1 -19    6.54    7.18   0
  15   1 -18  353.55    9.25   0
  15   1 -17  119.86    7.29   0
  15   1 -16  113.10    6.27   0
  15   3  -7   77.01    5.97   0
  16   2 -12  892.71   11.30   0
  16   6  -5   49.07    8.94   0
  17   3 -10   80.08    6.31   0
  17   5  -7  358.12    9.92   0
  18   2 -22  243.48   10.01   0
  18   2 -21  116.95    8.76   0
  18   2 -20   94.55    8.10   0
  18   2 -19  266.24    8.96   0
  18   2 -18  179.27    7.95   0
  18   2 -17  112.09    6.74   0
  19   3 -14  232.25    7.31   0
  19   5 -10   -2.07    8.19   0
 -25   1   5   10.37    8.57   0
 -23   1   7    9.19    6.30   0
 -22   4  15  111.68    9.29   0
 -20   0   3    7.13    5.60   0
 -15  -1  -3   12.03    6.90   0
 -12   2  11    9.24    5.83   0
 -10   0   5    5.09    4.19   0
   3  -1 -14   56.64   11.81   0
   6   0 -22  253.95   14.10   0
   8   0 -21    7.35   10.70   0
   9   1  -5  834.13   11.30   0
  10   0 -19    0.99    7.16   0
  10   4   0    1.64    7.11   0
  12   4  -2   30.80    6.48   0
  13   1 -23    4.52    9.82   0
  13   1 -11  236.81    6.86   0
  16   4  -7  893.64   10.92   0
  17   3 -11  253.69    8.50   0
  18   4 -10   17.46    6.38   0
  18   6  -8  104.96    9.91   0
  19   3 -16   27.25    7.93   0
  19   3 -15   53.51    6.34   0
  20   4 -14    2.93    6.39   0
  21   5 -15  305.14   10.81   0
 -25   3  13   61.19    7.35   0
 -22   0  -2   13.36    8.75   0
 -22   0  -1    6.53    7.05   0
 -22   0   1    5.73    7.89   0
 -21   3  14   13.15    7.51   0
 -20   2  12  473.05    8.72   0
 -19   5  16    9.07    8.91   0
 -15  -1  -6   16.48    7.74   0
  -7  -1 -15   28.49   13.84   0
   3  -1 -13  300.28   14.89   0
   3  -1 -11   87.95   10.89   0
   4   0 -22  332.61   17.64   0
   5   1  -1  188.13    9.19   0
   6   0  -6 6074.76   34.73   0
   7   7   4  152.09   11.96   0
   8   0  -9    3.75    5.44   0
   8   6   3  165.22   10.26   0
  10   0 -18  251.11    9.45   0
  10   0 -14 3180.86   21.66   0
  12   2  -6   61.82    5.61   0
  13   1 -12   91.86    6.54   0
  13   3  -5 1328.78   12.56   0
  14   2  -9  842.10   10.50   0
  14   6  -3   66.90    8.34   0
  15   3  -8  163.21    7.37   0
  16   2 -13  154.72    6.49   0
  18   4 -11  694.26   11.01   0
  19   3 -17  671.56   11.01   0
  19   5 -11  267.82    7.95   0
  20   4 -15  402.13    8.97   0
 -25   1   7   15.15    6.78   0
 -23   1   9    9.09    7.56   0
 -23   3  14   82.34    7.35   0
 -22   2  12   61.21    6.34   0
 -20   0   5    1.36    5.54   0
 -17   3  14   10.19    7.44   0
 -17   5  16   45.96    8.76   0
 -16   4  15  565.30   11.37   0
 -12   4  14    1.69    8.04   0
  -7   3  11   18.52    8.71   0
   0   6   9  142.32   15.60   0
   3  -1 -12 1089.11   22.68   0
   3   7   7   36.61   13.23   0
   4   4   5  334.47   12.02   0
   5   5   5  665.42   15.07   0
   8   0 -20    2.14   10.39   0
   9   7   2   27.00   10.58   0
  10   0 -16  116.29    8.15   0
  10   6   1   15.46    8.27   0
  11   1 -24  184.41   11.10   0
  11   7   0  111.24   11.10   0
  12   6  -1  217.46    9.72   0
  13   1 -22  663.49   12.28   0
  13   1 -13  203.57    7.79   0
  13   7  -2  138.91   10.60   0
  14   4  -5  644.13   10.35   0
  16   2 -23  195.36   10.08   0
  16   2 -14  133.68    6.57   0
  16   4  -8    1.62    7.15   0
  17   3 -12  183.94    7.03   0
  17   5  -8   25.88    6.42   0
  18   6  -9    3.19    7.27   0
  19   3 -22  133.05    8.08   0
  19   3 -21   23.79    8.67   0
  19   3 -20   19.91    8.43   0
  19   3 -19  361.82    8.59   0
  19   3 -18    7.98    6.23   0
  19   5 -12   23.16    8.70   0
  20   4 -17  545.20   11.09   0
 -25   1   8    3.67    7.00   0
 -25   3  14   45.40    7.16   0
 -24   2  12  170.31    7.42   0
 -22   4  16    8.61    8.70   0
 -20   4  16   -1.95    8.47   0
 -17  -1  -5   21.72    8.29   0
 -17  -1  -3   10.59    7.54   0
 -14   6  16   49.51   12.88   0
 -13  -1 -11    8.73   10.39   0
 -11  -1 -13   64.23   12.59   0
  10   2  -4  353.28    8.15   0
  11   3  -3  619.56    9.88   0
  13   1 -21  132.16    8.93   0
  13   5  -3  184.28    8.86   0
  14   2 -10  465.13    8.48   0
  16   2 -15 1028.72   11.15   0
  17   3 -13 1253.00   12.70   0
  18   4 -12   17.53    6.24   0
  20   4 -19   44.22    7.98   0
  20   4 -18   -0.65    7.53   0
 -26   2  12   86.41    7.26   0
 -24   0   2   34.55    8.56   0
 -23   3  15    5.37    7.90   0
 -20   2  13   -2.57    5.49   0
 -18   0   7    4.30    5.29   0
 -15  -1  -9    2.37    9.11   0
 -15   5  16    7.52    9.78   0
 -14   0   7    0.59    4.62   0
  -8   0   5    5.46    4.35   0
  -7  -1   0    1.01    5.68   0
   4   2   2  146.94    9.38   0
   4   6   6  316.85   13.21   0
   6   0 -21    2.03   10.14   0
   7   3   1 2008.92   18.77   0
   7   5   3  125.94    9.44   0
   8   0 -19    5.78    8.59   0
   8   0 -10 2742.09   21.03   0
   9   1  -6 1631.18   15.03   0
   9   3  -1   16.45    6.30   0
  11   1 -23   19.55    9.30   0
  11   5  -1  701.38   11.83   0
  12   2  -7 1252.59   12.31   0
  13   1 -19  218.75    9.22   0
  13   1 -15  256.90    8.03   0
  13   3  -6  248.05    7.06   0
  14   6  -4    7.14    8.47   0
  15   3  -9 1460.30   12.63   0
  15   5  -6   59.29    7.93   0
  16   2 -20  391.30   10.00   0
  16   2 -18  550.04   10.05   0
  16   2 -17  210.48    8.13   0
  16   2 -16   77.32    6.45   0
  16   4  -9  797.17   11.13   0
  16   6  -7  217.42    9.63   0
  17   3 -14    9.24    6.97   0
  17   5  -9  106.91    6.87   0
  18   4 -13  505.90   10.46   0
  19   5 -13  120.00    7.93   0
 -25   3  15  222.55   10.27   0
 -22   0   6    1.89    6.13   0
 -20   0   7   11.63    5.69   0
 -19  -1  -1    6.50    7.51   0
 -19   3  15   46.10    7.87   0
 -19   5  17  167.11   10.31   0
 -18   4  16   37.04    8.84   0
 -17  -1  -7   -1.36    9.24   0
 -15  -1   2    3.75    5.12   0
  -4   0   3    9.00    5.78   0
   1  -1 -15  118.67   16.02   0
   1   3   6  295.08   14.90   0
   6   2   0  220.55    8.30   0
   6   4   3  518.30   12.31   0
   8   2  -2 3311.59   21.86   0
   9   5   1  314.14   10.03   0
  10   4  -1  817.20   12.06   0
  11   1 -10 1196.56   12.93   0
  13   1 -17   44.18    5.65   0
  13   1 -16 1940.98   15.10   0
  14   2 -11  999.09   10.80   0
  14   4  -6   71.37    5.99   0
  15   3 -10   65.32    7.28   0
  17   3 -15  441.26    9.72   0
  18   4 -14    3.85    7.55   0
 -26   2  13  104.87    7.58   0
 -24   0   5   -0.10    6.17   0
 -22   2  14    8.31    7.30   0
 -19  -1  -4   15.63    8.26   0
 -19  -1  -3   10.71    6.59   0
 -19  -1   1   14.26    6.67   0
 -17  -1  -8   18.92    9.48   0
 -12   0   7   -0.34    4.53   0
  -9  -1 -15    5.15   14.77   0
  -9   5  14   29.86   11.65   0
  -7  -1 -16   96.26   18.89   0
   4   0 -21    3.91   12.06   0
   5   7   5  201.31   12.16   0
   6   0  -7    3.19    5.72   0
   6   6   4   39.36    9.16   0
   8   0 -18  635.87   12.77   0
   8   4   1 1266.66   15.48   0
  10   6   0  218.18   10.37   0
  11   1 -22  138.86    9.45   0
  11   3  -4  328.54    8.78   0
  12   2  -8  535.89    9.43   0
  13   5  -4   15.03    7.36   0
  14   2 -23   81.52    9.42   0
  14   2 -12  242.91    7.49   0
  15   5  -7  205.88    8.64   0
  16   4 -10   21.53    7.22   0
  16   6  -8   -1.89    8.21   0
  17   3 -22   22.46    9.04   0
  17   3 -21  675.55   11.72   0
  17   3 -16  179.16    7.13   0
  19   5 -16    2.35    8.84   0
  19   5 -15   45.44    7.41   0
 -25   1  11   11.91    6.45   0
 -24   0   7   13.53    7.29   0
 -23   3  16   68.45    8.69   0
 -20   4  17  341.57   11.77   0
 -17  -1   3    5.37    4.90   0
 -17   5  17   -1.90    9.92   0
 -16   4  16   -0.94    7.28   0
 -13   3  14   16.16    6.54   0
 -11   5  15  430.71   15.26   0
   6   0 -20 1026.37   17.15   0
   7   7   3   21.15   10.19   0
   8   0 -12  613.46   11.17   0
   8   6   2   19.73    7.70   0
   9   1 -23    9.79   10.55   0
   9   1  -7    6.10    4.82   0
   9   7   1  100.30    9.33   0
  10   2  -5  369.23    8.16   0
  11   1 -21  121.18    9.06   0
  13   3  -7  968.86   10.76   0
  14   2 -22  226.38   10.00   0
  14   2 -13  134.02    7.16   0
  14   4  -7   16.28    6.52   0
  14   6  -5  261.35    8.30   0
  15   3 -11  286.04    7.38   0
  17   3 -19  371.45    8.34   0
  17   5 -11  255.43    7.93   0
  18   4 -17  168.57    9.08   0
  19   5 -17  276.15    9.07   0
 -27   1  11   37.55    9.10   0
 -23   1  12   -0.43    5.75   0
 -21  -1  -3    7.38    8.69   0
 -21  -1   0    8.00    8.03   0
 -21   3  16   41.65    6.41   0
 -20   0   9    4.44    6.40   0
 -18   0   9    0.71    5.88   0
 -10   6  15   33.02   15.66   0
  -8   4  13 1017.30   21.01   0
  -3  -1  -2  448.09   14.87   0
   1   7   8  174.54   14.57   0
   3   5   6   10.29    9.01   0
   8   0 -16 1783.87   17.65   0
   8   0 -14  429.91   10.29   0
   9   3  -2  385.20    9.35   0
  11   1 -20  701.91   11.93   0
  11   1 -12 2824.07   18.36   0
  11   5  -2   68.23    7.52   0
  14   2 -14 1142.36   12.32   0
  16   4 -11   49.47    5.81   0
  16   6  -9  158.95    8.94   0
  17   5 -12   16.42    7.86   0
  18   4 -20   13.63    7.35   0
  18   4 -19  485.72    9.45   0
  18   4 -18    9.75    6.77   0
 -26   0   7   -1.70    8.41   0
 -24   2  15   99.74    7.97   0
 -22   2  15   87.72    7.37   0
 -19   3  16   30.95    7.39   0
 -18   4  17  124.50   10.14   0
 -16   0   9    9.22    4.67   0
 -13   5  16   40.82   11.14   0
 -10   0   7    4.99    5.23   0
 -10   4  14   27.62    9.28   0
  -8   0   6    1.34    4.99   0
   2   0 -21   -0.18   13.02   0
   6   0 -19    1.36    8.86   0
   9   1 -22  568.96   13.75   0
  10   4  -2   31.84    7.12   0
  11   1 -19    8.11    7.40   0
  12   6  -3    2.17    6.34   0
  13   3  -8  230.84    6.87   0
  13   5  -5  896.98   12.11   0
  14   2 -20  216.99    7.91   0
  14   2 -19  275.22    8.89   0
  14   2 -16  414.43    8.96   0
  14   2 -15   63.25    5.84   0
  14   6  -6  192.41    9.17   0
  16   4 -12   11.91    5.89   0
 -27   1  12   24.60    7.08   0
 -26   2  15  175.92    8.21   0
 -25   3  17  117.41    9.67   0
 -24   0   9    6.89    6.16   0
 -23  -1   1    0.98    8.60   0
 -23   1  13   28.88    7.41   0
 -23   3  17  156.94    9.34   0
 -22   4  18   -4.07    9.34   0
 -21   1  13   56.04    6.98   0
 -20   2  15  392.65    9.41   0
 -19  -1   5   46.14    6.60   0
 -15  -1   5    6.84    5.38   0
 -12   4  15  387.12   12.14   0
 -12   6  16   33.79   14.19   0
  -6   4  12   46.95   14.19   0
  -5  -1   0 6777.56   39.20   0
  -1  -1  -4 1232.11   37.80   0
  -1   5   9  586.30   20.35   0
   1  -1 -14 1231.96   26.71   0
   2   4   6    8.38    9.11   0
   2   6   7  291.17   12.93   0
   5   5   4   43.51    8.68   0
   7   1 -23    2.63   10.82   0
   7   3   0   21.04    6.48   0
   7   5   2  169.92    9.73   0
  10   2  -6 1770.80   14.82   0
  10   6  -1  291.35    9.74   0
  11   1 -18  847.48   12.38   0
  11   1 -14  183.03    8.35   0
  11   3  -5  331.53    7.61   0
  11   7  -2   37.84    8.92   0
  13   7  -5  105.00    9.56   0
  15   3 -22  134.37    9.41   0
  15   5  -9  625.88   10.81   0
  16   6 -10   28.30    6.93   0
  17   5 -14   20.49    8.30   0
 -27   1  13   47.57    8.84   0
 -25   1  13    1.84    6.56   0
 -23  -1   3   22.13    8.27   0
 -21   3  17   29.89    8.25   0
 -19   1  13   30.69    5.37   0
 -15   5  17  200.11   11.79   0
 -14   0   9    0.77    4.82   0
  -9  -1   3  400.57    9.17   0
  -5   1   7    8.31    6.41   0
  -2   6  10  109.58   15.71   0
   1  -1  -8  541.59   23.19   0
   3   3   4  306.38   11.57   0
   3   7   6  202.38   12.90   0
   4   0  -5    3.14    6.32   0
   6   0 -18  675.16   14.07   0
   8   4   0    4.32    6.77   0
   9   7   0  173.52    9.84   0
  12   2 -22   38.47    8.61   0
  13   5  -6    3.16    6.76   0
  14   6  -7    8.45    7.88   0
  15   3 -20   64.84    8.31   0
  15   3 -15  498.04    9.69   0
  16   4 -14   -4.82    6.07   0
  16   6 -11   96.31    9.46   0
  17   5 -15  337.28    8.91   0
 -26   2  16  104.28    9.58   0
 -24   2  16    9.43    6.47   0
 -23  -1   4    6.48    6.41   0
 -20   4  18   11.33    8.96   0
 -17   1  13  155.28    7.28   0
   3   1   0   24.94    7.38   0
   4   6   5  234.29   11.18   0
   5   7   4    7.45   10.28   0
   6   0  -9   -1.82    6.00   0
   6   2  -1 1338.02   15.72   0
   6   4   2    2.16    7.89   0
   6   6   3  208.69   10.85   0
   7   7   2   84.24    9.20   0
   8   6   1  374.83   10.63   0
   9   1  -9   53.95    6.92   0
  13   7  -6   15.88    9.09   0
  15   3 -17  840.62   10.38   0
  15   3 -16    4.63    6.11   0
  15   5 -10   12.04    6.31   0
  16   4 -21  335.35    9.62   0
  16   4 -20    4.82    8.60   0
  16   6 -12  240.76   10.08   0
  17   5 -17    9.19    7.04   0
 -27   1  14   55.94    9.17   0
 -25  -1   3    9.95    9.34   0
 -25   3  18   27.97    9.38   0
 -24   0  11   -1.92    5.90   0
 -21   1  14    8.91    5.36   0
 -20   2  16   10.56    7.31   0
 -19  -1   7   -0.19    6.90   0
 -19   3  17  493.11   11.05   0
 -18   0  11   -1.15    6.29   0
 -17   5  18   38.65   10.80   0
 -16   4  17  263.90   11.16   0
 -12  -2  -5   47.97    8.70   0
 -11   3  14  169.72    9.66   0
  -7  -1   2 2428.14   20.64   0
   6   0 -17    4.10    8.19   0
   7   1 -22    7.70   10.21   0
   9   3  -3 1465.89   14.05   0
  12   4  -6    7.65    5.43   0
  13   3 -10  135.52    6.35   0
  16   4 -19    0.42    6.73   0
  16   4 -18   -1.49    6.69   0
 -26   0  11    2.49    6.79   0
 -26   2  17   -0.51    8.98   0
 -25  -1   5    5.44    7.29   0
 -23  -1   7    4.12    7.78   0
 -23   3  18   12.25    8.88   0
 -19   1  14  826.72   10.90   0
 -16  -2  -3    9.46    8.45   0
 -13   3  15  199.40    8.49   0
 -12  -2  -3   29.95    7.15   0
 -12   0   9    0.52    5.95   0
 -11  -1   5   87.00    6.56   0
 -11   1  11   39.58    6.12   0
 -10  -2  -7  102.24    8.34   0
 -10  -2  -4   19.77    6.68   0
 -10   0   8 1437.31   14.77   0
  -9   3  13  577.85   14.43   0
  -1   7   9   80.24   13.77   0
   0   2   5 1923.01   39.86   0
   1  -1 -13   14.62   12.17   0
   2   0 -20  414.72   16.14   0
   4   0 -19   -0.40   10.22   0
   6   0 -16  127.66    9.39   0
   6   0 -10  934.01   13.89   0
   9   5  -1   34.82    5.98   0
  10   6  -2   26.60    8.11   0
  12   2 -20  287.05    8.14   0
  13   3 -22   74.81    9.84   0
  15   5 -12   97.51    8.49   0
 -27   1  15    8.85    8.72   0
 -25  -1   7    7.16    8.06   0
 -25   1  15  117.73    7.26   0
 -24   2  17  262.00    8.19   0
 -23   1  15    2.34    7.50   0
 -21   3  18   84.41    8.53   0
 -18   4  18    1.30    8.53   0
 -15   3  16    7.55    7.04   0
 -14  -2  -7   -2.99    8.88   0
 -10  -2  -9    8.05    9.94   0
  -8  -2  -8  281.40   11.43   0
  -8  -2  -7   93.62    9.05   0
  -8  -2  -6  721.17   13.99   0
  -8  -2  -5   38.30    8.22   0
  -2   4   9 1350.10   32.49   0
   4   2   1  591.36   12.64   0
   6   0 -15    7.78    8.03   0
   7   5   1  948.59   14.08   0
  13   3 -21  510.87   11.08   0
  14   4 -12   35.21    7.47   0
 -28   0  12   47.34    9.16   0
 -25  -1   8    4.53    8.25   0
 -22   2  17    8.62    6.34   0
 -21   1  15  201.14    6.72   0
 -18  -2  -4   41.99    8.60   0
 -18  -2  -2    6.22    7.51   0
 -18   2  16  576.79   10.78   0
 -17   1  14   21.80    6.11   0
 -17   3  17    8.70    7.42   0
 -16  -2  -6    6.07    8.34   0
 -14  -2  -8  183.84   11.55   0
 -12  -2  -9  152.50   11.59   0
  -8  -2  -9  715.21   16.86   0
  -8  -2  -4  761.93   13.90   0
  -6   2  10  325.08   12.25   0
   1   5   7  713.13   16.73   0
   7   1 -21  171.57    9.95   0
   7   7   1   95.14    9.31   0
   8   6   0  163.94    8.51   0
  12   6  -6   13.40    7.88   0
  13   3 -20   25.75    8.36   0
  14   4 -21   15.02    9.58   0
  14   6 -10    8.36    6.41   0
  15   5 -14    6.72    6.37   0
 -26   0  13    3.09    6.79   0
 -24   0  13    7.86    6.00   0
 -23  -1   9   13.26    6.36   0
 -23   3  19  227.24    9.96   0
 -22   0  13    3.55    5.83   0
 -20  -2  -1   10.01    8.59   0
 -20   4  19   38.68    9.15   0
 -19   1  15   39.15    7.06   0
 -18  -2  -5   28.95    9.05   0
 -18  -2   1   -1.72    5.73   0
 -16  -2  -7   41.83    9.14   0
 -14  -2   1   17.65    6.81   0
 -12  -2   0   10.66    6.47   0
 -10  -2 -10   91.27   11.30   0
  -7   1   9   11.99    7.10   0
  -7   3  12  358.55   13.80   0
  -3  -1  -1  530.18   15.38   0
   0   6   8  298.92   13.83   0
   1   7   7   76.85   12.19   0
   4   0 -18  275.32   11.50   0
   5   7   3    3.75    9.58   0
   6   6   2  211.66   10.23   0
  10   2 -21   20.80    8.54   0
  11   5  -5   20.03    5.70   0
  13   3 -18  125.55    8.28   0
  13   3 -14   17.29    6.17   0
  13   5  -9    7.68    5.81   0
  13   7  -9    5.83    9.33   0
  14   4 -20    6.95    6.77   0
  14   4 -19  764.83   12.39   0
  14   4 -14   21.96    5.88   0
  15   5 -18   25.31    7.40   0
  15   5 -17  344.80    9.00   0
  15   5 -16   -1.86    6.98   0
 -28   0  13   12.31    7.44   0
 -24   2  18   32.85    6.60   0
 -23   1  16  365.07    8.35   0
 -19   3  18   16.97    8.18   0
 -16  -2  -8   40.60   10.90   0
 -13  -1   7   49.42    5.17   0
 -12  -2 -10  151.36   12.26   0
 -11  -1   6 2398.97   16.86   0
  -8  -2 -10  155.62   12.31   0
  -8  -2  -3  636.20   12.02   0
   0   0 -20  307.98   16.15   0
   3   7   5   14.03   10.11   0
  11   3 -22   16.72    8.84   0
  14   4 -18    1.57    6.24   0
  14   4 -16   57.73    6.90   0
 -28   0  14  311.09   10.75   0
 -27  -1   9    1.78    7.44   0
 -27   1  17    4.74    8.54   0
 -26   0  14    7.93    6.79   0
 -24   0  14  498.97    8.96   0
 -22  -2   1    0.80    6.74   0
 -22  -2   3   29.50    8.23   0
 -22   0  14   26.35    6.92   0
 -22   2  18  172.65    8.69   0
 -21   1  16  163.93    8.37   0
 -21   3  19   38.10    8.70   0
 -16   0  12 1287.23   11.96   0
 -16   2  16   49.95    7.02   0
 -16   4  18    7.09    9.50   0
 -15   5  18   17.04   11.62   0
 -14   4  17  524.65   13.54   0
 -13   5  17   52.83   12.10   0
 -12   0  10 2756.94   18.04   0
 -12   2  14   49.23    7.21   0
 -12   4  16    0.98    9.45   0
 -10  -2   0 1070.25   13.23   0
  -9  -1   5  740.71   11.12   0
  -6  -2  -8 1099.00   20.26   0
  -6  -2  -7  467.82   13.82   0
  -6   0   6 5601.36   33.09   0
   2   0 -19   10.06   10.85   0
   2   6   6   11.12    8.82   0
   4   6   4   14.78    7.88   0
   8   2 -22  258.34   10.71   0
  10   2 -10   12.42    5.19   0
  11   5  -6    9.37    7.02   0
  13   7 -11   40.41    9.55   0
 -25  -1  11    2.29    7.84   0
 -25   1  17   10.18    6.28   0
 -24  -2   2   13.36    9.00   0
 -20  -2   5    3.80    6.68   0
 -15   1  14  878.21   10.85   0
 -14  -2 -10   51.98   12.59   0
 -13   1  13  156.67    6.65   0
 -11   1  12 2037.11   17.50   0
 -11   5  16   20.26   13.05   0
 -10  -2 -11  357.41   15.38   0
 -10   0   9   17.78    4.91   0
 -10   2  13   98.19    8.21   0
 -10   4  15  275.34   13.92   0
  -8  -2  -2   15.92    5.86   0
  -6  -2  -9    2.52   10.58   0
  -3   1   6  352.86   15.20   0
   5   1 -21   14.14    8.59   0
   7   1 -19   26.44    7.80   0
   7   5   0   -1.09    6.88   0
   7   7   0   11.83    8.20   0
  13   5 -12   13.08    7.75   0
  14   6 -16   79.05    7.68   0
  14   6 -15   10.08    7.42   0
 -28   0  15    2.48    7.22   0
 -27  -1  11   27.52    7.37   0
 -24  -2   4   22.23    8.99   0
 -24  -2   5   27.14    7.98   0
 -24   0  15    5.34    7.14   0
 -24   2  19   38.43    8.39   0
 -23   1  17   15.37    6.28   0
 -23   3  20   15.38    9.58   0
 -21  -1  11    4.79    5.21   0
 -20   0  14  309.68    7.42   0
 -20   2  18  157.87    8.71   0
 -19   1  16  138.30    7.67   0
 -17  -1  10 1279.76   11.75   0
 -17   3  18  142.76    9.74   0
 -15  -1   9  179.73    6.32   0
 -15   3  17  563.59   12.70   0
 -13  -1   8 1467.91   12.74   0
 -13   3  16  289.46   10.46   0
 -12  -2 -11   15.81   11.59   0
  -8  -2 -11   79.88   12.13   0
  -6  -2  -5 1284.74   18.49   0
  -3   7  10  277.68   16.30   0
  12   4 -20   31.37    8.54   0
  13   5 -19  172.99    9.96   0
 -27   1  18  173.58    8.42   0
 -25   1  18  210.40    9.20   0
 -23  -1  12    4.73    5.57   0
 -22   0  15   -4.64    5.84   0
 -21   1  17    8.30    6.64   0
 -20   4  20    9.89    9.20   0
 -19   3  19  247.33   10.80   0
 -16   0  13    0.85    5.75   0
 -14  -2   4   11.93    5.20   0
 -14   0  12  297.29    7.99   0
 -11  -1   7  377.84    7.68   0
 -11   3  15 1043.13   16.58   0
 -10  -2   1  218.72    7.10   0
  -9   1  11  446.13   10.46   0
  -8  -2  -1  790.55   12.83   0
  -8   0   8 2216.42   18.88   0
  -6  -2  -4  878.29   15.29   0
  -4   6  11  294.21   17.31   0
   0   4   7    4.41    8.82   0
   5   1  -4  332.00    9.31   0
   7   1  -9    9.97    5.99   0
   9   7  -4    3.36    8.29   0
  11   3 -19    3.91    6.21   0
  11   7  -8    5.37    8.78   0
  12   4 -18   37.54    7.62   0
  13   5 -18   37.71    7.17   0
  13   5 -17   79.58    7.19   0
 -28   0  16  154.83    8.21   0
 -26   0  16  187.11    7.60   0
 -25  -1  13    0.12    7.75   0
 -24  -2   7    1.80    7.54   0
 -22   2  19  150.14    8.85   0
 -18   0  14  631.10    8.97   0
  -8   2  12  168.52    9.43   0
  -5   1   8 1398.27   20.35   0
   0   0 -19   11.55   11.54   0
   3   1 -21  153.14   11.35   0
   6   2 -22   74.63    9.67   0
   6   4   0    6.04    6.30   0
   8   2 -20   13.80    7.67   0
  11   3 -16   -1.27    6.61   0
  11   5  -8   32.95    5.70   0
  12   4 -16    8.55    5.79   0
  12   4 -14    5.26    5.48   0
  12   6 -11    3.01    6.47   0
 -24   2  20  133.36    9.10   0
 -23  -1  13   27.31    6.08   0
 -23   1  18  109.38    6.92   0
 -21   3  20   95.59    9.01   0
 -20   0  15    8.17    5.24   0
 -18  -2   7   32.24    5.55   0
 -17  -1  11   39.70    5.07   0
 -17   1  16  867.66   11.35   0
 -15  -1  10   62.03    5.00   0
 -15   1  15  218.28    7.77   0
 -14  -2   5  553.94    8.59   0
 -13  -1   9   37.00    5.71   0
 -10  -2 -12    3.49   12.29   0
 -10  -2   2  132.39    7.55   0
  -9  -1   6 1904.40   15.50   0
  -1   7   8   41.59   11.36   0
   1   7   6   30.90    9.65   0
   4   0 -15   11.69    7.57   0
   9   3 -21  157.52    9.27   0
 -26  -2   8   15.23    6.81   0
 -26   0  17    8.29    7.72   0
 -25   1  19    6.90    8.20   0
 -22   0  16  528.94    9.09   0
 -21  -1  13   55.72    5.48   0
 -19   1  17   83.68    7.19   0
 -18   2  18  150.79    7.91   0
 -16   2  17  141.36    7.82   0
 -14   2  16  306.14    9.38   0
 -13   1  14  353.32    9.16   0
 -12  -2 -12  128.74   14.20   0
 -12  -2   4  773.03   10.13   0
 -10   0  10    9.46    5.83   0
  -3   5  10  155.54   14.25   0
   5   1 -19   26.17    7.85   0
   5   7   1   20.61    8.30   0
   7   1 -11   -5.30    4.99   0
  10   4 -20    1.70    8.76   0
  10   4  -8   20.11    5.40   0
  11   5 -19    8.33    8.57   0
  11   5 -10    7.27    5.53   0
 -24  -2  10    4.35    7.66   0
 -21   1  18  692.71   10.71   0
 -20   2  19   10.76    7.57   0
 -18   0  15    7.48    5.77   0
 -16   0  14   10.54    5.77   0
 -14  -2   6  690.23    9.02   0
 -12   2  15  529.76   11.59   0
 -10  -2   3 3097.23   19.66   0
  -9   3  14  196.82   10.94   0
  -8   4  14   17.26   14.35   0
  -3  -1   0   23.96    6.95   0
   2   0 -17    4.98    9.10   0
   4   0 -13    1.70    7.27   0
   4   0  -9   -2.17    5.67   0
   4   8   1    7.85    9.07   0
   6   8  -2   12.37    9.30   0
   8   2  -9   15.11    5.82   0
  10   6  -8  150.49    8.08   0
 -27  -1  15   12.80    6.98   0
 -23   1  19   50.35    7.81   0
 -22   2  20    3.92    7.83   0
 -20   0  16  195.62    6.63   0
 -18  -2   9   26.08    6.01   0
 -18   4  20    8.19    9.56   0
 -17  -1  12  440.15    7.85   0
 -17   3  19  305.03   10.96   0
 -16  -2   8    3.10    5.99   0
 -16   4  19   12.50    9.32   0
 -15  -1  11   95.83    5.23   0
 -14   0  13    8.79    4.60   0
 -14   4  18    1.59    9.94   0
 -12  -2   5  359.37    7.80   0
 -11   1  13    3.59    6.00   0
  -7   1  10 3587.84   26.86   0
  -6  -2  -2 2776.51   23.27   0
  -1   5   8    0.06    8.79   0
   0   6   7    4.73    8.66   0
   3   1 -20   26.65    8.47   0
   4   0 -12    9.48    6.46   0
   4   0 -11    0.66    6.82   0
   5   1 -18   13.50    6.71   0
   5   5   1    8.73    6.84   0
   6   2 -20  512.64   11.15   0
   9   7  -7   19.23    7.81   0
  10   4 -18   -1.57    7.29   0
  11   5 -14   12.50    6.14   0
 -26  -2  11    7.24    6.24   0
 -25   1  20  228.97    9.56   0
 -23  -1  15    2.54    7.07   0
 -22   0  17   -2.98    5.65   0
 -21  -3   0    4.74    8.33   0
 -19  -3  -2   73.03    8.55   0
 -19  -3  -1    1.84    7.84   0
 -19   3  20   15.83    7.80   0
 -17  -3  -2   35.70    7.32   0
 -17  -3   0    9.68    7.11   0
 -15  -3  -2  120.72    8.33   0
 -15   3  18   67.43    8.93   0
 -14  -2   7    2.52    5.60   0
 -13  -1  10 1467.75   12.44   0
 -12   0  12 1566.77   14.12   0
  -9  -1   7   10.62    5.54   0
  -8   0   9   -0.74    5.09   0
  -4   2   9   99.99   12.21   0
  -2   0 -19   -1.10   11.04   0
   0   0 -18   14.55   10.14   0
   2   8   3   -1.31   10.43   0
   4   6   2    8.44    7.06   0
   6   8  -3   18.67    8.68   0
  10   4 -16   12.43    7.04   0
 -24   0  18  118.95    6.90   0
 -21  -3   3   21.12    7.28   0
 -21  -3   4   16.45    7.41   0
 -21   3  21  274.02   10.13   0
 -19  -3   2   35.78    5.77   0
 -19   1  18    0.19    7.19   0
 -17  -3  -4   21.76    7.80   0
 -17  -3   2  275.17    8.86   0
 -17   1  17   16.40    6.47   0
 -15  -3  -4   19.22    8.50   0
 -15  -3  -3  162.26    8.38   0
 -15  -3  -1   52.62    6.98   0
 -15  -3   0   70.50    7.19   0
 -15   1  16  106.35    7.08   0
 -15   5  19  123.60   13.81   0
 -13   3  17  111.58    9.01   0
 -10  -2   4  381.07    8.59   0
 -10   2  14 1257.78   16.39   0
  -5  -1   3 1605.76   17.63   0
   2   0 -16   36.52    8.85   0
   4   2 -21  120.96    9.22   0
   7   5  -3   30.97    6.18   0
   8   2 -14    3.87    5.11   0
   8   4 -20    5.75    8.53   0
   9   3 -15   13.81    6.35   0
  10   4 -14   42.64    5.58   0
 -26   0  19    0.22    6.52   0
 -23  -3   4    0.85    6.65   0
 -23   1  20  133.14    8.19   0
 -20   0  17    3.88    6.03   0
 -19  -3  -4    7.15    8.91   0
 -19  -3   4   57.28    5.79   0
 -19  -1  14  824.53    9.80   0
 -18   0  16  850.48   10.02   0
 -17  -3  -5   19.00    9.69   0
 -17  -3   3   -0.05    6.59   0
 -17  -1  13  164.31    6.05   0
 -16  -2   9  380.63    7.47   0
 -16   0  15    3.39    5.53   0
 -16   2  18  413.33    9.80   0
 -15  -3  -5  309.32   11.09   0
 -15  -3   1  349.52    8.75   0
 -15  -1  12 1357.41   12.08   0
 -13  -3  -4   45.23    8.15   0
 -13  -3  -3  589.48   11.15   0
 -13  -3  -2   19.86    7.08   0
 -13  -3  -1  827.34   12.34   0
 -12  -2   6   53.92    5.37   0
 -12   4  17   24.45   10.36   0
 -11  -1   9  130.21    5.81   0
 -10   0  11    0.45    5.56   0
  -9   1  12   42.75    5.81   0
  -6  -2  -1   36.92    6.33   0
  -5   7  11   72.04   12.67   0
  -4  -2  -7   13.75   10.14   0
   8   6  -6   27.45    6.85   0
   9   5 -18   21.88    8.47   0
   9   7 -12    2.37    8.67   0
   9   7 -11   27.36    8.45   0
 -27  -1  17   10.88    6.53   0
 -25   1  21   20.01    8.54   0
 -24  -2  13   20.34    6.12   0
 -24   0  19   -0.58    7.51   0
 -23  -3   6   17.72    6.41   0
 -23  -1  16  366.25    7.82   0
 -22   0  18  315.01    7.73   0
 -22   2  21  192.42    9.35   0
 -19  -3   5   82.72    5.65   0
 -17  -3  -6   25.09    9.83   0
 -17  -3   4  128.77    7.25   0
 -15  -3  -6   20.00    9.57   0
 -15  -3   2    6.50    5.07   0
 -14  -2   8  955.41   10.17   0
 -14   0  14 2355.10   16.53   0
 -14   2  17  573.93   11.69   0
 -13  -3  -5   31.58    7.38   0
 -13  -3   0   57.28    6.97   0
 -13  -1  11  223.18    7.09   0
 -13   1  15  231.08    8.26   0
 -13   5  18   30.21   16.07   0
  -6   2  11  299.70   12.44   0
  -3   7   9    7.53   10.38   0
  -1   7   7   23.13    9.73   0
   3   7   2   47.01    7.99   0
   4   2 -20   27.47    9.11   0
   4   8  -1    3.28    8.49   0
   5   3 -21   21.03    9.24   0
   6   6  -2    9.11    7.21   0
   6   8  -5    4.08    8.56   0
 -26  -2  14    2.16    6.43   0
 -25  -1  17    9.08    6.22   0
 -22  -2  13  217.86    6.85   0
 -20  -2  12  458.57    7.97   0
 -19  -3   6    9.72    4.98   0
 -18  -2  11  371.85    7.33   0
 -17  -3   5  319.40    8.09   0
 -16  -2  10  327.73    7.99   0
 -15  -3   3 1091.54   11.23   0
 -13  -3  -6   68.69    9.20   0
 -13  -3   1   15.98    6.12   0
 -12  -2   7 1085.92   11.70   0
 -11   3  16    1.91    9.13   0
 -10  -2   5  366.66    8.39   0
  -4  -2  -5  694.51   16.38   0
   2   0  -4 5241.34   44.15   0
   5   1 -15    6.48    6.57   0
   9   5 -15   -1.52    7.42   0
   9   5 -12    7.15    6.97   0
   9   5 -10    0.57    5.35   0
 -27  -1  18  157.01    7.72   0
 -26   0  20  151.76    7.84   0
 -23  -1  17   16.04    7.23   0
 -21  -3   8    9.30    6.86   0
 -21  -1  16  134.47    6.36   0
 -21   1  20  236.37    8.83   0
 -20   0  18  471.50    9.43   0
 -19  -3   7    7.12    6.43   0
 -19   1  19   42.95    7.24   0
 -19   3  21   18.63    9.60   0
 -18   0  17    8.40    6.11   0
 -17  -3   6   23.15    6.02   0
 -17  -1  14   15.02    5.20   0
 -17   1  18  747.78   11.39   0
 -15  -3  -7  162.71   10.81   0
 -15  -3   4  255.09    7.77   0
 -15  -1  13   20.24    5.71   0
 -14  -2   9  742.47   10.19   0
 -13  -3  -7  136.56   10.02   0
 -13  -3   2  390.64    8.73   0
 -12   0  13   -1.13    5.49   0
 -12   2  16  462.62   10.97   0
 -11  -3  -5  538.85   11.75   0
 -11  -3  -4  214.57    8.34   0
 -11  -3  -3   25.79    6.78   0
 -11  -3  -2  254.58    8.64   0
 -11   1  14  160.00    7.62   0
  -9  -1   8 3521.16   20.23   0
   0   0 -17    4.57    8.58   0
   1   7   4   71.54    9.07   0
   6   4 -20   -8.43    8.30   0
   8   4 -16    4.41    6.93   0
   8   4  -8    9.22    4.80   0
   8   6  -9   13.96    7.00   0
 -25  -1  18  178.63    7.14   0
 -24   0  20  465.32    9.93   0
 -22  -2  14   10.47    5.66   0
 -22   0  19   -1.19    5.80   0
 -21  -3   9  177.27    7.76   0
 -20  -2  13    7.04    5.08   0
 -19  -3   8  131.38    7.21   0
 -18  -2  12    9.44    5.17   0
 -18   4  21  142.25   12.12   0
 -17   3  20   35.85    9.52   0
 -16   0  16   12.62    5.96   0
 -15  -3   5    9.08    5.80   0
 -15   1  17  111.04    7.29   0
 -11  -3  -6    5.05    7.67   0
 -11  -3  -1  468.24    9.79   0
 -11  -1  10 1140.79   11.46   0
  -8   2  13  914.70   16.19   0
   0   4   6   32.54    8.28   0
   0   8   4   18.52    8.66   0
   1   1 -19    2.20    9.00   0
   2   8   1   20.16    8.62   0
   5   1 -13    0.76    6.02   0
   7   7  -9   67.93    8.09   0
 -25  -3  11   18.03    7.59   0
 -24  -2  15   98.64    6.70   0
 -22   2  22   63.53    8.57   0
 -21  -1  17    6.77    6.60   0
 -20   2  21   60.14    8.21   0
 -19  -1  16  133.60    6.95   0
 -17  -3   7  848.73    9.95   0
 -16  -2  11   85.50    5.49   0
 -16   4  20    7.89   10.45   0
 -15  -3  -8   44.22   10.41   0
 -15   3  19   86.48    9.99   0
 -14   0  15   -2.02    5.67   0
 -13  -3  -8   83.41   10.86   0
 -13  -3   3  253.60    6.93   0
 -13  -1  12   87.35    6.02   0
 -12  -2   8  493.44    8.47   0
 -11  -3  -7  505.84   13.41   0
 -10  -2   6 1669.62   13.90   0
  -8   0  10 2948.16   20.25   0
  -7   3  13 1053.07   23.89   0
  -6   0   8 1638.80   17.07   0
  -6   6  12  218.66   14.65   0
  -2   6   8    9.64    9.34   0
   3   1 -17    0.03    6.44   0
   5   3 -19  430.30    9.78   0
   7   5  -6    2.04    5.14   0
   7   7 -11   47.35    7.05   0
   8   4 -14   23.47    5.37   0
 -25  -1  19    3.97    7.30   0
 -22  -2  15   91.29    7.07   0
 -21  -3  10   33.84    5.63   0
 -20  -2  14  308.58    7.94   0
 -19  -3   9  462.61    7.73   0
 -18  -2  13  205.40    7.25   0
 -17  -3   8   81.79    6.35   0
 -16   2  19    7.90    8.13   0
 -15  -3   6  166.47    5.81   0
 -14  -2  10  405.32    7.25   0
 -13   1  16 1942.64   16.96   0
 -11  -3   1 1610.82   14.36   0
 -10   0  12 2412.79   17.44   0
 -10   4  16    9.65   12.88   0
  -8  -2   4 1573.15   14.71   0
  -7   1  11    3.23    6.49   0
  -6  -2   1 1400.24   14.99   0
  -5   1   9  878.97   16.07   0
  -4   6  10   42.53   10.00   0
   2   8   0   36.24    8.24   0
   4   2 -18  143.45    8.03   0
   4   4   0    2.03    5.71   0
   4   8  -4   10.50    6.63   0
   5   5  -2    1.35    6.12   0
   5   7  -4   52.30    7.37   0
   6   4 -18    7.73    7.46   0
   6   6  -5    3.81    6.30   0
   7   5 -16   45.56    7.71   0
 -26  -2  17   -2.73    7.89   0
 -24  -2  16   14.62    6.02   0
 -23  -3  12   13.55    7.12   0
 -22   0  20    6.60    7.25   0
 -21  -3  11   -5.56    6.76   0
 -21   1  21   53.52    7.71   0
 -20   0  19    5.05    6.66   0
 -19   1  20  389.03    9.42   0
 -18   0  18  261.08    8.31   0
 -16  -2  12  699.31    9.71   0
 -15  -1  14 1088.16   10.99   0
 -11  -3  -8   71.30   10.32   0
 -11  -3   2   26.33    5.61   0
  -9  -3  -5  389.03   10.50   0
  -9  -3  -4   12.61    7.11   0
  -9  -3  -3 1449.33   15.75   0
  -9  -1   9   55.86    6.10   0
  -9   1  13   18.25    6.38   0
  -4   0   6 2659.36   24.84   0
   0   8   3    8.20    8.28   0
   1   7   3   67.89    7.54   0
   2   0  -5    2.07    6.46   0
   3   1  -3    8.84    5.97   0
   3   3 -20   28.66    8.08   0
   4   6  -1   15.70    6.76   0
   4   8  -5   16.43    7.05   0
   5   3 -18   16.13    5.81   0
   6   4  -5    2.63    5.48   0
   7   5 -14    2.80    6.94   0
 -25  -3  13   56.86    6.29   0
 -24   0  21    6.15    6.23   0
 -23  -1  19   57.30    7.06   0
 -23   1  22  266.20    8.19   0
 -21  -1  18  568.67    9.53   0
 -19  -3  10   25.72    5.14   0
 -19  -1  17   98.47    6.53   0
 -17  -3   9  111.36    6.67   0
 -17   1  19  113.31    7.15   0
 -16   0  17    3.70    5.78   0
 -15  -3   7   81.14    5.24   0
 -14   2  18   15.34    7.66   0
 -14   4  19  579.99   16.02   0
 -13  -3  -9  239.28   13.51   0
 -13  -3   5 1295.54   11.55   0
 -13   3  18  105.96    9.80   0
 -12  -2   9  141.04    6.15   0
 -12   0  14   66.74    6.52   0
 -10   2  15  505.49   11.56   0
  -9  -3  -6   76.32    8.40   0
  -9  -3  -2   89.52    6.87   0
  -7  -1   7 1523.30   14.35   0
  -7   7  12  167.82   13.27   0
  -5   7  10    2.08   10.14   0
  -2   0 -17    1.18    9.39   0
   2   2 -19   10.12    7.78   0
   2   8  -1   17.58    8.06   0
   3   7  -1   41.17    7.31   0
   6   4 -16    8.14    6.74   0
   6   6 -15  199.78    7.61   0
   7   5 -12   33.94    5.63   0
   7   5 -11   41.17    5.31   0
 -23  -3  13  157.88    6.86   0
 -22  -4   3   16.30    8.22   0
 -21  -3  12  107.44    6.04   0
 -20  -4   1  184.82    8.55   0
 -20  -4   2    9.28    7.38   0
 -20  -2  15  433.15    7.68   0
 -19  -3  11  380.81    8.06   0
 -18  -2  14  255.91    6.70   0
 -17  -1  16  927.79   10.46   0
 -15  -3   8  150.53    6.44   0
 -14  -2  11  804.62    8.96   0
 -13  -1  13  167.02    5.83   0
 -11  -3   3  676.85    9.32   0
  -9  -3  -7   65.74    9.48   0
  -9  -3  -1  668.51   10.39   0
  -8  -2   5 2009.06   15.46   0
  -2   4   8   10.45    7.93   0
  -2   8   5   17.00    8.45   0
   1   5   4   28.40    7.46   0
   2   8  -2   74.11    8.28   0
   3   3 -19  393.85    9.92   0
   4   2  -3 1757.09   15.84   0
   5   7  -7   26.79    5.78   0
   6   4  -6   18.81    4.46   0
   6   6 -13   55.21    6.35   0
   6   6  -8   32.30    5.41   0
 -22  -4   5  172.98    7.12   0
 -22  -4   6    1.74    7.16   0
 -20  -4   0    4.14    7.84   0
 -20  -4   4   19.87    7.03   0
 -20  -4   5   11.37    6.78   0
 -20   2  22  101.19    8.47   0
 -19   3  22  102.68   10.25   0
 -18  -4  -1  188.09    9.65   0
 -18  -4   0   -0.35    7.84   0
 -18  -4   1    4.56    7.22   0
 -18  -4   2   11.57    6.67   0
 -17  -3  10   67.65    6.19   0
 -16  -2  13  127.58    5.48   0
 -15   1  18  278.04    8.21   0
 -14   0  16  387.68    8.39   0
 -13  -3   6  255.37    6.35   0
 -11   1  15  523.58   10.03   0
  -9  -3   0  360.62    8.43   0
  -9   3  15   15.45    9.18   0
  -3   5   9  111.65    9.44   0
   1   1 -17  107.83    8.58   0
   2   0 -11   17.41    6.30   0
   2   0  -6 2877.01   27.34   0
   2   8  -3   18.69    8.14   0
   4   4 -18   24.61    6.33   0
   5   3 -16  101.02    6.05   0
   5   5 -16    3.40    7.07   0
   5   5  -4   44.66    5.93   0
   5   7 -10   12.98    6.16   0
   6   4 -14   38.91    6.52   0
 -24  -4   8   11.08    8.09   0
 -24   0  22  262.09    8.01   0
 -23  -1  20  121.79    7.76   0
 -22  -2  17   10.77    5.20   0
 -22   0  21   -0.97    5.71   0
 -21  -3  13  307.02    7.50   0
 -21  -1  19   16.01    6.65   0
 -20  -4   6   11.77    6.61   0
 -20  -2  16    0.25    5.12   0
 -20   0  20  803.93    9.94   0
 -19  -3  12   38.60    6.27   0
 -18  -4  -2    5.52    7.64   0
 -18  -4   3  180.01    6.68   0
 -18  -4   4    1.78    6.26   0
 -18   0  19    3.91    6.61   0
 -18   2  21  111.73    8.12   0
 -17   3  21  492.35   12.85   0
 -16  -4   0    1.98    7.65   0
 -15  -3   9 1240.96   11.31   0
 -15  -1  15  261.70    6.47   0
 -13  -3   7  929.77    9.96   0
 -12  -2  10  937.57   10.18   0
 -10  -2   8  713.60    9.40   0
  -9  -3   1   17.61    5.53   0
  -5  -1 -15   19.85   11.78   0
  -3   1   7 1404.45   25.15   0
   0   2 -19  150.18    9.03   0
   0   8   1   13.86    7.74   0
   3   3   0   46.15    5.50   0
   3   5   0   10.54    5.79   0
   6   4 -12   65.02    6.58   0
 -22  -4   8   11.20    5.96   0
 -20  -4   7  172.51    7.26   0
 -19  -1  18    1.69    4.80   0
 -19   1  21   -0.66    7.31   0
 -18  -4  -3  286.20   11.55   0
 -18  -4   5  564.70    9.48   0
 -18  -2  15   27.50    4.99   0
 -17  -3  11  214.49    7.21   0
 -16  -4  -2    8.41    7.04   0
 -16  -4  -1  158.48    7.54   0
 -16  -4   1  513.39    9.69   0
 -16  -4   2    2.50    6.65   0
 -16  -4   3  154.42    7.60   0
 -16   2  20  338.52   10.21   0
 -14  -2  12  216.89    6.07   0
 -13  -3 -10    7.87   12.94   0
 -13   1  17   41.64    7.22   0
 -11  -1  12 2294.65   15.08   0
 -10   0  13   10.10    5.04   0
  -9  -3  -8  175.67   11.04   0
  -9  -1  10 1719.67   13.66   0
  -7   5  13  525.37   18.60   0
  -6   0   9    3.02    4.93   0
  -5   5  11  992.02   19.19   0
   0   2   4   44.91    8.30   0
   0   6   4   21.85    7.06   0
   1   7   1    5.02    6.75   0
   2   0  -9   11.09    6.46   0
   2   4   2    3.58    5.39   0
   2   8  -5   12.44    8.08   0
   4   4  -2    6.51    5.62   0
   4   6 -15   20.35    6.64   0
   5   5 -14   20.96    6.76   0
   5   5  -6  339.29    7.82   0
 -24  -4  10    6.94    6.05   0
 -23  -3  15    5.05    6.02   0
 -22  -4   9   21.22    5.58   0
 -22  -2  18  163.71    7.73   0
 -21  -3  14   16.59    5.58   0
 -20  -4   8   13.91    5.34   0
 -19  -3  13  134.25    7.16   0
 -18  -4   6    7.06    5.13   0
 -17  -1  17   17.19    4.74   0
 -17   1  20   73.10    7.05   0
 -16  -4  -3   11.96    7.13   0
 -16  -4   4    2.03    5.90   0
 -16   0  18 1124.56   12.14   0
 -15   3  20   44.69    9.57   0
 -13  -1  14  390.57    7.15   0
  -9  -3   2  379.76    8.39   0
  -8  -2   6  207.99    6.00   0
  -7  -1   8  780.35   10.34   0
  -4   0 -17    2.56    9.42   0
   1   1 -16   40.62    6.41   0
   2   4 -18   11.42    7.83   0
   3   3 -17    7.22    5.56   0
   3   5 -17    4.87    6.32   0
   4   4 -16   34.79    5.60   0
   5   5  -7   40.76    6.28   0
 -24  -4  11  127.93    7.02   0
 -23  -3  16   90.82    7.16   0
 -23  -1  21   28.60    7.32   0
 -22  -4  10    7.40    5.12   0
 -22   0  22  209.93    8.50   0
 -21  -1  20  230.18    8.15   0
 -20  -4   9  380.84    8.32   0
 -20  -2  17  269.29    6.84   0
 -20   0  21    3.60    6.67   0
 -18  -4   7  171.16    6.16   0
 -18  -2  16  577.21    8.84   0
 -17  -3  12  141.17    6.77   0
 -16  -4  -4   13.66    8.52   0
 -16  -4   5   51.85    6.03   0
 -15  -3  10   56.47    4.89   0
 -15  -1  16  101.04    6.09   0
 -14  -4  -2   21.99    6.53   0
 -14  -4  -1   84.94    6.62   0
 -14  -4   0    1.09    6.11   0
 -14  -4   1  117.07    6.98   0
 -13  -3   8  231.32    5.85   0
 -12   4  18   31.19   13.15   0
 -11  -3   6  715.47    9.22   0
 -11   3  17  436.01   13.61   0
  -7  -3  -4  206.56    8.46   0
  -5   7   9  153.48   10.70   0
  -4   4  10   78.87   10.89   0
  -4   6   9   23.64    8.58   0
  -2   8   3   17.88    7.83   0
   0   0 -14 2463.03   20.75   0
   0   2 -18   -3.48    7.51   0
   0   8  -1    6.98    7.35   0
   1   3 -18   10.68    7.24   0
   3   5 -16   51.29    7.25   0
   3   7 -11   16.28    6.52   0
   3   7  -9    4.95    7.32   0
   3   7  -7   62.99    7.14   0
   4   4 -15   46.67    6.39   0
   4   6 -12    5.54    5.82   0
 -24  -4  12    3.45    6.04   0
 -21  -3  15  352.16    7.20   0
 -20  -4  10   15.37    6.33   0
 -20   2  23  248.22   10.93   0
 -19  -3  14  189.47    7.19   0
 -19  -1  19   39.56    6.28   0
 -18  -4   8    5.83    4.76   0
 -18   0  20  114.65    7.02   0
 -16  -4  -5  102.99    9.47   0
 -16  -4   6   24.35    5.97   0
 -16   4  21  241.69   13.44   0
 -15   1  19    7.41    5.77   0
 -14  -4  -3  523.74   10.39   0
 -14  -4   2    8.54    4.84   0
 -14  -4   3  855.50   10.26   0
 -14  -2  13  113.73    5.13   0
 -14   2  19  214.12    9.32   0
 -11  -3 -10   37.95   12.24   0
  -9  -3   3 1279.75   11.83   0
  -9   1  14 1847.42   17.31   0
  -7  -3  -5  618.21   12.07   0
  -7  -3  -3  148.50    6.98   0
  -7  -3  -2  155.40    7.30   0
  -7   1  12 2071.01   19.79   0
  -1   1 -17   10.52    6.78   0
   1   1 -15  123.27    8.34   0
   2   2 -16   23.88    6.50   0
   4   2 -12   90.51    5.06   0
   4   4 -14    4.13    6.01   0
   4   6 -10   40.48    5.60   0
   4   6  -9   30.90    5.30   0
 -25  -3  18   37.22    7.74   0
 -24  -4  13   31.25    5.99   0
 -23  -3  17  159.31    7.78   0
 -22  -2  19  109.64    6.06   0
 -21   1  23   11.08    7.44   0
 -20  -2  18  146.10    7.14   0
 -18  -4   9   25.56    6.11   0
 -18   2  22  214.89    9.81   0
 -17  -3  13 1034.38   10.38   0
 -17  -1  18  722.39    9.69   0
 -16  -4   7  898.92   10.25   0
 -16  -2  15  739.84    8.77   0
 -15  -3  11  235.92    6.02   0
 -14  -4  -4    9.94    6.95   0
 -14  -4   4   54.81    5.84   0
 -13  -3   9   23.09    4.17   0
 -11  -1  13   12.97    5.10   0
 -11   1  16   20.06    6.63   0
 -10   6  15   45.00   13.41   0
  -9  -3  -9  394.51   14.96   0
  -9  -1  11  460.59    8.26   0
  -9   7  13   60.45   11.50   0
  -8  -2   7  652.30    8.99   0
  -8   2  14    7.58    7.39   0
  -7  -3  -6  113.21    8.51   0
  -7   7  11   46.86   10.17   0
  -6   0 -17    1.08   10.11   0
  -6   6  11  163.05   10.76   0
  -5  -1   6 3441.65   21.77   0
  -4   0   7    9.51    4.74   0
  -3   7   6   15.92    7.50   0
  -2   6   6   93.40    8.15   0
  -1  -1 -10 1429.03   22.65   0
  -1   7   3  144.69    7.65   0
   0   4 -18    8.85    7.66   0
   0   8  -4   12.19    7.86   0
   0   8  -3    9.26    6.20   0
   2   6 -14   47.01    7.87   0
   3   5 -14   23.33    6.58   0
 -24  -4  14    2.18    7.41   0
 -23  -1  22  254.45    8.74   0
 -21  -3  16   45.07    5.54   0
 -20  -4  11  108.38    5.90   0
 -19  -3  15   44.59    6.31   0
 -19   1  22  297.02    8.85   0
 -18  -2  17  105.93    6.36   0
 -16   0  19    3.43    5.96   0
 -14  -4  -5  260.01   10.28   0
 -14  -4   5  646.05    8.96   0
 -13  -1  15  214.81    5.84   0
 -12  -4  -2    3.77    7.08   0
 -12  -4  -1  754.78   10.95   0
 -12  -4   0    4.46    6.15   0
 -12  -2  12  801.52    9.20   0
 -11  -3   7 1278.86   10.59   0
 -10   0  14 3180.73   19.18   0
 -10   2  16   71.40    7.83   0
  -9  -3   4   12.71    4.47   0
  -8   0  12  608.52    9.79   0
  -7  -3   0   26.58    5.27   0
  -6   2  12 1698.32   24.39   0
  -4   8   5   15.01    7.84   0
  -2   0 -15    3.03    7.78   0
  -2   0   4 4500.26   39.19   0
  -2   2 -18  367.03   10.77   0
  -2   8   1    9.40    7.44   0
   0   0 -13   15.15    6.84   0
   0   2 -17  344.96    8.89   0
   1   3 -17  273.03    7.18   0
   1   7  -2    3.10    5.31   0
   2   4 -16    6.12    5.30   0
   2   6  -2   45.23    5.98   0
   3   1  -9   10.40    4.27   0
   3   1  -7 1420.73   14.18   0
   4   4 -12    1.22    4.57   0
 -24  -2  21   -0.17    7.79   0
 -22  -4  13  291.01    7.43   0
 -22   0  23    2.11    7.19   0
 -21  -1  21   55.07    5.75   0
 -20  -4  12    7.56    6.15   0
 -20   0  22  285.37    8.39   0
 -19  -1  20  392.22    8.44   0
 -18  -4  10   23.30    5.24   0
 -17   1  21  126.10    8.21   0
 -17   3  22    8.14    9.71   0
 -16  -4  -6    7.40    8.95   0
 -16  -4   8    6.46    4.63   0
 -16   2  21  174.65   10.12   0
 -15  -3  12  211.31    5.74   0
 -15  -1  17  112.80    6.15   0
 -14  -4   6   66.18    5.77   0
 -14  -2  14  866.99    9.01   0
 -13  -3  10  111.10    5.93   0
 -13   1  18  553.77   10.32   0
 -13   3  19  524.10   13.74   0
 -12  -4  -3  302.34    8.70   0
 -12  -4   1  585.29    9.26   0
 -12  -4   2   28.86    5.60   0
 -12   0  16  570.51    9.33   0
 -10  -2  10    9.37    4.11   0
  -8   6  13  282.55   12.34   0
  -7  -3  -7 1287.96   19.16   0
  -7  -1 -15   29.49   10.98   0
  -7  -1   9    6.46    4.03   0
  -5   1  10  469.35   12.14   0
  -4   0 -16   31.67    9.45   0
  -3  -1   3    0.72    4.52   0
  -3   5   8   90.68    7.52   0
  -1   1 -16 1101.79   13.37   0
  -1   7   2    1.43    6.28   0
   0   6   2   88.84    6.72   0
   1   1 -14 1343.26   13.36   0
   1   7 -11   62.80    6.57   0
   1   7 -10   46.21    7.60   0
   3   5 -12   -1.15    6.04   0
   4   4 -10   82.06    5.16   0
   4   4  -9   27.04    5.47   0
   4   4  -8    1.48    5.18   0
   4   4  -6   44.09    4.61   0
 -24  -4  15   47.88    6.31   0
 -22  -4  14    4.91    6.65   0
 -21  -3  17   31.63    5.29   0
 -20  -2  19   21.26    6.14   0
 -18  -4  11  559.92    8.80   0
 -17  -3  14   14.78    4.55   0
 -16  -4   9  683.97    8.97   0
 -16  -2  16   59.69    4.93   0
 -14  -4  -6    2.54    9.04   0
 -14   0  18   30.65    5.74   0
 -12  -4  -4    4.89    6.24   0
 -12  -4   3    2.06    5.32   0
 -12   2  18  684.84   12.88   0
 -11  -3   8   75.95    4.63   0
 -10  -2 -13   37.45   15.76   0
  -9  -3   5 1800.61   12.84   0
  -8  -2   8 1438.42   12.21   0
  -7  -3   1 2806.76   17.89   0
  -6  -2   5    3.26    4.48   0
  -6   0  10  850.09   11.77   0
  -5   7   8  149.51    9.36   0
  -4   8   4   11.19    7.92   0
  -3   1 -17   53.17    7.26   0
  -3   7   5   44.63    6.83   0
  -2   8  -1   12.13    7.36   0
  -2   8   0   39.67    6.40   0
  -1   5   5   81.44    6.26   0
   0   2 -16  289.64    7.95   0
   0   4   4    3.41    4.74   0
   1   3 -16   14.07    5.19   0
   1   5 -15  163.50    6.52   0
   1   7  -7   19.86    5.66   0
   1   7  -6  299.61    7.03   0
   1   7  -5   68.90    5.66   0
   2   6 -11   83.40    5.83   0
   3   3 -13 1775.86   12.27   0
 -21  -5   5   42.71    5.93   0
 -21  -5   6   11.70    7.01   0
 -20  -4  13   11.16    5.13   0
 -19  -3  16   20.65    5.29   0
 -18  -2  18  151.53    6.36   0
 -18   0  21   -0.09    6.22   0
 -17  -1  19  110.39    6.66   0
 -15  -3  13   24.85    5.82   0
 -14  -4   7   13.39    4.28   0
 -13  -3  11 1007.75    9.83   0
 -12  -4  -5  144.83    8.41   0
 -12  -4   4   16.59    5.17   0
 -11  -1  14  162.50    6.26   0
  -5  -1 -14  597.89   15.12   0
  -4   6   8  347.32    9.82   0
  -2   2 -17   30.62    6.64   0
  -2   4   7 1763.94   18.84   0
  -1   3 -17   82.17    7.12   0
   0   0 -12  248.99    8.46   0
   0   4 -16   30.53    6.85   0
   0   6   1  125.03    6.58   0
   1   1 -13   11.93    6.44   0
   1   3   2  794.07   11.73   0
   1   5 -14   11.06    5.85   0
   2   2 -13   72.16    5.62   0
   2   6  -8    4.47    4.91   0
   2   6  -7  411.99    8.18   0
   2   6  -6   91.80    5.24   0
   2   6  -5  173.25    5.79   0
   3   3 -12  187.01    5.58   0
   3   5  -8   99.32    5.32   0
   3   5  -6    2.56    4.29   0
 -23  -3  19  223.41    6.91   0
 -22  -4  15  120.78    6.06   0
 -22  -2  21  167.33    7.94   0
 -21  -5   7  210.72    7.19   0
 -21  -5   8    6.18    6.74   0
 -21  -3  18   81.97    6.78   0
 -21  -1  22   14.12    6.55   0
 -20  -4  14    8.19    6.01   0
 -19  -5   1   81.04    7.55   0
 -19  -5   2    8.95    7.05   0
 -19  -5   3  173.70    8.00   0
 -19  -5   4   17.43    6.64   0
 -19  -5   5  173.97    7.69   0
 -18  -4  12   15.89    4.72   0
 -17  -3  15  346.73    6.54   0
 -16  -4  10   16.85    4.53   0
 -16   0  20  664.90   10.39   0
 -15   1  20  716.54   10.67   0
 -14  -4   8   16.26    5.21   0
 -14  -2  15   48.23    4.37   0
 -14   4  20    6.39   12.60   0
 -13  -1  16 1673.29   12.34   0
 -12  -4   5  260.39    6.46   0
 -12  -2  13  653.45    7.90   0
 -11  -3   9 1445.05   11.55   0
 -10  -2  11  822.49    9.13   0
  -9  -3   6  383.44    6.76   0
  -9  -1  12   39.94    4.31   0
  -7  -3  -8    8.25    8.85   0
  -7  -3   2  330.18    6.91   0
  -7   7  10  181.44    9.30   0
  -6   4  12   48.99   10.69   0
  -5  -1   7    5.76    4.38   0
  -4   8   3   -3.01    5.69   0
  -3   7   4  204.77    8.56   0
  -2   8  -3    3.11    5.84   0
  -1  -1  -9    9.48    7.68   0
  -1   1 -15   87.57    7.02   0
   1   3 -15  514.04    7.91   0
   1   5 -13    3.72    5.86   0
   2   4 -13  412.74    7.82   0
   3   3 -11  619.50    7.74   0
 -22  -4  16   12.36    6.71   0
 -21  -5   9  149.20    6.68   0
 -20  -2  20  257.48    7.29   0
 -20   0  23   -2.21    6.81   0
 -19  -5   6   51.36    5.54   0
 -19  -5   7   18.02    6.50   0
 -19  -3  17  540.61    8.43   0
 -19  -1  21   10.17    6.00   0
 -19   1  23    7.34    6.75   0
 -18   2  23    2.75    8.14   0
 -17  -5   2   44.81    6.73   0
 -17  -5   3   17.99    5.99   0
 -16  -4  11   30.47    5.29   0
 -16  -2  17  156.37    5.38   0
 -15  -1  18  259.01    7.05   0
 -15   3  21   28.51    9.37   0
 -14  -4  -7    5.19    9.07   0
 -14   2  20  161.89    9.06   0
 -12  -4  -6   24.11    7.20   0
 -10  -4  -3  721.83   11.54   0
 -10  -4  -2    9.19    5.43   0
 -10  -4  -1    6.84    5.37   0
 -10  -4   0    0.15    5.32   0
 -10  -4   1  826.71   10.06   0
  -7  -3   3  255.66    6.60   0
  -7  -1  10 3733.99   19.74   0
  -5   1 -17   29.77    8.24   0
  -5   7   7   13.64    7.20   0
  -4   8   2  250.87    8.47   0
  -3   1 -16    2.43    6.84   0
  -2   0 -14    4.43    6.09   0
  -1   5 -15   82.79    6.02   0
  -1   7 -10  158.90    6.77   0
  -1   7  -9    7.98    6.94   0
  -1   7  -1    5.14    6.02   0
   0   2 -15    9.58    5.70   0
   0   4 -15   33.48    6.22   0
   0   6 -12   61.97    5.70   0
   1   3 -14  338.72    7.29   0
   1   5   0   41.99    5.78   0
   2   2 -12 1264.86   11.55   0
   2   4 -12    2.38    5.34   0
   3   3 -10   75.72    4.47   0
   3   3  -9  422.21    7.28   0
   3   3  -5 2292.86   14.26   0
 -23  -3  20    5.08    5.46   0
 -21  -5  10   20.06    5.55   0
 -20  -4  15  246.76    7.52   0
 -19  -5   8   15.02    4.96   0
 -18  -4  13  407.08    7.12   0
 -18  -2  19  210.72    6.88   0
 -17  -5   0   -0.55    6.50   0
 -17  -5   1  101.19    6.09   0
 -17  -5   5  203.30    7.16   0
 -17  -3  16  144.59    6.34   0
 -17  -1  20   70.79    6.25   0
 -17   1  22  134.32    8.12   0
 -15  -3  14  309.67    6.23   0
 -14  -4   9  564.29    7.51   0
 -13  -3  12   10.62    4.18   0
 -12  -4   6    2.22    4.02   0
 -12   0  17    6.34    5.00   0
 -11   1  17   68.91    6.47   0
 -10  -4  -4    9.58    6.30   0
 -10  -4   2   34.70    5.53   0
 -10   0  15    0.71    5.16   0
  -9  -3   7  197.82    5.99   0
  -9   1  15   86.44    6.54   0
  -9   7  12    4.19    8.15   0
  -8  -2   9    5.41    3.62   0
  -8   0  13    3.08    5.27   0
  -6  -2   6 3242.71   17.65   0
  -6   6  10   45.45    8.21   0
  -5   5  10   21.45    7.06   0
  -4   0 -15    9.70    7.43   0
  -4   2 -17  162.40    8.01   0
  -4   8   1   -5.81    7.06   0
  -3  -1 -12 1272.05   18.38   0
  -3  -1   4 5891.06   30.93   0
  -3   3 -17   86.91    7.31   0
  -3   7   3   12.14    6.04   0
  -2   2 -16  122.65    6.98   0
  -2   6   4  426.69    8.59   0
  -1   5   4    8.68    5.37   0
  -1   7  -8  181.25    6.34   0
  -1   7  -7   81.55    6.94   0
  -1   7  -4   62.21    6.19   0
  -1   7  -3   68.58    6.18   0
  -1   7  -2  331.63    7.03   0
   0   0 -11    7.95    5.25   0
   0   4   3 2294.69   16.90   0
   0   6 -11  286.25    6.90   0
   0   6  -1  126.28    5.87   0
   1   1 -12 2073.02   15.33   0
   1   5 -12  137.86    5.91   0
   1   5  -1 1292.65   11.50   0
   2   4  -2    2.40    3.88   0
   3   3  -8  420.29    6.85   0
   3   3  -7 2616.25   14.56   0
   3   3  -6   41.54    3.95   0
 -22  -4  17    9.35    6.99   0
 -21  -5  11   -3.73    5.61   0
 -21  -3  19   28.04    5.12   0
 -21  -1  23    7.64    6.64   0
 -19  -5   9  261.44    6.45   0
 -19  -3  18    8.04    5.65   0
 -18  -4  14   10.35    5.72   0
 -18   0  22  521.47    9.36   0
 -17  -5  -1  173.91    8.05   0
 -17  -5   6   -3.52    4.66   0
 -17  -5   7  335.57    7.49   0
 -16  -4  12    3.78    5.47   0
 -14  -2  16  302.18    6.66   0
 -14   0  19   -3.47    5.10   0
 -13   1  19  176.85    7.77   0
 -12  -4   7 1401.51   10.90   0
 -12  -2  14   44.19    3.97   0
 -11  -3  10  202.89    5.35   0
 -11  -1  15  533.96    8.16   0
 -10  -4   3 2219.64   14.35   0
 -10  -2  12 1052.77    9.73   0
  -7  -3   4  291.08    6.63   0
  -4   0   8 3192.69   23.29   0
  -4   6   7  259.87    8.38   0
  -4   8  -1    4.13    6.98   0
  -4   8   0  131.96    6.47   0
  -3   5   7 1033.90   12.95   0
  -2   6 -13  142.81    6.35   0
  -1   1 -14  375.83    8.79   0
  -1   3 -15  187.82    6.93   0
  -1   5 -14   40.05    5.51   0
  -1   7  -6   32.41    5.47   0
  -1   7  -5  145.69    5.84   0
   0   4 -14    6.51    4.49   0
   0   6 -10   -0.69    4.88   0
   0   6  -2   87.33    5.90   0
   1   3 -13   34.53    5.19   0
   1   3   1   65.47    5.16   0
   1   5 -11  416.36    6.88   0
   1   5 -10    1.44    5.12   0
   2   4 -10  122.51    5.03   0
 -21  -5  12   35.85    5.09   0
 -20  -4  16    4.49    5.01   0
 -20  -2  21   54.91    6.91   0
 -19  -5  10    2.05    4.89   0
 -17  -5  -2   20.03    7.09   0
 -17  -5   8   25.93    5.86   0
 -16  -2  18  444.03    7.38   0
 -16   2  22    8.53    8.12   0
 -15  -5   0    3.98    6.29   0
 -15  -5   1  345.30    7.99   0
 -15  -5   2   21.04    5.92   0
 -15  -5   3  433.56    8.24   0
 -15  -5   4    2.60    5.58   0
 -15  -3  15  374.96    7.06   0
 -14  -4  10   55.14    4.88   0
 -13  -3  13 1499.04   11.16   0
 -13  -1  17   33.52    5.19   0
 -12  -4  -7  370.13   11.70   0
 -10  -4  -5  691.15   11.96   0
 -10  -4   4  220.57    6.29   0
  -9  -3   8  571.63    7.75   0
  -9  -1  13    9.83    4.37   0
  -7   7   9   52.66    7.80   0
  -6   8   4  215.25    8.10   0
  -5  -3  -3 1067.86   13.33   0
  -5   7   6  262.05    7.87   0
  -4   8  -2   17.56    5.90   0
  -3   3 -16    0.03    6.47   0
  -2   6 -12   22.37    5.61   0
  -2   6   3  138.12    6.58   0
  -1   3   5   12.37    6.14   0
  -1   5 -13  525.58    8.35   0
   0   2   3 3232.44   28.78   0
   0   4 -13  282.44    6.76   0
   0   6  -8  291.42    6.46   0
   0   6  -7    4.49    5.75   0
   0   6  -6  463.93    7.85   0
   0   6  -5  614.65    8.35   0
   0   6  -3   91.25    4.89   0
   1   1 -11  103.11    5.85   0
   1   5  -3 1382.72   11.02   0
   1   5  -2   30.80    4.22   0
   2   2 -10  811.40    8.95   0
   2   4  -9 1354.61   10.26   0
   2   4  -8    4.37    4.93   0
   2   4  -4    6.83    3.96   0
 -22  -4  18   10.42    6.61   0
 -21  -5  13   70.27    6.91   0
 -19  -5  11  230.04    6.33   0
[truncated: 989,130 more chars]
