# Supplementary material for: C—I⋯N short contacts as tools for the construction of the crystal packing in the crystal structure of 3,3′-(ethane-1,2-di­yl)bis­(6-iodo-3,4-di­hydro-2H-1,3-benzoxazine)
Source: Acta Crystallogr E Crystallogr Commun. 2017 Apr 7;73(Pt 5):664–6. doi: 10.1107/S2056989017005047 (PMC5418779; doi:10.1107/S2056989017005047)
Supplement: Supplementary file 2 [file e-73-00664-Isup2.hkl]

data_I                                                                          
_shelx_title ' ri28 in C2/c'                                                    
_shelx_refln_list_code          4                                               
_shelx_F_calc_maximum      543.93                                               
_exptl_crystal_F_000      1048.00                                               
_reflns_d_resolution_high  0.7177                                               
                                                                                
loop_                                                                           
 _space_group_symop_operation_xyz                                               
 'x, y, z'                                                                      
 '-x, y, -z+1/2'                                                                
 'x+1/2, y+1/2, z'                                                              
 '-x+1/2, y+1/2, -z+1/2'                                                        
 '-x, -y, -z'                                                                   
 'x, -y, z-1/2'                                                                 
 '-x+1/2, -y+1/2, -z'                                                           
 'x+1/2, -y+1/2, z-1/2'                                                         
                                                                                
_cell_length_a    20.4200                                                       
_cell_length_b     5.9477                                                       
_cell_length_c    17.8414                                                       
_cell_angle_alpha  90.000                                                       
_cell_angle_beta  123.607                                                       
_cell_angle_gamma  90.000                                                       
                                                                                
_shelx_F_squared_multiplier     1.000                                           
                                                                                
loop_                                                                           
 _refln_index_h                                                                 
 _refln_index_k                                                                 
 _refln_index_l                                                                 
 _refln_F_squared_calc                                                          
 _refln_F_squared_meas                                                          
 _refln_F_squared_sigma                                                         
 _refln_observed_status                                                         
   4   0   0     295863.25     280279.72      8964.56 o                         
   6   0   0       9474.40       8264.03       257.15 o                         
   8   0   0      23775.52      22391.20       599.85 o                         
  10   0   0      67201.54      65068.16      1262.50 o                         
  12   0   0       1657.44       1791.55        43.03 o                         
  14   0   0      66711.82      65563.38      1639.08 o                         
  16   0   0        571.62        678.10        35.97 o                         
  18   0   0      16228.07      15677.78       278.22 o                         
  20   0   0       1625.13       1620.71        54.98 o                         
  22   0   0       1681.54       1705.09        48.61 o                         
   1   1   0      29614.94      29900.93       331.88 o                         
   3   1   0        380.18        379.30        22.80 o                         
   5   1   0     200393.59     183062.84      3890.88 o                         
   7   1   0          6.34         47.22        16.27 o                         
   9   1   0      94255.66      91712.35      1358.41 o                         
  11   1   0       1146.15        971.21        24.99 o                         
  13   1   0      13133.99      12453.13       284.33 o                         
  15   1   0       5435.84       5392.98        79.91 o                         
  17   1   0       1162.82       1199.55        27.44 o                         
  19   1   0      10856.26      10902.21       199.14 o                         
  21   1   0         55.69         99.37        23.81 o                         
  23   1   0       4601.36       4608.28        48.02 o                         
   0   2   0     101395.55      93214.05      1956.12 o                         
   2   2   0        737.05        811.18        22.49 o                         
   4   2   0      27441.16      25946.33       420.84 o                         
   6   2   0       4458.75       3893.51        43.28 o                         
   8   2   0       2108.79       1882.99        28.46 o                         
  10   2   0      20839.15      20255.35       122.60 o                         
  12   2   0         19.76         70.39        17.18 o                         
  14   2   0      21663.86      21190.26       457.84 o                         
  16   2   0       1301.32       1341.33        26.86 o                         
  18   2   0       5518.10       5513.56        46.32 o                         
  20   2   0       1283.94       1355.53        30.66 o                         
  22   2   0        942.18        938.61        28.20 o                         
   1   3   0       2037.30       1779.53        28.03 o                         
   3   3   0        845.09        747.70        22.09 o                         
   5   3   0       9550.92       9292.29       129.48 o                         
   7   3   0        347.23        409.42        20.13 o                         
   9   3   0       6226.05       6315.20        79.49 o                         
  11   3   0       1402.36       1374.70        28.44 o                         
  13   3   0       1067.54       1075.38        23.57 o                         
  15   3   0       1306.69       1385.20        31.88 o                         
  17   3   0        213.26        289.61        22.67 o                         
  19   3   0       1854.82       1858.28        31.46 o                         
  21   3   0         16.31         67.45        25.48 o                         
   0   4   0          1.31         72.70        26.01 o                         
   2   4   0        147.81        175.93        17.18 o                         
   4   4   0         16.76         69.01        18.10 o                         
   6   4   0          0.32         48.40        17.11 o                         
   8   4   0         66.07        104.51        17.76 o                         
  10   4   0          7.10         50.96        19.19 o                         
  12   4   0         81.63        116.11        19.39 o                         
  14   4   0          9.71         78.78        22.64 o                         
  16   4   0          6.56         35.56        22.81 o                         
  18   4   0         17.48         55.22        22.60 o                         
  20   4   0         74.69         85.04        27.96 o                         
   1   5   0        712.38        796.12        21.23 o                         
   3   5   0         51.51         85.34        18.58 o                         
   5   5   0        651.82        739.33        24.87 o                         
   7   5   0          1.15         50.30        20.16 o                         
   9   5   0        499.38        538.56        21.68 o                         
  11   5   0         71.84        102.72        21.27 o                         
  13   5   0        333.49        354.59        22.91 o                         
  15   5   0        223.58        214.53        23.35 o                         
  17   5   0         59.36         70.52        25.66 o                         
   0   6   0       6010.59       6366.79       117.42 o                         
   2   6   0        603.50        616.94        23.72 o                         
   4   6   0       5302.45       5492.50       101.59 o                         
   6   6   0       3486.23       3548.63        68.27 o                         
   8   6   0       2587.01       2634.38        66.09 o                         
  10   6   0       3600.31       3694.76        73.57 o                         
  12   6   0        292.89        323.15        26.53 o                         
  14   6   0       2265.18       2281.55        38.39 o                         
  16   6   0        148.09        189.41        31.52 o                         
   1   7   0       4077.39       4223.47        48.15 o                         
   3   7   0       1967.37       1991.05        34.54 o                         
   5   7   0       3703.50       3914.27        65.43 o                         
   7   7   0         24.99         71.38        25.57 o                         
   9   7   0       2783.04       2629.69        79.99 o                         
  11   7   0       1811.16       1609.35        62.97 o                         
   0   8   0       2631.20       2674.06        53.39 o                         
   2   8   0        603.35        689.77        30.08 o                         
   4   8   0       2375.57       2503.84        45.52 o                         
 -23   1   1          3.40         53.82        26.83 o                         
 -21   1   1       2662.75       2833.23        46.55 o                         
 -19   1   1        122.56        145.14        20.57 o                         
 -17   1   1       2508.37       2538.16        49.16 o                         
 -15   1   1       2637.10       2673.51        32.84 o                         
 -13   1   1       1199.63       1293.76        28.59 o                         
 -11   1   1      16631.36      16126.63       304.62 o                         
  -9   1   1       2734.52       3049.03        35.48 o                         
  -7   1   1      43321.33      42834.09       661.73 o                         
  -5   1   1       3080.44       3471.74        51.96 o                         
  -3   1   1      30876.57      30290.94       587.93 o                         
  -1   1   1        372.48        351.52        21.17 o                         
   1   1   1      11567.31      11643.78       213.56 o                         
   3   1   1       9621.10       9366.34       222.04 o                         
   5   1   1       2911.90       3224.59        44.98 o                         
   7   1   1       9989.90       9676.10        77.98 o                         
   9   1   1        476.25        377.56        19.31 o                         
  11   1   1       1622.76       1550.09        27.21 o                         
  13   1   1       2504.41       2477.81        32.20 o                         
  15   1   1        133.92        206.51        19.35 o                         
  17   1   1       1914.69       2005.31        29.18 o                         
  19   1   1         14.39         30.82        21.12 o                         
  21   1   1        774.54        872.07        26.32 o                         
 -22   2   1         77.38        127.37        24.49 o                         
 -20   2   1       4136.98       4095.23        71.95 o                         
 -18   2   1          2.81         48.41        20.87 o                         
 -16   2   1      14503.04      14051.09       295.67 o                         
 -14   2   1        199.07        207.27        18.88 o                         
 -12   2   1      15593.38      15720.45       241.20 o                         
 -10   2   1       4387.51       4104.44        44.57 o                         
  -8   2   1       1106.52        967.74        23.50 o                         
  -6   2   1      23868.24      23625.90       458.66 o                         
  -4   2   1         63.43        101.17        16.38 o                         
  -2   2   1      55339.52      54289.94       551.52 o                         
   0   2   1        212.44        198.81        16.35 o                         
   2   2   1      26683.38      25679.45       365.89 o                         
   4   2   1      10858.81      10499.08       221.78 o                         
   6   2   1        724.25        620.01        21.50 o                         
   8   2   1      14390.00      13602.44       255.63 o                         
  10   2   1         14.65         51.42        17.65 o                         
  12   2   1       9665.49       9491.15       148.92 o                         
  14   2   1       1306.94       1274.17        24.99 o                         
  16   2   1       2372.75       2352.71        46.26 o                         
  18   2   1       3230.70       3515.85        43.74 o                         
  20   2   1        205.36        234.21        23.57 o                         
  22   2   1       1706.94       1795.93        34.87 o                         
 -21   3   1       5956.61       6110.35        73.99 o                         
 -19   3   1        347.86        442.47        24.75 o                         
 -17   3   1       3855.30       3781.46        56.95 o                         
 -15   3   1       6881.46       7073.57        82.80 o                         
 -13   3   1        245.35        274.71        19.41 o                         
 -11   3   1      28419.94      28645.77       329.76 o                         
  -9   3   1        270.29        288.60        17.91 o                         
  -7   3   1      49316.78      50183.28       617.85 o                         
  -5   3   1      10057.56      10146.63       105.10 o                         
  -3   3   1      19979.64      20549.70       326.87 o                         
  -1   3   1      42037.18      39976.98       530.52 o                         
   1   3   1       1357.18       1299.27        20.87 o                         
   3   3   1      59000.56      52723.51      1138.13 o                         
   5   3   1        757.17        819.46        21.97 o                         
   7   3   1      39985.39      38240.81       665.83 o                         
   9   3   1      11499.92      11455.50       200.72 o                         
  11   3   1       8475.01       8198.36       134.31 o                         
  13   3   1      15194.88      15060.70       177.30 o                         
  15   3   1       1242.72       1130.50        30.70 o                         
  17   3   1       8598.56       8613.77       130.47 o                         
  19   3   1         17.16         79.25        23.38 o                         
  21   3   1       3033.98       2924.19        38.30 o                         
 -20   4   1       3800.87       3573.74        46.65 o                         
 -18   4   1         72.56         92.25        22.49 o                         
 -16   4   1       9996.08       9678.52       165.80 o                         
 -14   4   1       2128.63       2091.44        30.61 o                         
 -12   4   1      10907.14      10950.50        90.37 o                         
 -10   4   1      15387.86      15017.95       172.38 o                         
  -8   4   1       1470.99       1416.00        24.62 o                         
  -6   4   1      32375.06      31596.62       520.81 o                         
  -4   4   1        475.82        588.61        19.24 o                         
  -2   4   1      41940.50      41248.89       708.60 o                         
   0   4   1      10319.16      10416.18        88.61 o                         
   2   4   1      24577.45      22913.94       207.81 o                         
   4   4   1      28038.71      26690.43       400.14 o                         
   6   4   1       3031.76       2766.68        53.14 o                         
   8   4   1      22919.76      23001.77       316.33 o                         
  10   4   1         43.62         78.96        19.18 o                         
  12   4   1      12837.61      13195.22       218.28 o                         
  14   4   1       1667.39       1577.52        29.70 o                         
  16   4   1       2946.46       2964.47        46.62 o                         
  18   4   1       3818.53       3772.74        64.48 o                         
  20   4   1        121.75        100.10        67.29 o                         
 -19   5   1       1553.57       1480.25        37.92 o                         
 -17   5   1       2053.61       1897.29        39.66 o                         
 -15   5   1       6507.11       6417.59       134.08 o                         
 -13   5   1        269.86        279.97        21.32 o                         
 -11   5   1      12617.46      12449.53       208.91 o                         
  -9   5   1        529.64        501.47        21.93 o                         
  -7   5   1      20341.28      19973.57       475.39 o                         
  -5   5   1      12271.74      12560.39       146.05 o                         
  -3   5   1      11599.26      11513.49        86.16 o                         
  -1   5   1      23491.37      22583.22       326.70 o                         
   1   5   1       2076.23       2062.36        26.27 o                         
   3   5   1      20656.88      20749.27       334.30 o                         
   5   5   1        126.79        157.63        19.42 o                         
   7   5   1      15794.75      15817.61       321.79 o                         
   9   5   1       6047.78       5896.17       121.59 o                         
  11   5   1       3668.81       3479.51        67.79 o                         
  13   5   1       6668.59       6506.25        95.73 o                         
  15   5   1        351.34        353.59        25.10 o                         
  17   5   1       3392.04       3145.06        61.51 o                         
 -16   6   1       2776.43       2392.28        50.67 o                         
 -14   6   1        439.67        473.38        31.52 o                         
 -12   6   1       4476.49       4054.89       118.86 o                         
 -10   6   1       4796.99       4664.27       124.06 o                         
  -8   6   1       1913.08       1806.92        34.31 o                         
  -6   6   1       7035.57       6989.31       137.46 o                         
  -4   6   1        191.66        216.72        21.18 o                         
  -2   6   1       9919.84       9999.94       105.35 o                         
   0   6   1       2192.89       2194.57        35.89 o                         
   2   6   1       8856.39       8781.94       120.93 o                         
   4   6   1       8816.62       8408.89       100.95 o                         
   6   6   1       2257.08       2269.47        32.85 o                         
   8   6   1       6634.28       6499.56       148.68 o                         
  10   6   1        257.49        296.86        22.79 o                         
  12   6   1       5225.71       5059.20       110.77 o                         
  14   6   1        510.86        517.88        29.09 o                         
 -13   7   1          5.70         63.18        34.71 o                         
 -11   7   1        728.59        675.45        32.97 o                         
  -9   7   1        124.93        168.89        27.52 o                         
  -7   7   1       1464.17       1415.11        32.98 o                         
  -5   7   1       1730.45       1615.91        33.48 o                         
  -3   7   1        527.65        561.16        24.31 o                         
  -1   7   1       2096.52       2091.07        31.53 o                         
   1   7   1          1.78         54.94        23.91 o                         
   3   7   1       1233.24       1238.26        29.83 o                         
   5   7   1        262.97        276.04        25.47 o                         
   7   7   1       1486.60       1492.48        37.45 o                         
   9   7   1       1765.32       1676.13        35.52 o                         
  11   7   1        336.60        374.88        28.27 o                         
  -6   8   1         64.64         77.77        32.83 o                         
  -4   8   1          8.27         23.29        28.51 o                         
  -2   8   1        202.91        199.25        28.35 o                         
   0   8   1         20.07         80.29        28.40 o                         
   2   8   1        222.83        244.50        29.42 o                         
   4   8   1        172.46        179.60        30.92 o                         
 -24   0   2        695.90        743.08        39.51 o                         
 -22   0   2       6516.38       6884.90       183.00 o                         
 -20   0   2          9.46         56.24        27.41 o                         
 -18   0   2       9767.82       9908.92       408.20 o                         
 -16   0   2       1323.64       1374.99        33.78 o                         
 -14   0   2      11432.61      10175.94       455.85 o                         
 -12   0   2      28658.79      27721.37       568.94 o                         
 -10   0   2       4596.71       4202.59       160.42 o                         
  -8   0   2      77453.07      67442.44      2131.82 o                         
  -6   0   2         67.33        137.86        26.08 o                         
  -4   0   2      23043.79      20488.72       450.26 o                         
   2   0   2     144057.64     164466.06      2540.26 o                         
   4   0   2       2829.29       2712.73        43.11 o                         
   6   0   2     115538.52     107367.16      1491.20 o                         
   8   0   2        470.37        425.70        24.68 o                         
  10   0   2      30621.28      29796.09       811.80 o                         
  12   0   2       5064.58       5086.95       143.26 o                         
  14   0   2       8935.33       8230.04       165.44 o                         
  16   0   2      14079.82      13486.13       157.96 o                         
  18   0   2        443.61        436.97        31.23 o                         
  20   0   2       8422.83       8869.17       205.37 o                         
  22   0   2         57.32        160.28        38.11 o                         
 -23   1   2       2451.22       2575.72        36.05 o                         
 -21   1   2       3393.95       3456.15        50.70 o                         
 -19   1   2       1900.46       2000.40        26.42 o                         
 -17   1   2      20523.28      20745.91       334.69 o                         
 -15   1   2         60.48         80.09        18.18 o                         
 -13   1   2      31090.87      28783.54       686.38 o                         
 -11   1   2       7074.50       6956.11       136.86 o                         
  -9   1   2      17557.95      15435.56       339.17 o                         
  -7   1   2      56723.79      50660.21       700.11 o                         
  -5   1   2       5928.69       5164.43        79.44 o                         
  -3   1   2     215918.45     210868.53      6115.31 o                         
  -1   1   2       2937.07       3328.27        51.84 o                         
   1   1   2      99806.57      94481.59      2464.76 o                         
   3   1   2       9312.14       9468.31       147.97 o                         
   5   1   2      22529.90      22272.36       371.53 o                         
   7   1   2      40512.95      40248.12       433.51 o                         
   9   1   2       3682.52       3200.71        34.69 o                         
  11   1   2      47329.91      47363.72       426.55 o                         
  13   1   2        449.07        450.59        19.40 o                         
  15   1   2      15308.19      15524.00       204.88 o                         
  17   1   2       1317.03       1339.88        31.20 o                         
  19   1   2       3590.55       3408.59        35.34 o                         
  21   1   2       2096.41       2187.66        35.68 o                         
 -24   2   2         52.40         84.80        26.23 o                         
 -22   2   2       4211.30       4263.59        89.38 o                         
 -20   2   2        430.21        506.51        23.69 o                         
 -18   2   2       4934.24       5112.57        71.76 o                         
 -16   2   2       4409.98       4432.20        85.77 o                         
 -14   2   2       5510.40       5382.00        62.23 o                         
 -12   2   2      29730.13      30171.68       461.43 o                         
 -10   2   2       2444.19       2449.28        36.29 o                         
  -8   2   2      66721.83      67854.57       765.38 o                         
  -6   2   2        913.06        840.08        22.12 o                         
  -4   2   2      44260.90      42975.47       695.82 o                         
  -2   2   2      10287.32       9491.53       189.11 o                         
   0   2   2      24535.18      23410.21       370.15 o                         
   2   2   2      57779.44      57073.40      1162.71 o                         
   4   2   2       2791.49       2824.63        44.50 o                         
   6   2   2      46778.20      48820.89      1257.13 o                         
   8   2   2        354.00        293.26        17.26 o                         
  10   2   2      15416.60      15814.82       123.65 o                         
  12   2   2       2392.52       2450.13        40.18 o                         
  14   2   2       4618.87       4428.62        45.52 o                         
  16   2   2       5111.36       5015.69        55.33 o                         
  18   2   2          9.98         79.43        22.34 o                         
  20   2   2       2775.29       2760.75        37.15 o                         
 -23   3   2        373.27        427.12        26.69 o                         
 -21   3   2       1241.28       1225.98        28.78 o                         
 -19   3   2        733.52        800.10        23.62 o                         
 -17   3   2       6235.22       6038.15       127.87 o                         
 -15   3   2        162.90        193.54        19.30 o                         
 -13   3   2       7358.31       7555.23        87.40 o                         
 -11   3   2        424.79        384.93        18.91 o                         
  -9   3   2       6418.06       6664.84        90.47 o                         
  -7   3   2       5842.52       5838.49        85.61 o                         
  -5   3   2       6856.29       7319.25        86.29 o                         
  -3   3   2      21193.16      21242.59       388.74 o                         
  -1   3   2        209.59        286.50        16.06 o                         
   1   3   2      13386.04      13723.00       225.07 o                         
   3   3   2        362.44        240.95        18.11 o                         
   5   3   2       6798.52       6940.24        92.99 o                         
   7   3   2       2566.47       2665.11        48.37 o                         
   9   3   2       1502.29       1487.14        32.62 o                         
  11   3   2       4474.51       4497.44        57.95 o                         
  13   3   2        391.06        409.15        21.80 o                         
  15   3   2       2456.97       2328.40        34.27 o                         
  17   3   2        648.69        658.32        24.53 o                         
  19   3   2       1699.05       1695.12        45.19 o                         
 -20   4   2         15.79         39.94        25.81 o                         
 -18   4   2         89.00        131.84        22.27 o                         
 -16   4   2         17.97         65.09        20.70 o                         
 -14   4   2        242.68        269.51        20.30 o                         
 -12   4   2        573.56        554.54        21.45 o                         
 -10   4   2        553.24        599.94        22.36 o                         
  -8   4   2        563.33        575.01        21.63 o                         
  -6   4   2         66.28        137.02        17.16 o                         
  -4   4   2         19.27        110.42        18.20 o                         
  -2   4   2         16.23         80.03        17.05 o                         
   0   4   2        256.36        250.88        17.03 o                         
   2   4   2         38.56         66.89        17.27 o                         
   4   4   2         64.18         70.85        18.26 o                         
   6   4   2         10.68         80.58        20.18 o                         
   8   4   2        591.20        487.99        21.46 o                         
  10   4   2        137.23        151.07        20.32 o                         
  12   4   2         84.10        131.67        20.76 o                         
  14   4   2        381.93        382.13        22.62 o                         
  16   4   2         16.15         73.25        23.91 o                         
  18   4   2         15.87         97.28        26.02 o                         
 -19   5   2          0.94         33.12        28.00 o                         
 -17   5   2        640.04        685.34        28.06 o                         
 -15   5   2        302.17        328.31        22.92 o                         
 -13   5   2       1568.13       1646.01        39.64 o                         
 -11   5   2       1219.82       1217.62        28.51 o                         
  -9   5   2       1186.37       1252.91        25.97 o                         
  -7   5   2       2236.45       2332.47        53.93 o                         
  -5   5   2         10.19         51.49        21.34 o                         
  -3   5   2       2598.43       2731.92        38.80 o                         
  -1   5   2        537.08        570.03        21.67 o                         
   1   5   2       2386.04       2627.30        33.77 o                         
   3   5   2       1671.23       1821.99        26.24 o                         
   5   5   2         65.41        150.01        19.27 o                         
   7   5   2       2922.19       2900.54        73.57 o                         
   9   5   2        357.50        320.91        20.18 o                         
  11   5   2       2144.71       2072.33        63.38 o                         
  13   5   2        295.11        311.92        24.79 o                         
  15   5   2        541.04        565.56        28.62 o                         
  17   5   2        504.58        497.91        29.76 o                         
 -16   6   2        349.22        324.90        27.39 o                         
 -14   6   2       1715.05       1677.16        36.05 o                         
 -12   6   2       1461.83       1365.04        31.51 o                         
 -10   6   2        494.67        452.89        23.61 o                         
  -8   6   2       3468.11       3706.71        73.10 o                         
  -6   6   2         10.09         53.60        21.10 o                         
  -4   6   2       4476.44       4545.41        67.65 o                         
  -2   6   2        694.12        763.62        24.11 o                         
   0   6   2       1482.13       1573.47        26.42 o                         
   2   6   2       2376.12       2374.27        30.98 o                         
   4   6   2         11.70         21.78        20.70 o                         
   6   6   2       3382.49       3535.35        51.45 o                         
   8   6   2        386.06        377.47        23.01 o                         
  10   6   2       1537.62       1524.51        44.77 o                         
  12   6   2       1160.83       1040.04        34.41 o                         
  14   6   2        200.22        212.76        26.66 o                         
 -13   7   2       2614.67       2497.43        80.15 o                         
 -11   7   2        553.16        518.79        28.95 o                         
  -9   7   2       3366.94       3107.86       113.80 o                         
  -7   7   2       2247.44       2159.79        37.79 o                         
  -5   7   2       1440.76       1443.34        29.23 o                         
  -3   7   2       4845.94       5069.25        41.43 o                         
  -1   7   2          1.92         44.75        23.53 o                         
   1   7   2       5607.27       5632.41        73.10 o                         
   3   7   2        630.15        692.35        27.25 o                         
   5   7   2       3105.86       3255.44        53.55 o                         
   7   7   2       1410.52       1450.23        33.34 o                         
   9   7   2        518.23        513.88        30.94 o                         
  11   7   2       2001.25       2087.83        73.65 o                         
  -6   8   2        210.35        278.55        31.54 o                         
  -4   8   2       3950.39       4223.48        55.63 o                         
  -2   8   2       1159.97       1204.86        33.38 o                         
   0   8   2       2830.20       2831.59        45.66 o                         
   2   8   2       2584.67       2623.80        42.55 o                         
   4   8   2        358.99        350.67        34.39 o                         
 -25   1   3          4.82         29.28        26.24 o                         
 -23   1   3        369.28        421.13        24.27 o                         
 -21   1   3         17.39         34.75        21.80 o                         
 -19   1   3       1781.15       1752.36        45.25 o                         
 -17   1   3        173.57        191.64        20.80 o                         
 -15   1   3       2260.19       2179.90        55.74 o                         
 -13   1   3       1537.80       1458.54        33.69 o                         
 -11   1   3         59.25         50.12        16.23 o                         
  -9   1   3       9485.92       7689.54        60.93 o                         
  -7   1   3         92.70        191.02        16.92 o                         
  -5   1   3      28053.04      27283.14       607.19 o                         
  -3   1   3          1.59         31.24        17.47 o                         
  -1   1   3      14183.88      15437.97       184.44 o                         
   1   1   3       1607.48       1611.76        27.42 o                         
   3   1   3        693.65        682.03        19.18 o                         
   5   1   3       4777.35       4601.17        55.36 o                         
   7   1   3        164.85        162.90        16.38 o                         
   9   1   3       7585.62       7470.19        66.80 o                         
  11   1   3          2.12         14.68        18.12 o                         
  13   1   3       2600.30       2761.68        56.15 o                         
  15   1   3        199.89        231.76        20.28 o                         
  17   1   3        252.81        277.78        21.26 o                         
  19   1   3        312.64        374.96        24.05 o                         
  21   1   3         57.90         91.52        28.16 o                         
 -24   2   3       3618.19       3873.95        92.34 o                         
 -22   2   3        759.05        663.41        26.73 o                         
 -20   2   3       3404.54       3406.50        56.42 o                         
 -18   2   3       6127.14       6293.11        47.19 o                         
 -16   2   3       1083.92        981.64        24.04 o                         
 -14   2   3      26222.60      26548.77       372.64 o                         
 -12   2   3         82.86         71.77        16.85 o                         
 -10   2   3      58747.94      55959.36      1245.92 o                         
  -8   2   3       2865.04       2676.00        66.19 o                         
  -6   2   3      29753.72      28056.32       494.57 o                         
  -4   2   3      28754.79      30299.77       542.00 o                         
  -2   2   3       3905.76       3510.71        37.47 o                         
   0   2   3      64748.45      60356.76       957.37 o                         
   2   2   3        605.02        638.98        18.19 o                         
   4   2   3      58018.32      60060.69       773.61 o                         
   6   2   3       3105.69       3211.28        30.29 o                         
   8   2   3      11993.08      12016.68       209.30 o                         
  10   2   3       8988.98       9019.32        73.57 o                         
  12   2   3        635.30        595.61        19.37 o                         
  14   2   3       9373.18       8868.46       173.04 o                         
  16   2   3         32.02         65.40        20.89 o                         
  18   2   3       4813.10       4799.57        62.56 o                         
  20   2   3        840.34        874.71        27.92 o                         
 -23   3   3       3062.96       2957.46        54.58 o                         
 -21   3   3        289.55        337.99        24.64 o                         
 -19   3   3      12391.03      12343.50       246.56 o                         
 -17   3   3         54.63         75.62        18.58 o                         
 -15   3   3      22042.13      21383.88       512.09 o                         
 -13   3   3       4650.17       4528.96       111.73 o                         
 -11   3   3      12390.06      11944.44       241.87 o                         
  -9   3   3      23869.61      23697.60       523.48 o                         
  -7   3   3       4159.91       4270.94        92.75 o                         
  -5   3   3      63788.95      64666.45       573.61 o                         
  -3   3   3         98.83        255.16        16.54 o                         
  -1   3   3      55449.87      50511.31       380.84 o                         
   1   3   3       8390.48       7850.59       130.90 o                         
   3   3   3      14721.58      14129.92       288.88 o                         
   5   3   3      20107.99      19868.65       250.21 o                         
   7   3   3       2515.67       2720.03        36.49 o                         
   9   3   3      24375.81      25319.22       346.34 o                         
  11   3   3        325.27        342.83        19.64 o                         
  13   3   3      10640.61      10469.15       104.07 o                         
  15   3   3       3248.93       3206.35        46.72 o                         
  17   3   3       1805.33       1811.12        29.86 o                         
  19   3   3       2878.56       2689.41        45.81 o                         
 -22   4   3        300.73        374.67        27.54 o                         
 -20   4   3       6070.36       6084.31       110.43 o                         
 -18   4   3       3763.58       3694.59        64.79 o                         
 -16   4   3       2852.81       2804.03        49.40 o                         
 -14   4   3      15207.47      15528.63       274.94 o                         
 -12   4   3         64.91         90.34        20.65 o                         
 -10   4   3      39522.46      40245.47       555.33 o                         
  -8   4   3       6641.13       6486.52        95.93 o                         
  -6   4   3      33507.29      32817.62       601.56 o                         
  -4   4   3      26280.07      25738.95       466.11 o                         
  -2   4   3       9659.50       9572.22       130.92 o                         
   0   4   3      43646.66      43415.81       563.22 o                         
   2   4   3         23.52        105.31        17.92 o                         
   4   4   3      48923.02      44900.97      1061.55 o                         
   6   4   3      10141.57       9478.88       183.20 o                         
   8   4   3      22020.35      21439.47       392.49 o                         
  10   4   3      14334.38      13259.71       202.70 o                         
  12   4   3       5518.78       5431.27       101.06 o                         
  14   4   3       9968.51       9935.98       106.80 o                         
  16   4   3        239.56        272.02        24.48 o                         
  18   4   3       5619.60       5548.14        79.41 o                         
 -19   5   3       3679.83       3439.20        85.16 o                         
 -17   5   3        129.51        218.48        25.73 o                         
 -15   5   3       8415.48       8521.92        78.80 o                         
 -13   5   3       3385.68       3414.33        42.19 o                         
 -11   5   3       5038.68       4849.72        72.86 o                         
  -9   5   3       6815.33       6628.93       146.95 o                         
  -7   5   3        484.72        491.90        20.76 o                         
  -5   5   3      16963.16      18020.32       242.23 o                         
  -3   5   3       4345.67       4275.87        61.38 o                         
  -1   5   3      24623.63      24729.94       262.80 o                         
   1   5   3      17462.75      17069.91       249.01 o                         
   3   5   3      12195.59      11543.67       211.95 o                         
   5   5   3      12599.73      12408.89       199.01 o                         
   7   5   3       2487.96       2373.61        46.39 o                         
   9   5   3      10613.03      10954.44       196.02 o                         
  11   5   3        726.72        808.10        28.97 o                         
  13   5   3       6998.67       7057.41       108.09 o                         
  15   5   3       3054.33       2854.08        36.67 o                         
 -16   6   3        307.76        318.30        26.76 o                         
 -14   6   3       1234.06       1153.85        30.03 o                         
 -12   6   3         21.04         46.68        22.84 o                         
 -10   6   3       5029.65       5194.54        94.82 o                         
  -8   6   3       2607.65       2456.12        67.73 o                         
  -6   6   3       6188.98       6015.20       144.73 o                         
  -4   6   3       2930.83       2980.96        43.65 o                         
  -2   6   3       2721.32       2609.80        30.21 o                         
   0   6   3       1576.61       1667.09        28.30 o                         
   2   6   3          1.05         35.61        21.55 o                         
   4   6   3       3835.89       3909.06        72.55 o                         
   6   6   3       3608.31       3510.21        53.98 o                         
   8   6   3       3163.82       3043.50        54.72 o                         
  10   6   3       2068.41       1807.03        52.41 o                         
  12   6   3       1274.10       1308.20        36.03 o                         
  14   6   3        483.58        594.86        48.62 o                         
 -13   7   3        738.58        689.16        32.92 o                         
 -11   7   3       1199.19       1093.72        35.31 o                         
  -9   7   3        439.18        403.48        31.42 o                         
  -7   7   3        465.40        476.17        25.17 o                         
  -5   7   3        988.73       1041.51        30.40 o                         
  -3   7   3        223.37        240.63        24.46 o                         
  -1   7   3       2427.69       2391.20        38.87 o                         
   1   7   3       1154.73       1141.74        29.86 o                         
   3   7   3       1355.69       1292.91        28.35 o                         
   5   7   3         56.81         88.05        25.65 o                         
   7   7   3        200.62        280.43        26.98 o                         
   9   7   3         70.40        113.90        25.99 o                         
  -6   8   3        208.01        285.11        30.98 o                         
  -4   8   3          7.33         62.96        30.36 o                         
  -2   8   3        173.28        233.85        31.20 o                         
   0   8   3        117.88        196.06        28.75 o                         
   2   8   3         59.05         97.30        30.42 o                         
 -24   0   4       1577.12       1627.17        45.68 o                         
 -22   0   4       4991.80       5437.77       164.98 o                         
 -20   0   4      10553.07      11581.91       231.46 o                         
 -18   0   4        329.46        364.13        28.68 o                         
 -16   0   4      27085.84      25073.73      1181.12 o                         
 -14   0   4       1523.49       1458.58        31.31 o                         
 -12   0   4      46191.18      38850.12      2046.71 o                         
 -10   0   4      15892.08      13300.25       568.83 o                         
  -8   0   4      42475.77      36355.43      1288.69 o                         
  -6   0   4      81056.91      76161.58      1112.75 o                         
  -4   0   4        623.71       1027.22        62.06 o                         
  -2   0   4      93095.48     117993.84      1866.83 o                         
   0   0   4      12347.71      13920.32       173.28 o                         
   2   0   4      91402.73     100194.35      1066.47 o                         
   4   0   4      15269.97      15355.44       125.05 o                         
   6   0   4      27517.71      26979.36       252.19 o                         
   8   0   4      34017.72      33247.36       686.29 o                         
  10   0   4        110.68        118.44        23.80 o                         
  12   0   4      18203.89      18599.25       417.05 o                         
  14   0   4        668.87        809.93        30.80 o                         
  16   0   4       8584.53       8795.52       190.13 o                         
  18   0   4       1387.99       1364.72        41.13 o                         
  20   0   4       1508.83       1657.70        46.63 o                         
 -25   1   4       3540.82       3878.60        66.47 o                         
 -23   1   4         55.96        118.76        21.45 o                         
 -21   1   4      10300.58      10724.15       184.83 o                         
 -19   1   4        676.89        714.35        22.69 o                         
 -17   1   4      22473.21      22395.46       620.37 o                         
 -15   1   4      11833.19      11209.71       321.17 o                         
 -13   1   4      15383.44      14418.74       379.11 o                         
 -11   1   4      44665.23      41668.35       791.64 o                         
  -9   1   4        364.78        378.25        16.45 o                         
  -7   1   4      74448.06      64442.71       719.96 o                         
  -5   1   4       5793.25       5618.15       117.32 o                         
  -3   1   4     117332.97     132343.03      2266.38 o                         
  -1   1   4      49892.74      55109.16       342.46 o                         
   1   1   4      21975.31      22075.60       357.56 o                         
   3   1   4      77233.12      79633.88       831.02 o                         
   5   1   4        137.98        197.89        16.07 o                         
   7   1   4      53045.73      51866.70       580.24 o                         
   9   1   4       2799.40       2792.46        36.30 o                         
  11   1   4      26424.30      26251.44       290.74 o                         
  13   1   4       9594.93       9283.11       133.00 o                         
  15   1   4       2688.12       2601.34        31.75 o                         
  17   1   4       6642.26       7114.15       123.30 o                         
  19   1   4         20.77         97.43        24.16 o                         
 -24   2   4        499.93        557.81        25.80 o                         
 -22   2   4       4127.55       4286.52        70.11 o                         
 -20   2   4       3358.50       3465.47        44.58 o                         
 -18   2   4       1370.39       1453.99        27.27 o                         
 -16   2   4       7242.26       6674.22       179.66 o                         
 -14   2   4        271.74        251.98        18.38 o                         
 -12   2   4      16170.23      14320.58       236.14 o                         
 -10   2   4       6986.38       6713.07        58.77 o                         
  -8   2   4      27104.70      26006.53       696.32 o                         
  -6   2   4      25933.56      24630.50       381.04 o                         
  -4   2   4       4459.16       4626.84        86.58 o                         
  -2   2   4      26488.77      25836.39       405.87 o                         
   0   2   4        803.57        700.48        19.96 o                         
   2   2   4      31740.87      30706.58       463.32 o                         
   4   2   4       8112.97       8368.34        99.89 o                         
   6   2   4      15710.67      15859.20       150.99 o                         
   8   2   4      15425.33      15134.43       277.11 o                         
  10   2   4        344.73        364.88        18.20 o                         
  12   2   4       9003.10       9421.20        81.95 o                         
  14   2   4        276.83        297.04        20.00 o                         
  16   2   4       6363.65       6268.91        92.13 o                         
  18   2   4        774.00        788.15        27.28 o                         
  20   2   4       1744.05       1756.52       114.94 o                         
 -23   3   4         73.31         50.61        23.65 o                         
 -21   3   4        297.78        367.51        22.28 o                         
 -19   3   4       1403.19       1386.84        33.74 o                         
 -17   3   4       2983.82       2730.18        65.49 o                         
 -15   3   4       5046.78       4929.07       121.49 o                         
 -13   3   4       4625.90       4128.46       101.11 o                         
 -11   3   4       5610.42       5252.19       126.37 o                         
  -9   3   4         93.40        114.98        17.90 o                         
  -7   3   4       4851.84       4764.05       121.17 o                         
  -5   3   4       2559.77       2584.72        45.68 o                         
  -3   3   4      16892.41      16962.89       279.72 o                         
  -1   3   4       8654.63       8531.40        59.43 o                         
   1   3   4      11365.42      11545.39       205.54 o                         
   3   3   4       5532.60       5671.38        89.08 o                         
   5   3   4        454.47        558.32        18.44 o                         
   7   3   4       3482.57       3602.18        68.88 o                         
   9   3   4        174.71        198.53        21.37 o                         
  11   3   4       3974.14       3901.08        74.49 o                         
  13   3   4        730.82        715.65        22.29 o                         
  15   3   4        300.65        294.43        23.12 o                         
  17   3   4        424.47        485.40        27.93 o                         
  19   3   4         98.07        155.01        28.77 o                         
 -22   4   4        190.75        282.44        26.93 o                         
 -20   4   4        302.70        352.39        25.35 o                         
 -18   4   4         30.41         64.74        21.81 o                         
 -16   4   4          0.50         82.58        20.19 o                         
 -14   4   4        972.72        972.09        24.93 o                         
 -12   4   4        317.23        350.85        20.94 o                         
 -10   4   4       3833.22       4005.17        49.28 o                         
  -8   4   4       4667.78       4773.24        72.74 o                         
  -6   4   4       2617.68       2752.41        37.21 o                         
  -4   4   4       2620.53       2461.73        42.04 o                         
  -2   4   4        127.30        161.87        16.83 o                         
   0   4   4          0.15         36.28        17.03 o                         
   2   4   4       1358.68       1346.22        23.74 o                         
   4   4   4        493.43        546.12        19.63 o                         
   6   4   4       2659.53       2669.03        60.60 o                         
   8   4   4         89.38        127.16        21.99 o                         
  10   4   4         71.58        147.28        20.87 o                         
  12   4   4          0.43         19.72        21.82 o                         
  14   4   4         53.21         85.62        24.72 o                         
  16   4   4        288.67        358.12        29.59 o                         
 -19   5   4        236.32        254.47        25.95 o                         
 -17   5   4        533.74        573.12        26.13 o                         
 -15   5   4          3.55         58.49        22.40 o                         
 -13   5   4        151.46        189.97        21.50 o                         
 -11   5   4       2239.63       2391.56        47.23 o                         
  -9   5   4        648.55        631.04        24.02 o                         
  -7   5   4       5798.11       6007.44        80.39 o                         
  -5   5   4        738.39        721.39        21.88 o                         
  -3   5   4       1718.65       1637.10        24.16 o                         
  -1   5   4         35.22         88.11        17.17 o                         
   1   5   4        483.49        473.51        19.23 o                         
   3   5   4       2513.54       2554.02        29.25 o                         
   5   5   4        956.24        836.03        23.64 o                         
   7   5   4       1841.43       1825.09        44.45 o                         
   9   5   4        202.90        207.64        21.67 o                         
  11   5   4        117.57        188.46        22.50 o                         
  13   5   4        130.01        177.01        25.57 o                         
  15   5   4        112.39        122.31        27.12 o                         
 -18   6   4          1.78         51.27        26.69 o                         
 -16   6   4       2503.82       2470.77        39.94 o                         
 -14   6   4         81.91        131.93        23.04 o                         
 -12   6   4       3084.64       2955.26        60.33 o                         
 -10   6   4       1118.04       1125.59        32.59 o                         
  -8   6   4       1418.11       1384.66        30.99 o                         
  -6   6   4       5004.79       5112.62       111.03 o                         
  -4   6   4        684.77        718.59        25.83 o                         
  -2   6   4       7402.30       7545.37        84.62 o                         
   0   6   4        275.18        276.33        22.84 o                         
   2   6   4       3081.36       3382.42        65.97 o                         
   4   6   4        168.56        206.39        20.57 o                         
   6   6   4        536.36        626.87        23.42 o                         
   8   6   4       1531.60       1545.55        43.12 o                         
  10   6   4        205.69        222.97        25.55 o                         
  12   6   4        944.01        848.49        28.93 o                         
 -13   7   4        844.30        804.83        38.95 o                         
 -11   7   4       4813.14       4511.59       146.00 o                         
  -9   7   4         53.41        121.88        26.52 o                         
  -7   7   4       5109.01       5271.29       139.01 o                         
  -5   7   4        740.71        812.88        26.04 o                         
  -3   7   4       3178.37       3426.20        55.92 o                         
  -1   7   4       4880.07       4992.48        91.08 o                         
   1   7   4       1005.88       1153.96        31.74 o                         
   3   7   4       6926.55       7000.81       102.25 o                         
   5   7   4         71.00        168.22        23.87 o                         
   7   7   4       3356.49       3316.01        69.00 o                         
   9   7   4        261.95        283.40        26.61 o                         
  -6   8   4       4165.70       4270.23        78.85 o                         
  -4   8   4        149.20        203.30        29.90 o                         
  -2   8   4       3771.29       3804.32        50.18 o                         
   0   8   4        255.31        300.26        31.81 o                         
   2   8   4       2130.56       2465.45       491.49 o                         
 -25   1   5        172.18        218.98        23.38 o                         
 -23   1   5       1481.20       1614.27        25.70 o                         
 -21   1   5        836.47        899.01        22.79 o                         
 -19   1   5       1059.63       1101.23        32.93 o                         
 -17   1   5       3642.72       3618.79        88.39 o                         
 -15   1   5         51.84         86.51        16.37 o                         
 -13   1   5      11666.56      11142.51       271.83 o                         
 -11   1   5       1886.80       1877.76        34.95 o                         
  -9   1   5      15588.58      14935.23       155.43 o                         
  -7   1   5       7012.96       6825.64        96.75 o                         
  -5   1   5       8982.66       8924.42       136.04 o                         
  -3   1   5      15753.59      15979.00       254.97 o                         
  -1   1   5       1003.12       1004.87        20.83 o                         
   1   1   5      18717.63      19346.28       176.32 o                         
   3   1   5       1291.60       1463.72        20.98 o                         
   5   1   5       3930.99       3757.38        41.99 o                         
   7   1   5       3271.43       3546.13        28.52 o                         
   9   1   5        308.27        309.65        18.87 o                         
  11   1   5       3694.08       3719.55        57.55 o                         
  13   1   5         11.74         52.47        19.71 o                         
  15   1   5       1909.41       1998.96        28.35 o                         
  17   1   5        530.85        516.79        25.49 o                         
  19   1   5        211.34        283.12        28.27 o                         
 -24   2   5        407.82        488.41        26.28 o                         
 -22   2   5       2703.40       2959.09        37.78 o                         
 -20   2   5          5.47         27.97        18.65 o                         
 -18   2   5       9764.97       9994.64       172.63 o                         
 -16   2   5       1678.59       1675.81        45.53 o                         
 -14   2   5      11354.99      10805.02       256.12 o                         
 -12   2   5       7294.20       6828.26        80.54 o                         
 -10   2   5       6389.86       5876.05       170.91 o                         
  -8   2   5      34179.98      33105.98       957.10 o                         
  -6   2   5         28.50         39.95        14.55 o                         
  -4   2   5      65795.90      65549.29      1788.75 o                         
  -2   2   5       6514.45       7092.13       171.39 o                         
   0   2   5      31608.03      32266.64       611.35 o                         
   2   2   5      14598.67      15377.74       209.84 o                         
   4   2   5      10636.43      11213.88       182.48 o                         
   6   2   5      21975.59      21765.01       350.55 o                         
   8   2   5        670.39        739.23        21.34 o                         
  10   2   5      11630.25      12014.61        94.33 o                         
  12   2   5       1053.04       1021.10        24.77 o                         
  14   2   5       2427.26       2454.03        35.75 o                         
  16   2   5       2329.01       2297.01        34.71 o                         
  18   2   5        546.88        601.80        29.54 o                         
 -23   3   5       3043.01       3360.67        66.79 o                         
 -21   3   5       1651.50       1463.17        32.07 o                         
 -19   3   5       1841.30       1658.91        28.08 o                         
 -17   3   5       7394.30       6940.54       187.25 o                         
 -15   3   5         13.57         65.80        18.77 o                         
 -13   3   5      26037.70      24797.41       494.22 o                         
 -11   3   5       5735.87       5278.62       127.95 o                         
  -9   3   5      31757.21      29185.62       868.81 o                         
  -7   3   5      18669.19      18008.12       518.31 o                         
  -5   3   5      11525.33      10595.35       150.81 o                         
  -3   3   5      38799.80      38502.80       759.56 o                         
  -1   3   5        387.15        291.54        17.22 o                         
   1   3   5      53513.30      53519.31       477.80 o                         
   3   3   5       5416.59       6007.62       121.03 o                         
   5   3   5      24187.51      24200.57       407.78 o                         
   7   3   5      10383.90      11079.33       116.56 o                         
   9   3   5       6372.30       6664.64        86.66 o                         
  11   3   5       9610.10       9478.85       106.63 o                         
  13   3   5        617.15        645.97        22.06 o                         
  15   3   5       5819.27       5719.83        65.81 o                         
  17   3   5        408.28        427.26        26.29 o                         
 -22   4   5       4131.92       4120.30       127.65 o                         
 -20   4   5        143.91        164.96        23.80 o                         
 -18   4   5      11744.19      11437.77       277.77 o                         
 -16   4   5        874.11        939.21        25.88 o                         
 -14   4   5      12554.36      12584.19       229.33 o                         
 -12   4   5       4532.30       4546.35        68.25 o                         
 -10   4   5       6487.99       6328.67       175.24 o                         
  -8   4   5      20891.47      21016.12       523.33 o                         
  -6   4   5         17.15         84.92        17.46 o                         
  -4   4   5      38706.19      38661.57       348.63 o                         
  -2   4   5       5468.10       5116.39        33.05 o                         
   0   4   5      22392.24      22591.95       214.55 o                         
   2   4   5      10164.86      10166.39       127.43 o                         
   4   4   5       6896.38       6495.03       137.18 o                         
   6   4   5      16088.14      16463.87       226.59 o                         
   8   4   5         46.20        118.25        19.82 o                         
  10   4   5      12857.98      12335.83       161.60 o                         
  12   4   5       2760.03       2708.00        47.88 o                         
  14   4   5       4928.11       4795.30        62.67 o                         
  16   4   5       2046.96       1967.29        39.33 o                         
 -21   5   5       1019.17        964.20        35.61 o                         
 -19   5   5       3625.22       3513.17        65.02 o                         
 -17   5   5       4123.26       3896.24        89.32 o                         
 -15   5   5       2090.25       2001.37        49.67 o                         
 -13   5   5      14731.07      14350.04       303.08 o                         
 -11   5   5        181.06        247.05        21.72 o                         
  -9   5   5      19153.37      19243.39       186.16 o                         
  -7   5   5       2830.27       2906.13        65.24 o                         
  -5   5   5      11235.23      11305.99       245.82 o                         
  -3   5   5       7057.42       6914.43        67.62 o                         
  -1   5   5       1444.62       1431.15        24.41 o                         
   1   5   5      17103.61      17244.71       141.03 o                         
   3   5   5       3083.81       3000.65        60.68 o                         
   5   5   5      13796.28      14045.25       264.55 o                         
   7   5   5       4967.68       4557.53        78.39 o                         
   9   5   5       5717.39       5505.45       164.34 o                         
  11   5   5       3433.56       3097.59        63.35 o                         
  13   5   5        378.78        450.62        26.51 o                         
 -18   6   5       4134.58       3738.49       103.61 o                         
 -16   6   5        778.07        859.65        38.88 o                         
 -14   6   5       4411.08       4122.15        99.40 o                         
 -12   6   5       2256.54       2039.74        50.76 o                         
 -10   6   5       2966.92       2707.47        78.15 o                         
  -8   6   5       7115.60       6194.79       234.45 o                         
  -6   6   5         10.49         33.02        22.40 o                         
  -4   6   5      13496.79      13256.03       233.76 o                         
  -2   6   5       3035.63       2933.75        41.82 o                         
   0   6   5      10507.34      10431.52       127.93 o                         
   2   6   5       2262.12       2074.75        44.75 o                         
   4   6   5       4027.48       4025.96        54.65 o                         
   6   6   5       3338.87       3450.25        75.84 o                         
   8   6   5         78.76        138.84        22.07 o                         
  10   6   5       4163.87       3946.63       130.82 o                         
  12   6   5       1490.85       1196.41        38.17 o                         
 -13   7   5       1758.49       1579.98        51.92 o                         
 -11   7   5        203.23        245.15        29.53 o                         
  -9   7   5       3444.36       3085.49        97.12 o                         
  -7   7   5        658.45        635.93        28.46 o                         
  -5   7   5       3839.93       3724.67        52.41 o                         
  -3   7   5        613.47        719.16        27.29 o                         
  -1   7   5       1324.67       1278.90        29.34 o                         
   1   7   5       2700.49       2628.26        54.91 o                         
   3   7   5        152.71        204.87        26.01 o                         
   5   7   5       3927.72       3945.73        67.48 o                         
   7   7   5        134.39        123.19        25.34 o                         
  -6   8   5         21.52         54.65        38.61 o                         
  -4   8   5        279.31        273.36        31.22 o                         
  -2   8   5        211.70        254.36        30.46 o                         
   0   8   5        461.07        562.20        44.05 o                         
 -26   0   6        795.64        823.17        42.81 o                         
 -24   0   6       8004.11       8446.77       232.52 o                         
 -22   0   6         90.29        133.56        25.83 o                         
 -20   0   6      27106.72      29725.64       996.99 o                         
 -18   0   6       8118.60       8238.67       137.35 o                         
 -16   0   6      30363.57      29552.45      1418.34 o                         
 -14   0   6      35210.21      32313.56      1355.36 o                         
 -12   0   6      10308.81       9716.38       301.33 o                         
 -10   0   6      77326.02      65580.68      3133.49 o                         
  -8   0   6         57.12         75.26        20.43 o                         
  -6   0   6     131565.59     136630.56      1479.60 o                         
  -4   0   6      46563.03      55046.16       439.20 o                         
  -2   0   6      46154.45      46802.65      1973.24 o                         
   0   0   6     125129.22     138813.78      1114.91 o                         
   2   0   6       1844.82       1555.91        28.37 o                         
   4   0   6     100772.73     111632.25      1729.65 o                         
   6   0   6        117.54        198.80        23.92 o                         
   8   0   6      49183.55      48540.60       907.99 o                         
  10   0   6      12101.74      11698.17       155.93 o                         
  12   0   6       7680.50       7421.08       136.45 o                         
  14   0   6      17007.86      16631.91       244.38 o                         
  16   0   6        682.47        724.48        33.76 o                         
  18   0   6      10394.71       9756.21        72.22 o                         
 -25   1   6       6676.39       7498.46        91.40 o                         
 -23   1   6       3520.42       3919.05        65.12 o                         
 -21   1   6       4545.18       4748.08        99.16 o                         
 -19   1   6       9914.92       9918.09       282.18 o                         
 -17   1   6        448.17        439.55        18.17 o                         
 -15   1   6      32481.05      32810.36       591.50 o                         
 -13   1   6       3444.10       3162.73        93.76 o                         
 -11   1   6      56208.78      52200.24       707.31 o                         
  -9   1   6      34147.52      33277.94       600.30 o                         
  -7   1   6      27064.57      27220.77       440.90 o                         
  -5   1   6      62894.38      64425.31       949.88 o                         
  -3   1   6       6207.42       6568.68        69.65 o                         
  -1   1   6      85802.23      93453.70      1578.05 o                         
   1   1   6       1376.35       1395.11        21.69 o                         
   3   1   6      42811.57      44040.84       532.72 o                         
   5   1   6      24990.37      26087.91       352.84 o                         
   7   1   6       4582.55       4386.94        49.29 o                         
   9   1   6      24859.20      25598.51       234.70 o                         
  11   1   6        866.64        873.75        25.02 o                         
  13   1   6      16065.19      15626.79       127.21 o                         
  15   1   6        184.81        206.86        22.03 o                         
  17   1   6       4601.88       4629.37        60.35 o                         
 -26   2   6          3.18          9.41       121.59 o                         
 -24   2   6       2094.11       2204.05        35.38 o                         
 -22   2   6       1091.65       1160.45        30.12 o                         
 -20   2   6       9886.46       9693.58       183.70 o                         
 -18   2   6       6912.64       6849.32       161.90 o                         
 -16   2   6      11749.84      11505.47       305.49 o                         
 -14   2   6      16216.19      14980.63       335.54 o                         
 -12   2   6       1324.95       1102.55        22.08 o                         
 -10   2   6      29840.64      29723.84       712.06 o                         
  -8   2   6       3107.81       3361.44        96.08 o                         
  -6   2   6      60308.99      61211.22      1151.42 o                         
  -4   2   6      24798.50      25885.14       494.69 o                         
  -2   2   6      36053.84      39216.81       594.52 o                         
   0   2   6      30231.26      30059.18       444.72 o                         
   2   2   6       3471.54       3710.92        50.55 o                         
   4   2   6      22036.19      22756.21       245.54 o                         
   6   2   6         16.75         67.26        16.95 o                         
   8   2   6      14809.85      15680.54       264.28 o                         
  10   2   6       3478.14       3427.39        45.26 o                         
  12   2   6       2054.91       1991.47        32.69 o                         
  14   2   6       3396.47       3432.69        32.15 o                         
  16   2   6         24.15         43.58        24.18 o                         
  18   2   6       1736.11       1675.44        32.71 o                         
 -23   3   6        368.16        495.41        25.48 o                         
 -21   3   6        447.16        512.83        23.11 o                         
 -19   3   6        285.10        314.21        20.46 o                         
 -17   3   6        492.27        467.99        23.94 o                         
 -15   3   6       2908.24       2907.30        77.48 o                         
 -13   3   6       4507.06       4286.80       112.25 o                         
 -11   3   6      11349.07      11494.40       321.00 o                         
  -9   3   6       8018.38       7308.90       210.66 o                         
  -7   3   6       4038.31       3775.93        45.61 o                         
  -5   3   6       4108.69       3655.76        70.98 o                         
  -3   3   6        647.10        814.43        22.21 o                         
  -1   3   6       8148.65       8392.16        72.78 o                         
   1   3   6       5373.85       5982.79        63.64 o                         
   3   3   6      11508.06      12293.67        92.90 o                         
   5   3   6       4620.94       4586.09        76.92 o                         
   7   3   6       1855.21       1936.77        26.67 o                         
   9   3   6       1193.83       1418.86        27.67 o                         
  11   3   6         30.43         70.30        21.36 o                         
  13   3   6       1053.63       1090.27        23.12 o                         
  15   3   6        252.53        308.96        25.80 o                         
  17   3   6        369.83        377.58        27.05 o                         
 -22   4   6          2.97         27.00        25.24 o                         
 -20   4   6         18.23         98.32        23.71 o                         
 -18   4   6         16.47         66.73        23.51 o                         
 -16   4   6        517.29        478.93        24.67 o                         
 -14   4   6       1266.99       1244.03        29.21 o                         
 -12   4   6          0.26         45.14        21.11 o                         
 -10   4   6       2190.53       2190.29        57.68 o                         
  -8   4   6        892.73        786.36        24.19 o                         
  -6   4   6        180.79        263.64        19.53 o                         
  -4   4   6        705.20        733.79        19.72 o                         
  -2   4   6       1733.94       1741.28        26.26 o                         
   0   4   6        462.19        564.42        20.51 o                         
   2   4   6        131.52        142.50        19.80 o                         
   4   4   6        604.90        659.86        22.22 o                         
   6   4   6         64.46        139.36        19.87 o                         
   8   4   6        365.87        388.72        21.77 o                         
  10   4   6         89.77        142.84        23.15 o                         
  12   4   6        423.83        424.43        24.07 o                         
  14   4   6         50.68         59.57        23.99 o                         
  16   4   6        137.29        183.91        41.27 o                         
 -21   5   6          6.98         71.19        26.10 o                         
 -19   5   6       1041.42        987.13        28.66 o                         
 -17   5   6         14.02         34.33        22.81 o                         
 -15   5   6        913.75        979.86        30.63 o                         
 -13   5   6          2.67         72.58        20.93 o                         
 -11   5   6          3.94         65.88        21.56 o                         
  -9   5   6       1196.22       1198.85        37.76 o                         
  -7   5   6         13.87         55.93        21.55 o                         
  -5   5   6       5034.92       5179.13       133.26 o                         
  -3   5   6         83.57        105.61        18.52 o                         
  -1   5   6       2376.82       2586.74        28.62 o                         
   1   5   6          7.07         38.56        19.33 o                         
   3   5   6         93.17        151.76        19.67 o                         
   5   5   6        526.67        622.53        23.61 o                         
   7   5   6         31.60         72.84        23.35 o                         
   9   5   6       1314.48       1238.08        28.68 o                         
  11   5   6         31.45         62.33        24.61 o                         
  13   5   6        285.66        307.46        28.25 o                         
 -18   6   6        525.18        524.25        27.61 o                         
 -16   6   6        379.39        405.70        27.62 o                         
 -14   6   6       3304.15       3051.80        87.55 o                         
 -12   6   6         34.02         99.24        23.73 o                         
 -10   6   6       6206.68       5977.78       154.93 o                         
  -8   6   6        386.50        428.95        25.25 o                         
  -6   6   6       4209.31       4205.13        96.72 o                         
  -4   6   6       3737.94       3655.25        43.48 o                         
  -2   6   6       1609.03       1712.26        28.08 o                         
   0   6   6       7812.39       8197.15        96.10 o                         
   2   6   6        256.86        233.59        23.03 o                         
   4   6   6       6172.25       6344.20        83.92 o                         
   6   6   6        143.48        191.20        21.11 o                         
   8   6   6       2364.64       2362.41        45.67 o                         
  10   6   6       1172.60       1134.70        33.68 o                         
 -13   7   6        382.66        438.96        28.55 o                         
 -11   7   6       3180.45       3004.69       102.67 o                         
  -9   7   6       2876.61       2456.89        51.22 o                         
  -7   7   6       1972.51       2013.24        52.68 o                         
  -5   7   6       4622.66       4785.58        83.44 o                         
  -3   7   6        269.09        268.10        27.71 o                         
  -1   7   6       4577.73       5009.21        85.76 o                         
   1   7   6        570.39        567.87        27.67 o                         
   3   7   6       3489.50       3527.54        65.00 o                         
   5   7   6       2242.56       2143.52        40.48 o                         
   7   7   6       1382.95       1603.09        35.49 o                         
  -4   8   6       1301.47       1381.61        40.91 o                         
 -25   1   7        127.83        169.98        22.10 o                         
 -23   1   7        117.02        170.61        21.69 o                         
 -21   1   7       1448.26       1433.33        28.34 o                         
 -19   1   7         43.10         81.33        17.81 o                         
 -17   1   7       2301.20       2227.10        51.99 o                         
 -15   1   7        113.22        152.40        17.12 o                         
 -13   1   7       1024.99        926.74        21.39 o                         
 -11   1   7       7004.02       6588.92       108.50 o                         
  -9   1   7         39.65        110.35        15.56 o                         
  -7   1   7      28503.99      30185.38       461.63 o                         
  -5   1   7          6.67         70.75        14.85 o                         
  -3   1   7      23652.19      26388.39       329.73 o                         
  -1   1   7         31.90         39.27        14.83 o                         
   1   1   7       9581.84      10434.76        65.02 o                         
   3   1   7       5523.51       5538.60        42.05 o                         
   5   1   7       2412.52       2556.88        36.83 o                         
   7   1   7       6145.32       6188.66        53.26 o                         
   9   1   7        312.59        330.44        18.09 o                         
  11   1   7       2425.56       2402.08        27.15 o                         
  13   1   7         23.52         78.28        19.88 o                         
  15   1   7        897.79        887.82        25.74 o                         
  17   1   7         47.39         93.29        25.26 o                         
 -26   2   7       1491.19       1692.33        29.76 o                         
 -24   2   7         10.84         68.36        21.09 o                         
 -22   2   7       1565.53       1721.43        41.40 o                         
 -20   2   7        869.98        858.00        22.30 o                         
 -18   2   7        693.29        690.83        20.90 o                         
 -16   2   7      11181.01      11124.72       191.53 o                         
 -14   2   7          5.54         62.50        18.21 o                         
 -12   2   7      21752.09      21990.16       350.35 o                         
 -10   2   7         42.02         74.18        16.43 o                         
  -8   2   7      11459.98      10734.13       182.91 o                         
  -6   2   7       3138.65       3029.65        59.53 o                         
  -4   2   7       1359.39       1132.15        23.03 o                         
  -2   2   7      30200.34      30114.04       458.98 o                         
   0   2   7          2.91         17.02        15.99 o                         
   2   2   7      23995.46      25454.52       244.17 o                         
   4   2   7        163.74        223.56        17.72 o                         
   6   2   7       8255.14       8847.19        54.05 o                         
   8   2   7       1647.10       1648.28        27.51 o                         
  10   2   7       2095.24       2207.31        40.89 o                         
  12   2   7       2713.73       2680.36        28.65 o                         
  14   2   7         43.70         79.88        21.27 o                         
  16   2   7        891.19        912.23        26.95 o                         
 -25   3   7       3270.21       3374.08        51.73 o                         
 -23   3   7       1406.97       1405.32        32.25 o                         
 -21   3   7      12598.26      13128.48       375.38 o                         
 -19   3   7         80.80        118.70        21.87 o                         
 -17   3   7      18660.90      16312.75       389.66 o                         
 -15   3   7       1466.70       1418.57        26.06 o                         
 -13   3   7      15621.96      15353.67       422.05 o                         
 -11   3   7      21683.12      21278.71       526.33 o                         
  -9   3   7       3651.86       3599.03        94.88 o                         
  -7   3   7      59594.06      59955.68       973.31 o                         
  -5   3   7         27.23         88.70        17.59 o                         
  -3   3   7      44351.25      43665.77      1008.98 o                         
  -1   3   7       4009.42       4008.81        63.25 o                         
   1   3   7      15201.44      15967.08       196.41 o                         
   3   3   7      21752.09      22723.78       273.87 o                         
   5   3   7        885.07        880.79        21.56 o                         
   7   3   7      21681.15      23313.62       286.25 o                         
   9   3   7       1100.42       1186.70        24.65 o                         
  11   3   7       8546.59       8512.42       116.74 o                         
  13   3   7       2607.44       2442.32        44.79 o                         
  15   3   7       2833.14       2719.75        42.06 o                         
 -22   4   7       4142.46       4241.59       135.48 o                         
 -20   4   7       3998.15       3832.15       124.64 o                         
 -18   4   7       3915.96       3890.93       100.18 o                         
 -16   4   7      17412.83      16225.00       421.78 o                         
 -14   4   7        148.40        196.72        20.92 o                         
 -12   4   7      27003.69      25441.70       808.73 o                         
 -10   4   7       2046.55       2120.19        54.66 o                         
  -8   4   7      22747.36      21652.86       520.79 o                         
  -6   4   7      12157.21      11954.46       224.18 o                         
  -4   4   7       8570.44       8858.15       148.02 o                         
  -2   4   7      31246.45      31833.29       365.72 o                         
   0   4   7         12.29         73.61        18.32 o                         
   2   4   7      23393.79      25038.08       189.37 o                         
   4   4   7       3009.03       3026.60        29.69 o                         
   6   4   7      10205.48      10857.99       164.58 o                         
   8   4   7       6417.78       6469.27        82.06 o                         
  10   4   7       2240.95       2333.51        47.84 o                         
  12   4   7       6927.27       6887.80        84.63 o                         
  14   4   7         67.61        114.18        24.26 o                         
 -21   5   7       4553.56       4363.36       114.30 o                         
 -19   5   7        343.30        360.75        26.70 o                         
 -17   5   7       6726.02       6628.01       157.63 o                         
 -15   5   7       3372.53       3243.02        97.71 o                         
 -13   5   7       9315.64       8534.70       192.63 o                         
 -11   5   7      13030.15      12358.95       372.98 o                         
  -9   5   7       2918.35       2853.07        79.54 o                         
  -7   5   7      21681.62      22254.05       652.26 o                         
  -5   5   7        644.36        699.77        20.89 o                         
  -3   5   7      17887.11      17600.06       275.51 o                         
  -1   5   7       4554.83       4583.22        40.03 o                         
   1   5   7      11942.46      12016.93       180.01 o                         
   3   5   7      10486.51      10819.65       146.12 o                         
   5   5   7       1576.07       1580.79        27.61 o                         
   7   5   7       9296.41       8826.42       269.21 o                         
   9   5   7        341.98        340.51        26.25 o                         
  11   5   7       4305.66       3914.71        53.48 o                         
  13   5   7        950.04        989.64        35.68 o                         
 -18   6   7       2138.55       1986.46        41.81 o                         
 -16   6   7       3551.91       3363.82       106.02 o                         
 -14   6   7        121.62        124.83        23.45 o                         
 -12   6   7       4760.23       4467.50       117.66 o                         
 -10   6   7        813.96        721.96        31.90 o                         
  -8   6   7       6656.11       6523.29       169.73 o                         
  -6   6   7       3333.11       3438.38        51.22 o                         
  -4   6   7       4904.96       4723.43        48.55 o                         
  -2   6   7       7002.82       7224.51       104.37 o                         
   0   6   7         25.60         54.01        21.73 o                         
   2   6   7       5464.14       5528.06       108.66 o                         
   4   6   7        771.15        732.69        24.56 o                         
   6   6   7       4374.83       4270.91        68.52 o                         
   8   6   7       1492.91       1325.97        32.19 o                         
  10   6   7       1749.69       1790.57        40.81 o                         
 -15   7   7        209.23        197.73        80.43 o                         
 -13   7   7        727.80        691.97        37.18 o                         
 -11   7   7        713.85        674.58        35.45 o                         
  -9   7   7        156.57        197.02        28.15 o                         
  -7   7   7       1129.13       1114.90        31.05 o                         
  -5   7   7        276.10        321.48        26.42 o                         
  -3   7   7       1008.25       1053.67        28.50 o                         
  -1   7   7        303.33        352.89        25.77 o                         
   1   7   7       1366.16       1369.33        29.66 o                         
   3   7   7        580.71        611.00        29.26 o                         
   5   7   7        102.54        139.08        28.05 o                         
 -26   0   8       1873.71       2056.54        44.81 o                         
 -24   0   8       3689.38       4248.97        87.49 o                         
 -22   0   8       7002.82       7089.73       194.46 o                         
 -20   0   8       1336.28       1483.91        38.93 o                         
 -18   0   8      30838.59      30334.52      1205.16 o                         
 -16   0   8        442.89        550.16        25.32 o                         
 -14   0   8      63005.78      60124.91      1562.88 o                         
 -12   0   8      15425.42      13231.01       530.05 o                         
 -10   0   8      39293.01      35724.11      1213.78 o                         
  -8   0   8      46662.73      47730.62      1045.57 o                         
  -6   0   8      28967.53      31693.66       296.19 o                         
  -4   0   8      66457.62      74057.68      1507.58 o                         
  -2   0   8       3190.17       3847.51        71.74 o                         
   0   0   8      35445.62      36290.99       347.48 o                         
   2   0   8      17533.27      18766.38       129.65 o                         
   4   0   8       8455.96       7972.73        52.86 o                         
   6   0   8      28391.02      30547.26       371.60 o                         
   8   0   8       4978.11       4654.72        53.60 o                         
  10   0   8      16594.67      16125.08       324.48 o                         
  12   0   8         23.00         55.01        28.05 o                         
  14   0   8       3005.60       3086.66        53.42 o                         
  16   0   8       3515.21       3407.07        67.59 o                         
 -27   1   8       2475.98       2759.38        34.15 o                         
 -25   1   8         35.41         85.36        22.10 o                         
 -23   1   8      10880.85      11475.61       228.97 o                         
 -21   1   8       3061.26       3033.80        70.71 o                         
 -19   1   8      14598.84      15178.05       305.38 o                         
 -17   1   8      13026.83      12439.05       360.21 o                         
 -15   1   8       6180.82       5680.39       143.19 o                         
 -13   1   8      35660.04      30654.08       519.72 o                         
 -11   1   8        390.28        383.70        16.19 o                         
  -9   1   8      61654.10      60635.38      1412.73 o                         
  -7   1   8      13670.43      14194.88       187.96 o                         
  -5   1   8      26017.84      26938.22       339.03 o                         
  -3   1   8      51920.64      54836.32       426.96 o                         
  -1   1   8       9049.08       9472.85        73.49 o                         
   1   1   8      47260.91      50021.50       555.99 o                         
   3   1   8       2603.93       2837.32        25.54 o                         
   5   1   8      24748.45      25067.45       303.12 o                         
   7   1   8       4493.24       4373.66        32.58 o                         
   9   1   8       3445.67       3428.35        32.30 o                         
  11   1   8      12436.45      12062.49       112.61 o                         
  13   1   8        854.23        828.92        26.23 o                         
  15   1   8       7352.89       7016.61        77.97 o                         
  17   1   8        323.81        340.82        30.10 o                         
 -26   2   8        308.94        383.34        24.49 o                         
 -24   2   8       2988.13       3108.88        62.79 o                         
 -22   2   8       1742.90       1830.60        48.50 o                         
 -20   2   8       1818.77       1881.64        52.61 o                         
 -18   2   8       8784.51       8485.81       236.42 o                         
 -16   2   8         13.49         71.17        18.24 o                         
 -14   2   8      19676.01      18984.67       345.38 o                         
 -12   2   8       9175.90       9035.55       176.52 o                         
 -10   2   8      13364.42      12416.10       170.89 o                         
  -8   2   8      26918.12      25353.80       379.32 o                         
  -6   2   8       6757.15       6927.64       114.94 o                         
  -4   2   8      39699.22      41875.82       786.52 o                         
  -2   2   8         83.55        124.17        15.82 o                         
   0   2   8      29851.50      32473.24       527.30 o                         
   2   2   8      15239.58      15669.82       123.50 o                         
   4   2   8      10770.88      11023.53        69.88 o                         
   6   2   8      19266.93      19498.96       229.16 o                         
   8   2   8       5710.33       5509.16        73.78 o                         
  10   2   8      12789.27      12745.31       166.45 o                         
  12   2   8        346.43        383.67        20.89 o                         
  14   2   8       3868.88       3631.08        49.37 o                         
  16   2   8        914.70        921.42        31.25 o                         
 -25   3   8        345.43        460.74        26.69 o                         
 -23   3   8       1598.60       1696.63        44.55 o                         
 -21   3   8         71.55        134.24        22.77 o                         
 -19   3   8       3155.36       2982.80       121.91 o                         
 -17   3   8       1653.60       1529.40        44.65 o                         
 -15   3   8       3054.25       2961.46        38.96 o                         
 -13   3   8       3719.03       3682.81       101.94 o                         
 -11   3   8       1425.13       1461.00        26.83 o                         
  -9   3   8       9060.17       9358.98       188.96 o                         
  -7   3   8       1476.69       1483.39        33.79 o                         
  -5   3   8      10272.97      10433.28       246.74 o                         
  -3   3   8       8412.47       8192.86       163.60 o                         
  -1   3   8       6642.95       7045.15        72.66 o                         
   1   3   8       8687.54       8857.72       156.93 o                         
   3   3   8       2558.33       2506.24        38.66 o                         
   5   3   8       7685.35       8083.62        93.59 o                         
   7   3   8        141.78        153.22        18.93 o                         
   9   3   8       2928.31       2971.40        52.05 o                         
  11   3   8       1209.15       1262.62        28.26 o                         
  13   3   8       1489.72       1520.95        31.34 o                         
  15   3   8        898.69        841.11        29.07 o                         
 -24   4   8         69.89        116.09        27.73 o                         
 -22   4   8        111.32        171.40        28.19 o                         
 -20   4   8        131.72        181.56        22.30 o                         
 -18   4   8         49.52        110.29        21.94 o                         
 -16   4   8          0.58         68.56        20.87 o                         
 -14   4   8        168.58        189.86        21.58 o                         
 -12   4   8        490.79        514.31        21.64 o                         
 -10   4   8        384.82        388.94        21.21 o                         
  -8   4   8        124.60        172.30        17.58 o                         
  -6   4   8        928.31       1005.05        21.92 o                         
  -4   4   8         23.57         58.38        16.68 o                         
  -2   4   8        157.26        202.71        19.63 o                         
   0   4   8         92.34        129.56        20.18 o                         
   2   4   8         37.85         56.16        18.54 o                         
   4   4   8         74.73        138.11        19.86 o                         
   6   4   8         39.27         84.18        24.33 o                         
   8   4   8        338.03        323.16        23.15 o                         
  10   4   8         38.66        105.14        23.37 o                         
  12   4   8         41.32         94.34        24.83 o                         
  14   4   8         29.91         36.55        28.63 o                         
 -21   5   8        105.02        124.90        28.56 o                         
 -19   5   8        189.37        220.41        23.51 o                         
 -17   5   8        424.29        454.55        25.13 o                         
 -15   5   8          3.04         36.24        21.84 o                         
 -13   5   8       1778.99       1721.69        46.19 o                         
 -11   5   8        489.55        501.25        24.23 o                         
  -9   5   8       1975.75       1955.06        44.92 o                         
  -7   5   8        806.28        780.44        22.93 o                         
  -5   5   8        735.59        788.97        20.50 o                         
  -3   5   8       1635.03       1703.20        33.31 o                         
  -1   5   8          4.86         55.50        19.42 o                         
   1   5   8       2533.55       2696.96        31.84 o                         
   3   5   8        535.77        535.57        23.14 o                         
   5   5   8       1339.11       1365.88        31.82 o                         
   7   5   8        419.25        433.87        27.50 o                         
   9   5   8        270.25        355.07        27.62 o                         
  11   5   8        470.92        479.84        28.72 o                         
 -18   6   8       2021.47       1910.51        36.46 o                         
 -16   6   8         12.14         74.71        26.24 o                         
 -14   6   8       2959.74       2808.90        63.86 o                         
 -12   6   8        778.38        820.57        27.99 o                         
 -10   6   8       2164.75       2118.95       109.95 o                         
  -8   6   8       3140.18       3110.39        80.58 o                         
  -6   6   8        425.32        470.19        23.82 o                         
  -4   6   8       5547.41       5772.16        98.42 o                         
  -2   6   8         83.56        105.87        21.48 o                         
   0   6   8       4891.54       5286.97        60.32 o                         
   2   6   8        789.17        744.86        26.38 o                         
   4   6   8       1767.15       1909.98        33.53 o                         
   6   6   8       1517.13       1515.65        34.13 o                         
   8   6   8        106.14        190.78        28.43 o                         
 -15   7   8        530.12        528.04       162.11 o                         
 -13   7   8       2358.83       1983.86        43.20 o                         
 -11   7   8          1.45         15.73        28.28 o                         
  -9   7   8       3518.31       3529.47        96.90 o                         
  -7   7   8       1252.48       1315.72        30.18 o                         
  -5   7   8       2690.16       2741.25        77.42 o                         
  -3   7   8       2824.61       2827.37        46.64 o                         
  -1   7   8        635.43        668.56        28.57 o                         
   1   7   8       3264.49       3378.19        57.81 o                         
   3   7   8         32.05         77.42        28.23 o                         
 -27   1   9         18.94         63.19        24.58 o                         
 -25   1   9       1303.98       1373.52        34.15 o                         
 -23   1   9        168.19        212.04        21.93 o                         
 -21   1   9       1506.97       1570.99        57.45 o                         
 -19   1   9       2241.06       2327.15        71.76 o                         
 -17   1   9        948.07        968.73        30.19 o                         
 -15   1   9       4588.99       4140.36       126.62 o                         
 -13   1   9        639.37        680.02        21.09 o                         
 -11   1   9       2849.94       2558.81        46.15 o                         
  -9   1   9        882.12        935.31        18.83 o                         
  -7   1   9        110.49         96.01        15.32 o                         
  -5   1   9      13929.55      15309.59       177.80 o                         
  -3   1   9        130.59        230.31        17.98 o                         
  -1   1   9      13602.17      15029.26       129.81 o                         
   1   1   9         22.76         30.79        18.26 o                         
   3   1   9       4514.97       4708.54        49.42 o                         
   5   1   9       1438.15       1485.80        21.47 o                         
   7   1   9        774.40        782.34        19.50 o                         
   9   1   9       4412.41       4463.17        54.39 o                         
  11   1   9         44.44         80.61        19.95 o                         
  13   1   9       2609.13       2551.21        28.94 o                         
  15   1   9          7.99         51.92        26.70 o                         
 -26   2   9       1199.74       1322.72        33.61 o                         
 -24   2   9       5627.58       5875.78       135.52 o                         
 -22   2   9        225.28        283.22        22.33 o                         
 -20   2   9       8835.48       8981.33       291.53 o                         
 -18   2   9        578.14        589.10        20.20 o                         
 -16   2   9       8411.63       7806.67       177.11 o                         
 -14   2   9      15198.21      14612.18       303.03 o                         
 -12   2   9       2812.15       2644.48        61.36 o                         
 -10   2   9      47482.88      49289.68       836.06 o                         
  -8   2   9        118.18        154.31        16.53 o                         
  -6   2   9      39318.24      41740.94       806.96 o                         
  -4   2   9       1985.45       1936.08        27.58 o                         
  -2   2   9      12614.41      12557.49       172.49 o                         
   0   2   9      23427.63      25169.39       189.33 o                         
   2   2   9       1570.27       1575.93        27.75 o                         
   4   2   9      32750.82      34037.11       354.38 o                         
   6   2   9         47.92         92.56        16.86 o                         
   8   2   9      13747.30      13619.40       106.08 o                         
  10   2   9        258.63        272.89        20.44 o                         
  12   2   9       3299.65       3126.17        42.89 o                         
  14   2   9       2091.91       2090.47        31.11 o                         
 -25   3   9       2679.91       2902.88        72.74 o                         
 -23   3   9       1136.98       1211.37        42.28 o                         
 -21   3   9       4315.85       4314.69       175.77 o                         
 -19   3   9      11168.70       9652.59       231.52 o                         
 -17   3   9       2560.85       2289.13        54.64 o                         
 -15   3   9      23836.55      24190.76       674.65 o                         
 -13   3   9        433.44        475.52        21.79 o                         
 -11   3   9      26984.60      27327.86       741.48 o                         
  -9   3   9       4312.40       4357.99        79.42 o                         
  -7   3   9      18524.98      18363.53       481.42 o                         
  -5   3   9      35221.15      34408.92       577.51 o                         
  -3   3   9       6576.96       6656.58       158.09 o                         
  -1   3   9      42882.77      44576.98       705.06 o                         
   1   3   9       1797.31       1798.95        42.94 o                         
   3   3   9      22949.99      23478.95       238.63 o                         
   5   3   9        830.47        878.08        28.15 o                         
   7   3   9       8235.53       8313.57        67.42 o                         
   9   3   9       6758.93       6930.65        65.45 o                         
  11   3   9       1420.87       1422.56        30.83 o                         
  13   3   9       4271.12       4023.50        46.83 o                         
 -24   4   9       5474.88       5565.30       134.12 o                         
 -22   4   9        256.62        315.49        26.42 o                         
 -20   4   9       9259.98       8722.83       245.75 o                         
 -18   4   9        526.79        538.07        23.26 o                         
 -16   4   9      13759.33      13156.49       460.60 o                         
 -14   4   9      11885.47      11180.65       317.19 o                         
 -12   4   9       9550.47       9395.31       299.28 o                         
 -10   4   9      31667.35      30218.32       691.87 o                         
  -8   4   9       1638.17       1581.31        25.77 o                         
  -6   4   9      33165.72      32594.72       377.70 o                         
  -4   4   9        415.66        456.27        22.59 o                         
  -2   4   9      23161.67      23823.10       368.54 o                         
   0   4   9      11133.53      11577.58       114.48 o                         
   2   4   9       6440.90       6769.23        42.40 o                         
   4   4   9      17052.44      17610.18       181.63 o                         
   6   4   9        255.29        307.97        25.14 o                         
   8   4   9       9044.29       9505.72       172.27 o                         
  10   4   9        414.39        407.71        26.36 o                         
  12   4   9       4390.82       4125.27        63.30 o                         
 -21   5   9       3591.00       3592.78       122.04 o                         
 -19   5   9       6030.80       5729.46       166.29 o                         
 -17   5   9       1783.59       1767.74        47.48 o                         
 -15   5   9       9817.06       9369.07       337.25 o                         
 -13   5   9         51.70        112.88        21.15 o                         
 -11   5   9      12749.20      12148.99       349.46 o                         
  -9   5   9       2334.09       2236.25        62.07 o                         
  -7   5   9      11409.04      11479.82       171.25 o                         
  -5   5   9      10992.67      10849.37       265.04 o                         
  -3   5   9       1815.14       1888.89        41.60 o                         
  -1   5   9      10779.40      11549.91       117.15 o                         
   1   5   9         78.56        110.77        21.56 o                         
   3   5   9       8111.89       8224.81        85.44 o                         
   5   5   9       2353.69       2307.76        35.61 o                         
   7   5   9       3917.57       4126.56        80.25 o                         
   9   5   9       4249.31       3786.64        76.73 o                         
  11   5   9        139.33         87.61        66.02 o                         
 -18   6   9        154.85        173.48        29.72 o                         
 -16   6   9       2497.23       2398.07        79.94 o                         
 -14   6   9       2889.52       2795.30        60.45 o                         
 -12   6   9       1879.23       1850.92        62.89 o                         
 -10   6   9       5333.18       5220.92       145.34 o                         
  -8   6   9         72.03        109.64        22.92 o                         
  -6   6   9       4742.48       4992.14        56.07 o                         
  -4   6   9        421.25        463.31        22.03 o                         
  -2   6   9       5872.37       5962.90        94.51 o                         
   0   6   9       2893.52       2944.37        49.72 o                         
   2   6   9       1931.47       1963.62        34.18 o                         
   4   6   9       2596.39       2730.02        38.19 o                         
   6   6   9          2.89         37.37        29.03 o                         
   8   6   9       1278.50       1365.30        54.03 o                         
 -13   7   9         32.18        108.75        31.85 o                         
 -11   7   9        692.08        638.70        30.41 o                         
  -9   7   9        915.44        884.69        35.15 o                         
  -7   7   9        991.95       1031.23        30.29 o                         
  -5   7   9       2648.43       2710.74        67.64 o                         
  -3   7   9         82.46        114.14        24.80 o                         
  -1   7   9       1438.43       1477.39        35.43 o                         
   1   7   9         54.06         63.54        25.73 o                         
   3   7   9       1189.28       1328.31        34.09 o                         
 -26   0  10       7020.89       7687.98       183.55 o                         
 -24   0  10         53.38        119.72        32.56 o                         
 -22   0  10       9828.27      10381.89       465.85 o                         
 -20   0  10       2735.02       2731.86       111.10 o                         
 -18   0  10       7570.16       7819.20       343.44 o                         
 -16   0  10      23494.16      23247.57      1007.35 o                         
 -14   0  10       6294.92       5655.34       304.36 o                         
 -12   0  10      71615.76      65877.65      2932.32 o                         
 -10   0  10          0.82        129.50        23.76 o                         
  -8   0  10      53458.52      56725.11      1062.55 o                         
  -6   0  10      14992.32      17092.96       201.75 o                         
  -4   0  10      29975.45      30474.64       638.10 o                         
  -2   0  10      44615.24      46424.04       281.35 o                         
   0   0  10      16812.71      17485.50       153.70 o                         
   2   0  10      45418.61      46622.78       312.04 o                         
   4   0  10         54.22         84.11        24.16 o                         
   6   0  10      15008.27      15190.74        92.53 o                         
   8   0  10       3886.95       3741.19        40.89 o                         
  10   0  10       5143.54       4734.46        71.44 o                         
  12   0  10       5659.84       5324.35       112.57 o                         
  14   0  10       2176.68       2127.18        42.68 o                         
 -27   1  10       2922.02       3307.87        66.50 o                         
 -25   1  10       2503.01       2625.88        52.42 o                         
 -23   1  10       3815.53       4025.52       105.52 o                         
 -21   1  10      16440.53      16708.70       483.12 o                         
 -19   1  10       1854.04       1950.92        64.41 o                         
 -17   1  10      35439.46      33702.14      1234.21 o                         
 -15   1  10       1516.48       1371.14        38.90 o                         
 -13   1  10      29635.39      28468.05       565.60 o                         
 -11   1  10      21690.43      21864.71       429.60 o                         
  -9   1  10      27686.96      28350.33       609.59 o                         
  -7   1  10      70346.88      74057.02      1481.16 o                         
  -5   1  10       8354.37       8588.49        86.31 o                         
  -3   1  10      60445.32      64693.60       583.62 o                         
  -1   1  10       3733.96       4004.89        32.09 o                         
   1   1  10      24036.77      25586.32       205.30 o                         
   3   1  10      16430.56      16781.14       217.39 o                         
   5   1  10      12780.37      12469.80       132.33 o                         
   7   1  10      18643.96      18083.79       199.87 o                         
   9   1  10       1454.95       1409.07        22.18 o                         
  11   1  10       7141.10       6636.08        85.59 o                         
  13   1  10        899.63        833.18        24.51 o                         
  15   1  10       1211.84       1170.04        32.87 o                         
 -26   2  10       3689.18       3794.04        70.66 o                         
 -24   2  10          1.30         60.30        22.98 o                         
 -22   2  10       5444.55       5697.30       191.76 o                         
 -20   2  10       1807.82       1768.19        61.25 o                         
 -18   2  10       6780.80       6402.23       186.25 o                         
 -16   2  10       7766.21       7436.36       195.60 o                         
 -14   2  10       7930.02       7841.09       227.27 o                         
 -12   2  10      17429.32      17130.42       291.43 o                         
 -10   2  10        182.83        171.69        15.25 o                         
  -8   2  10      13486.08      12798.42       230.51 o                         
  -6   2  10       6608.15       6700.39        91.69 o                         
  -4   2  10      12743.46      12668.90       101.19 o                         
  -2   2  10      13665.17      14948.57       183.96 o                         
   0   2  10       9589.33      10040.28        99.24 o                         
   2   2  10      10540.83      11097.99        73.79 o                         
   4   2  10          0.12         21.31        17.66 o                         
   6   2  10       2899.54       2946.69        34.63 o                         
   8   2  10       2887.23       2920.35        34.05 o                         
  10   2  10       1708.26       1668.62        29.90 o                         
  12   2  10       3020.51       2880.00        35.01 o                         
  14   2  10       1039.92        946.61        34.20 o                         
 -25   3  10        414.07        430.21        28.79 o                         
 -23   3  10       1115.92       1046.27        30.34 o                         
 -21   3  10        901.18        847.35        34.52 o                         
 -19   3  10        599.44        603.74        26.91 o                         
 -17   3  10       1381.86       1304.97        34.70 o                         
 -15   3  10       1074.55       1095.20        34.36 o                         
 -13   3  10       2006.74       2043.87        74.39 o                         
 -11   3  10       3758.29       3615.75        82.50 o                         
  -9   3  10       5519.88       5248.02        81.88 o                         
  -7   3  10       2955.33       2922.60        96.04 o                         
  -5   3  10       1269.92       1247.66        22.61 o                         
  -3   3  10       1395.41       1444.16        28.91 o                         
  -1   3  10       2960.13       3112.88        33.68 o                         
   1   3  10       1683.88       1733.33        25.53 o                         
   3   3  10       5429.94       5634.27        67.87 o                         
   5   3  10       3987.49       3998.93        52.57 o                         
   7   3  10       2873.15       2893.91        37.41 o                         
   9   3  10        948.80        968.05        27.79 o                         
  11   3  10        639.92        652.08        25.08 o                         
  13   3  10         71.61         98.02        26.11 o                         
 -24   4  10          3.08        -14.81        26.85 o                         
 -22   4  10         18.24         45.76        24.24 o                         
 -20   4  10        346.64        359.21        23.82 o                         
 -18   4  10        387.08        405.09        24.47 o                         
 -16   4  10        225.27        269.20        21.49 o                         
 -14   4  10       1012.53       1017.58        24.12 o                         
 -12   4  10          0.60         37.39        19.54 o                         
 -10   4  10        383.70        362.53        20.60 o                         
  -8   4  10          1.48         52.76        19.93 o                         
  -6   4  10       3976.83       3791.17        74.84 o                         
  -4   4  10       1396.45       1371.35        26.76 o                         
  -2   4  10       2410.60       2276.08        27.21 o                         
   0   4  10       2162.40       2165.62        31.69 o                         
   2   4  10        612.28        615.82        20.64 o                         
   4   4  10         45.93        104.83        21.32 o                         
   6   4  10        194.79        216.19        24.13 o                         
   8   4  10        987.85       1034.29        31.61 o                         
  10   4  10        800.24        792.78        32.56 o                         
 -21   5  10        268.70        315.51        25.74 o                         
 -19   5  10          0.00         38.30        25.16 o                         
 -17   5  10       1138.24       1148.06        30.16 o                         
 -15   5  10         80.16        116.38        22.81 o                         
 -13   5  10        775.65        799.81        33.47 o                         
 -11   5  10          8.21         50.75        21.45 o                         
  -9   5  10         68.28        115.20        21.15 o                         
  -7   5  10       1302.16       1401.30        25.70 o                         
  -5   5  10        241.93        307.14        20.36 o                         
  -3   5  10       2624.64       2634.11        34.42 o                         
  -1   5  10          1.70         26.14        23.12 o                         
   1   5  10        778.67        815.77        25.22 o                         
   3   5  10         74.16         89.77        21.94 o                         
   5   5  10         34.90         96.25        23.14 o                         
   7   5  10        501.61        537.51        29.93 o                         
   9   5  10         40.10         78.74        27.06 o                         
 -18   6  10        605.24        575.47        35.48 o                         
 -16   6  10        321.18        382.40        31.08 o                         
 -14   6  10          1.60         44.41        25.44 o                         
 -12   6  10       1596.77       1541.22        58.09 o                         
 -10   6  10        351.50        392.78        25.91 o                         
  -8   6  10       2143.20       2283.17        56.31 o                         
  -6   6  10        875.38        870.40        23.62 o                         
  -4   6  10        565.13        636.50        23.11 o                         
  -2   6  10       2137.39       2082.97        33.13 o                         
   0   6  10          4.49         56.99        22.51 o                         
   2   6  10       2985.55       3170.06        79.49 o                         
   4   6  10        116.81        160.04        29.29 o                         
   6   6  10       1780.89       1781.26        35.89 o                         
 -13   7  10       3968.92       3956.87       163.34 o                         
 -11   7  10       1755.02       1566.95        37.98 o                         
  -9   7  10       1871.59       1731.56        50.65 o                         
  -7   7  10       3615.15       3550.49       101.56 o                         
  -5   7  10          6.14         88.05        26.92 o                         
  -3   7  10       4600.36       4998.46        85.02 o                         
  -1   7  10        976.03        952.53        27.88 o                         
   1   7  10       2764.45       3076.51        49.90 o                         
 -27   1  11        599.68        688.52        28.26 o                         
 -25   1  11         14.39         46.26        21.37 o                         
 -23   1  11       1983.31       2041.19        61.66 o                         
 -21   1  11         13.80         64.38        19.38 o                         
 -19   1  11       3573.74       3493.90       115.37 o                         
 -17   1  11        947.50        847.63        22.06 o                         
 -15   1  11       1960.31       1936.82        51.74 o                         
 -13   1  11       4663.49       4379.98        76.40 o                         
 -11   1  11        594.18        683.30        20.50 o                         
  -9   1  11       8384.42       8903.75       138.33 o                         
  -7   1  11         16.64         32.02        16.06 o                         
  -5   1  11       8015.97       8300.09       106.21 o                         
  -3   1  11       1826.20       1780.73        30.71 o                         
  -1   1  11       2038.00       2056.93        23.38 o                         
   1   1  11       4709.32       4956.06        51.90 o                         
   3   1  11        339.34        332.47        21.12 o                         
   5   1  11       3194.89       3188.65        48.20 o                         
   7   1  11         23.58         24.97        18.36 o                         
   9   1  11       1166.08       1210.35        24.56 o                         
  11   1  11        335.94        351.46        23.50 o                         
  13   1  11        169.18        194.94        24.70 o                         
 -26   2  11          7.76         96.01        23.79 o                         
 -24   2  11       4265.19       4627.27       142.27 o                         
 -22   2  11       1861.43       1996.06        59.63 o                         
 -20   2  11       2915.43       2770.85        81.68 o                         
 -18   2  11       8674.13       7779.00       208.06 o                         
 -16   2  11       1525.39       1553.46        33.76 o                         
 -14   2  11      17591.22      17219.95       357.38 o                         
 -12   2  11         72.47         92.52        16.29 o                         
 -10   2  11      15972.51      15184.96       205.25 o                         
  -8   2  11       9972.65      10299.43       146.03 o                         
  -6   2  11       5240.22       5362.58        59.77 o                         
  -4   2  11      22458.28      23974.38       383.63 o                         
  -2   2  11        843.45        863.40        22.18 o                         
   0   2  11      19795.84      21031.49       197.56 o                         
   2   2  11        838.98        811.35        20.93 o                         
   4   2  11       7694.09       7807.80        61.01 o                         
   6   2  11       7176.01       7083.81        77.56 o                         
   8   2  11       1465.55       1475.38        26.54 o                         
  10   2  11       6463.92       6016.98       108.93 o                         
  12   2  11        271.43        288.15        24.64 o                         
 -25   3  11        369.19        444.44        26.90 o                         
 -23   3  11       5586.76       5535.16       215.15 o                         
 -21   3  11          2.55         33.64        22.50 o                         
 -19   3  11       8842.28       8179.02       303.21 o                         
 -17   3  11       4239.03       4125.24       122.93 o                         
 -15   3  11       4857.79       4646.40       126.03 o                         
 -13   3  11      18529.97      18772.89       382.80 o                         
 -11   3  11        699.68        844.65        23.97 o                         
  -9   3  11      24769.51      25616.01       701.00 o                         
  -7   3  11        362.83        376.45        17.05 o                         
  -5   3  11      17793.56      18196.08       455.13 o                         
  -3   3  11      10500.99      10566.95       199.51 o                         
  -1   3  11       3452.64       3619.50        56.05 o                         
   1   3  11      20636.09      20794.98       279.12 o                         
   3   3  11         52.79         64.04        19.99 o                         
   5   3  11      13062.17      12788.48       162.49 o                         
   7   3  11        320.99        352.51        23.37 o                         
   9   3  11       5009.72       4884.71        38.26 o                         
  11   3  11       2625.41       2448.95        34.84 o                         
 -24   4  11       3224.18       3025.84       107.50 o                         
 -22   4  11       5149.96       5349.91       157.27 o                         
 -20   4  11       2436.95       2069.13        47.05 o                         
 -18   4  11      12547.29      11510.65       372.48 o                         
 -16   4  11        829.38        817.35        35.21 o                         
 -14   4  11      18513.09      18019.33       529.92 o                         
 -12   4  11       1358.93       1613.38        43.27 o                         
 -10   4  11      17268.45      17383.49       397.13 o                         
  -8   4  11      18069.97      17928.60       475.98 o                         
  -6   4  11       6794.56       6747.98       193.67 o                         
  -4   4  11      27048.49      28152.90       342.85 o                         
  -2   4  11       1705.39       1761.69        34.11 o                         
   0   4  11      20898.15      22070.92       163.28 o                         
   2   4  11        297.69        360.84        21.97 o                         
   4   4  11       8599.00       8712.42        78.40 o                         
   6   4  11       4775.70       4900.01        62.20 o                         
   8   4  11       1009.30       1042.37        30.86 o                         
  10   4  11       4026.56       3677.89        68.44 o                         
 -21   5  11          5.72         65.30        26.33 o                         
 -19   5  11       4963.50       4512.49       137.67 o                         
 -17   5  11       4282.18       4258.65       162.79 o                         
 -15   5  11       5851.86       5501.34       196.55 o                         
 -13   5  11      15159.11      14079.01       305.17 o                         
 -11   5  11       3748.40       3564.45        98.00 o                         
  -9   5  11      17882.40      17072.94       284.74 o                         
  -7   5  11        664.86        682.08        21.77 o                         
  -5   5  11      17251.32      16697.68       318.46 o                         
  -3   5  11       2466.38       2657.86        29.81 o                         
  -1   5  11       7924.80       7826.47        98.88 o                         
   1   5  11       7307.08       7522.62       100.39 o                         
   3   5  11       1945.10       2067.58        28.82 o                         
   5   5  11       5862.58       6181.48        74.16 o                         
   7   5  11        280.33        383.24        29.18 o                         
 -18   6  11       2700.05       2470.27        90.17 o                         
 -16   6  11       1652.71       1562.28        41.43 o                         
 -14   6  11       3315.80       3257.22        85.58 o                         
 -12   6  11         10.60         17.25        26.46 o                         
 -10   6  11       4643.53       4492.95        96.38 o                         
  -8   6  11       3855.18       3702.05        73.49 o                         
  -6   6  11       2750.34       2754.61        57.30 o                         
  -4   6  11       4996.86       5016.06        93.37 o                         
  -2   6  11       1274.49       1408.14        32.01 o                         
   0   6  11       5203.24       5610.70        67.08 o                         
   2   6  11          3.26         52.53        27.81 o                         
   4   6  11       3666.78       3552.61        61.74 o                         
 -13   7  11        654.34        680.26        40.14 o                         
 -11   7  11       1736.75       1643.09        65.54 o                         
  -9   7  11        521.44        525.73        28.22 o                         
  -7   7  11        789.29        898.73        31.49 o                         
  -5   7  11       1276.29       1256.28        29.66 o                         
  -3   7  11        136.24        180.85        28.19 o                         
  -1   7  11       1042.70       1044.36        34.25 o                         
 -28   0  12        823.97        825.43        40.50 o                         
 -26   0  12       4396.30       4885.61       176.76 o                         
 -24   0  12       9140.56       9653.36       466.90 o                         
 -22   0  12       3019.55       3341.96       140.49 o                         
 -20   0  12      27968.31      27316.41      1425.81 o                         
 -18   0  12         52.01        110.57        28.73 o                         
 -16   0  12      34445.32      32452.42      1433.96 o                         
 -14   0  12       7215.89       5912.57       202.62 o                         
 -12   0  12      33775.68      32908.06       885.79 o                         
 -10   0  12      45275.62      46955.98      1028.96 o                         
  -8   0  12      11329.42      11132.34       144.04 o                         
  -6   0  12      72130.97      80086.13      2159.23 o                         
  -4   0  12         50.12        111.37        22.85 o                         
  -2   0  12      38580.62      41201.20       765.89 o                         
   0   0  12       4271.48       4658.11        61.34 o                         
   2   0  12      16798.71      16377.00       192.14 o                         
   4   0  12      17636.78      18252.67       152.74 o                         
   6   0  12       2761.90       2702.68        45.95 o                         
   8   0  12      13689.50      13491.27       196.84 o                         
  10   0  12          1.22         82.77        30.58 o                         
  12   0  12       3329.92       3229.59        69.93 o                         
 -27   1  12        509.62        649.67        25.97 o                         
 -25   1  12       7320.50       8305.84       224.72 o                         
 -23   1  12         94.24        135.32        20.84 o                         
 -21   1  12      10400.93      10480.26       363.06 o                         
 -19   1  12       5551.48       5524.78       161.71 o                         
 -17   1  12      11845.02      11131.10       373.53 o                         
 -15   1  12      31813.08      31128.37       826.22 o                         
 -13   1  12       1787.92       1648.68        29.60 o                         
 -11   1  12      46681.82      47535.68      1328.44 o                         
  -9   1  12        699.63        698.90        18.07 o                         
  -7   1  12      40891.82      41302.25       680.49 o                         
  -5   1  12      13134.34      13556.29       212.03 o                         
  -3   1  12      22977.36      22615.67       385.75 o                         
  -1   1  12      35603.12      38717.59       227.74 o                         
   1   1  12       2629.34       2718.85        39.29 o                         
   3   1  12      22249.35      22887.94       193.87 o                         
   5   1  12         49.31         75.02        19.12 o                         
   7   1  12       9594.18       9032.80        88.78 o                         
   9   1  12       2079.11       2124.67        27.29 o                         
  11   1  12       3416.84       3218.76        54.60 o                         
 -26   2  12       1821.53       1948.95        56.31 o                         
 -24   2  12       3823.38       3950.91       128.37 o                         
 -22   2  12       1176.76       1237.30        39.42 o                         
 -20   2  12      12023.18      11830.11       442.47 o                         
 -18   2  12        235.46        242.98        20.60 o                         
 -16   2  12      14961.21      14485.48       341.62 o                         
 -14   2  12       4128.62       4167.23        71.27 o                         
 -12   2  12      14966.32      15237.87       283.14 o                         
 -10   2  12      18795.14      18325.22       247.80 o                         
  -8   2  12       2946.26       2958.59        54.84 o                         
  -6   2  12      30568.43      32271.39       492.84 o                         
  -4   2  12       1441.90       1475.21        29.52 o                         
  -2   2  12      21499.73      22395.06       241.38 o                         
   0   2  12       5552.36       5606.97        77.25 o                         
   2   2  12      12174.73      12326.76       179.83 o                         
   4   2  12       9515.06       9410.48       134.73 o                         
   6   2  12       1578.80       1601.36        24.54 o                         
   8   2  12       7208.42       6824.65        45.58 o                         
  10   2  12         76.44        139.78        26.99 o                         
  12   2  12       2550.45       2394.27        52.40 o                         
 -25   3  12       1853.54       1774.61        38.03 o                         
 -23   3  12         75.68        130.33        23.37 o                         
 -21   3  12       2501.43       2379.00        76.04 o                         
 -19   3  12        764.81        848.65        29.96 o                         
 -17   3  12       3051.61       3088.37        99.30 o                         
 -15   3  12       3738.47       3824.25        90.96 o                         
 -13   3  12         87.91        141.50        18.13 o                         
 -11   3  12       5828.28       6107.03       162.68 o                         
  -9   3  12        928.88        813.62        20.50 o                         
  -7   3  12       6967.50       6840.00       128.81 o                         
  -5   3  12       1463.54       1434.56        30.20 o                         
  -3   3  12       3016.85       3204.72        46.43 o                         
  -1   3  12       2227.96       2408.00        33.47 o                         
   1   3  12        379.06        413.23        20.82 o                         
   3   3  12       2117.46       2126.24        28.22 o                         
   5   3  12       1683.15       1680.64        26.04 o                         
   7   3  12       2068.28       2107.72        31.01 o                         
   9   3  12       1034.65        956.15        28.62 o                         
  11   3  12        607.54        614.93        29.44 o                         
 -24   4  12          0.34        -25.37        26.88 o                         
 -22   4  12        334.39        338.23        28.67 o                         
 -20   4  12          7.09         98.97        20.95 o                         
 -18   4  12        202.64        213.61        20.89 o                         
 -16   4  12         86.57        143.97        21.20 o                         
 -14   4  12        646.60        553.94        22.99 o                         
 -12   4  12       1221.73       1256.07        52.53 o                         
 -10   4  12       1383.80       1292.30        39.52 o                         
  -8   4  12        495.72        545.38        22.76 o                         
  -6   4  12       1021.32        953.39        30.59 o                         
  -4   4  12         53.12         62.11        20.55 o                         
  -2   4  12          7.36         41.65        21.62 o                         
   0   4  12        103.73        134.05        20.71 o                         
   2   4  12        538.20        596.51        23.07 o                         
   4   4  12        501.62        484.48        24.53 o                         
   6   4  12          2.99         15.61        26.13 o                         
   8   4  12        184.69        172.62        27.31 o                         
 -21   5  12        802.33        767.30        30.51 o                         
 -19   5  12        363.94        356.76        28.36 o                         
 -17   5  12        217.30        314.15        24.84 o                         
 -15   5  12       1563.26       1395.63        51.62 o                         
 -13   5  12        170.06        200.87        22.23 o                         
 -11   5  12       2175.67       2198.52        50.63 o                         
  -9   5  12          9.74         60.30        18.86 o                         
  -7   5  12        519.33        683.77        22.06 o                         
  -5   5  12        990.89        981.66        26.80 o                         
  -3   5  12         38.34         49.57        23.47 o                         
  -1   5  12       2424.72       2485.29        35.59 o                         
   1   5  12        149.43        186.81        24.81 o                         
   3   5  12       1316.77       1409.95        29.59 o                         
   5   5  12          7.74         23.81        25.67 o                         
   7   5  12        140.33        237.61        28.79 o                         
 -18   6  12          1.55         16.35        27.15 o                         
 -16   6  12       3908.65       3890.81       129.86 o                         
 -14   6  12        403.90        443.35        27.63 o                         
 -12   6  12       1790.68       1667.58        62.40 o                         
 -10   6  12       2344.77       2227.14        53.59 o                         
  -8   6  12        222.87        218.39        23.22 o                         
  -6   6  12       3634.70       3609.25        81.80 o                         
  -4   6  12         65.54        126.25        23.65 o                         
  -2   6  12       1778.29       1968.49        40.02 o                         
   0   6  12       1182.42       1061.07        31.74 o                         
   2   6  12        268.49        362.29        29.55 o                         
 -11   7  12       3353.02       3042.24        55.48 o                         
  -9   7  12        133.96        196.21        29.58 o                         
  -7   7  12       2921.43       3070.02        73.46 o                         
  -5   7  12        906.92        906.53        30.91 o                         
  -3   7  12       1166.13       1178.87        33.35 o                         
 -27   1  13        936.11       1037.62        31.40 o                         
 -25   1  13         82.61        127.66        22.06 o                         
 -23   1  13        707.06        756.97        28.47 o                         
 -21   1  13       1230.60       1222.35        45.81 o                         
 -19   1  13        661.29        659.77        28.82 o                         
 -17   1  13       4267.92       4142.11       143.68 o                         
 -15   1  13        376.68        402.90        17.10 o                         
 -13   1  13       3453.78       3418.62        93.53 o                         
 -11   1  13        101.32        139.30        16.16 o                         
  -9   1  13        155.55        202.48        17.14 o                         
  -7   1  13       2373.65       2614.14        29.60 o                         
  -5   1  13         24.90         20.23        16.11 o                         
  -3   1  13       5613.79       5876.54        71.77 o                         
  -1   1  13        103.14        192.30        19.37 o                         
   1   1  13       2342.33       2519.89        24.12 o                         
   3   1  13        803.87        779.13        21.44 o                         
   5   1  13         49.53         93.84        19.60 o                         
   7   1  13       1445.28       1379.76        23.84 o                         
   9   1  13         14.69         23.04        23.34 o                         
  11   1  13       1378.94       1270.00        30.70 o                         
 -26   2  13       2199.82       2273.97        59.85 o                         
 -24   2  13        418.93        493.35        24.02 o                         
 -22   2  13       5812.06       5974.71       240.08 o                         
 -20   2  13          2.66         70.07        18.41 o                         
 -18   2  13       4866.19       4804.52       152.44 o                         
 -16   2  13       2533.44       2607.69        61.87 o                         
 -14   2  13       2196.56       2241.85        36.57 o                         
 -12   2  13      11692.87      11620.93       138.83 o                         
 -10   2  13       2041.22       1958.71        38.95 o                         
  -8   2  13      16057.22      16017.52       315.25 o                         
  -6   2  13        241.70        275.91        17.75 o                         
  -4   2  13       4201.70       4455.95        78.63 o                         
  -2   2  13       1290.83       1286.04        22.31 o                         
   0   2  13        236.03        263.50        19.19 o                         
   2   2  13       5288.76       5264.50        90.08 o                         
   4   2  13         76.21        113.55        20.06 o                         
   6   2  13       4629.23       4718.93        63.86 o                         
   8   2  13         38.90         89.97        22.16 o                         
  10   2  13        733.58        687.85        29.12 o                         
 -25   3  13       1301.22       1214.31        43.23 o                         
 -23   3  13       4225.39       4104.51       178.05 o                         
 -21   3  13       7913.24       7558.47       264.08 o                         
 -19   3  13       3206.36       3210.80       127.97 o                         
 -17   3  13      22977.32      20127.02       555.79 o                         
 -15   3  13        476.59        411.75        21.26 o                         
 -13   3  13      28410.86      27482.29       762.83 o                         
 -11   3  13       3769.69       3925.85        92.43 o                         
  -9   3  13      13086.24      12782.62       346.15 o                         
  -7   3  13      18096.21      18632.99       329.76 o                         
  -5   3  13       5236.04       5043.17       122.13 o                         
  -3   3  13      29386.87      31091.18       433.22 o                         
  -1   3  13        620.39        682.39        20.95 o                         
   1   3  13      17121.62      17124.12       137.71 o                         
   3   3  13       1141.29       1115.67        25.18 o                         
   5   3  13       2762.54       2651.68        46.75 o                         
   7   3  13       3561.22       3561.89        43.00 o                         
   9   3  13        330.59        353.17        28.52 o                         
 -24   4  13        748.82        751.11        29.95 o                         
 -22   4  13       6701.47       6394.66       194.45 o                         
 -20   4  13        338.73        408.55        27.27 o                         
 -18   4  13       8663.80       8081.16       259.70 o                         
 -16   4  13       6083.11       5676.85       204.59 o                         
 -14   4  13       5764.95       5959.41       213.60 o                         
 -12   4  13      15787.67      15795.01       480.58 o                         
 -10   4  13       2201.41       2180.78        66.52 o                         
  -8   4  13      24122.57      22216.67       492.39 o                         
  -6   4  13        811.26        876.90        23.72 o                         
  -4   4  13      14166.30      14695.72       187.30 o                         
  -2   4  13       7204.65       7429.87        94.39 o                         
   0   4  13       4646.00       5010.56        76.76 o                         
   2   4  13      10789.11      10876.34       131.75 o                         
   4   4  13       1336.66       1401.27        27.66 o                         
   6   4  13       9387.99       9161.61       172.15 o                         
   8   4  13         21.25         62.37        28.40 o                         
 -21   5  13       2019.18       1863.35        70.83 o                         
 -19   5  13       1830.45       1863.91        64.71 o                         
 -17   5  13       5202.99       4950.90       225.42 o                         
 -15   5  13          5.15         63.60        25.18 o                         
 -13   5  13       9011.50       9170.64       291.49 o                         
 -11   5  13       5054.56       4951.73        86.46 o                         
  -9   5  13       6073.37       6261.00       196.81 o                         
  -7   5  13       9536.06       9403.75       144.45 o                         
  -5   5  13       2699.03       2664.96        32.75 o                         
  -3   5  13      12324.37      13073.24       202.26 o                         
  -1   5  13          0.52         62.16        23.74 o                         
   1   5  13       9407.28       9867.90        47.58 o                         
   3   5  13       2096.74       2055.61        33.95 o                         
   5   5  13       2669.26       2710.08        38.22 o                         
 -18   6  13       3028.67       2819.56       131.59 o                         
 -16   6  13       2686.81       2533.28       105.27 o                         
 -14   6  13       2494.06       2390.04       110.13 o                         
 -12   6  13       3160.74       2964.53       104.90 o                         
 -10   6  13        697.54        686.78        28.09 o                         
  -8   6  13       5153.53       5196.09        96.56 o                         
  -6   6  13        827.37        929.97        28.67 o                         
  -4   6  13       3648.87       3574.85        67.02 o                         
  -2   6  13       2601.82       2622.48        63.31 o                         
   0   6  13       1356.68       1485.44        34.15 o                         
   2   6  13       2455.66       2517.32        38.31 o                         
  -9   7  13       1005.79       1172.37        38.35 o                         
  -7   7  13        307.72        300.00        41.63 o                         
 -28   0  14       6838.11       7269.91       277.19 o                         
 -26   0  14         51.55        159.88        33.61 o                         
 -24   0  14      11816.37      11626.06       605.32 o                         
 -22   0  14        537.62        498.37        27.83 o                         
 -20   0  14       8442.09       8347.36       442.02 o                         
 -18   0  14      16843.97      16178.39       734.44 o                         
 -16   0  14        106.51        129.50        22.80 o                         
 -14   0  14      52357.45      52739.66      1851.62 o                         
 -12   0  14       1196.84       1304.52        31.94 o                         
 -10   0  14      64231.93      61090.61       856.41 o                         
  -8   0  14       6999.60       7505.35       173.23 o                         
  -6   0  14      26749.95      27181.45       651.94 o                         
  -4   0  14      35163.02      36305.11       398.42 o                         
  -2   0  14       1468.53       1730.70        33.68 o                         
   0   0  14      40384.43      44024.39       964.54 o                         
   2   0  14         39.79         83.99        26.24 o                         
   4   0  14      24116.97      23379.36       328.72 o                         
   6   0  14       1759.98       1546.13        34.13 o                         
   8   0  14       7433.62       6552.97       115.61 o                         
  10   0  14       5167.40       4672.02        99.72 o                         
 -27   1  14       1310.35       1343.24        40.78 o                         
 -25   1  14        957.50       1146.93        29.49 o                         
 -23   1  14      11080.01      11754.50       368.51 o                         
 -21   1  14         13.19        116.15        19.62 o                         
 -19   1  14      22646.29      21723.77       791.19 o                         
 -17   1  14        227.13        304.54        16.79 o                         
 -15   1  14      22716.77      20799.20       387.59 o                         
 -13   1  14       7750.53       7776.62       160.34 o                         
 -11   1  14       3142.52       3057.13        47.36 o                         
  -9   1  14      33570.88      34513.23       581.08 o                         
  -7   1  14        545.50        632.58        19.78 o                         
  -5   1  14      38455.53      38830.12       563.13 o                         
  -3   1  14       1078.84       1122.17        22.97 o                         
  -1   1  14      21362.89      22691.88       375.09 o                         
   1   1  14       7233.55       7178.25        76.62 o                         
   3   1  14       2714.23       2688.46        27.40 o                         
   5   1  14      10655.99      10433.64       108.61 o                         
   7   1  14          3.46         50.72        21.08 o                         
   9   1  14       5150.26       4721.42        46.26 o                         
 -26   2  14        157.31        184.21        25.15 o                         
 -24   2  14       7128.12       7264.34       222.70 o                         
 -22   2  14         27.17        124.54        21.66 o                         
 -20   2  14       8007.54       7290.74       235.03 o                         
 -18   2  14       5615.86       5837.13       198.46 o                         
 -16   2  14       2372.00       2424.78        44.37 o                         
 -14   2  14      18426.79      18859.52       447.77 o                         
 -12   2  14        856.87        938.81        21.01 o                         
 -10   2  14      24305.43      23578.45       337.67 o                         
  -8   2  14         23.92         73.60        16.41 o                         
  -6   2  14      12100.96      12409.30       263.85 o                         
  -4   2  14       5279.45       5646.65       111.84 o                         
  -2   2  14        695.31        687.03        20.15 o                         
   0   2  14      10350.37      11057.10        89.55 o                         
   2   2  14          3.92         67.91        19.05 o                         
   4   2  14       7921.85       7719.23       122.80 o                         
   6   2  14        311.39        355.50        23.79 o                         
   8   2  14       2396.69       2236.82        30.14 o                         
 -25   3  14        808.42        869.20        32.48 o                         
 -23   3  14       2029.07       1796.18        43.24 o                         
 -21   3  14        358.36        344.68        22.69 o                         
 -19   3  14       4364.77       3935.80       124.33 o                         
 -17   3  14        346.01        320.75        18.50 o                         
 -15   3  14       6909.46       6865.50       193.85 o                         
 -13   3  14        152.18        271.61        18.30 o                         
 -11   3  14       3648.95       3559.19        74.25 o                         
  -9   3  14       3452.48       3623.62        82.83 o                         
  -7   3  14        825.15        859.32        21.79 o                         
  -5   3  14       6442.08       6951.72        93.63 o                         
  -3   3  14        863.90        875.92        22.60 o                         
  -1   3  14       5393.41       5812.15        99.16 o                         
   1   3  14          4.45         34.43        19.28 o                         
   3   3  14        710.85        755.49        23.69 o                         
   5   3  14        851.09        913.85        24.75 o                         
   7   3  14         10.98         76.71        25.24 o                         
 -24   4  14          1.62         39.52        26.37 o                         
 -22   4  14          0.62         75.12        24.11 o                         
 -20   4  14         57.09         93.48        22.76 o                         
 -18   4  14        111.19        165.06        21.48 o                         
 -16   4  14          1.82          9.96        19.26 o                         
 -14   4  14        237.37        308.62        21.13 o                         
 -12   4  14         22.93         61.16        19.78 o                         
 -10   4  14        597.93        670.06        24.25 o                         
  -8   4  14        318.78        324.60        21.44 o                         
  -6   4  14        463.99        606.43        23.41 o                         
  -4   4  14         37.19        114.22        22.05 o                         
  -2   4  14          1.65         58.06        22.38 o                         
   0   4  14         66.52        131.70        21.98 o                         
   2   4  14        134.36        140.21        22.85 o                         
   4   4  14        314.30        340.25        29.04 o                         
   6   4  14        562.43        538.13        30.81 o                         
 -21   5  14         18.58         47.23        28.03 o                         
 -19   5  14        326.64        361.73        25.82 o                         
 -17   5  14        290.54        319.53        27.61 o                         
 -15   5  14        111.71        142.21        23.78 o                         
 -13   5  14        835.25        833.43        28.70 o                         
 -11   5  14         68.25        106.22        21.23 o                         
  -9   5  14        718.86        728.25        23.31 o                         
  -7   5  14          7.25          9.75        21.75 o                         
  -5   5  14        172.96        278.36        24.77 o                         
  -3   5  14        451.63        429.92        25.42 o                         
  -1   5  14          2.87         60.71        24.06 o                         
   1   5  14        853.87        831.02        25.72 o                         
   3   5  14         41.89        118.97        26.14 o                         
 -18   6  14       2099.55       1743.82        66.27 o                         
 -16   6  14        529.05        457.03        34.06 o                         
 -14   6  14       3056.87       2834.99       116.40 o                         
 -12   6  14          0.37         17.17        26.64 o                         
 -10   6  14       2769.16       2819.68        61.85 o                         
  -8   6  14       1172.50       1177.66        31.50 o                         
  -6   6  14       1969.22       2012.41        50.36 o                         
  -4   6  14       2628.19       2737.75        55.55 o                         
  -2   6  14        833.25        835.06        28.07 o                         
   0   6  14       1917.01       1963.54        41.06 o                         
 -27   1  15        145.19        161.97        24.59 o                         
 -25   1  15       2550.40       2737.88       100.64 o                         
 -23   1  15         16.89         65.31        20.93 o                         
 -21   1  15       4601.02       4794.39       150.01 o                         
 -19   1  15        911.92        877.58        26.18 o                         
 -17   1  15       4988.85       4794.59       113.30 o                         
 -15   1  15       4891.72       4805.20        95.83 o                         
 -13   1  15       4712.47       4650.97       109.18 o                         
 -11   1  15      10184.42      10043.09       187.44 o                         
  -9   1  15       1682.12       1625.02        27.35 o                         
  -7   1  15       6112.00       5965.71       127.61 o                         
  -5   1  15         38.00        103.62        18.08 o                         
  -3   1  15       2700.73       2614.51        33.96 o                         
  -1   1  15       1980.04       2178.24        27.15 o                         
   1   1  15       1597.36       1557.40        23.77 o                         
   3   1  15       2534.07       2522.03        29.09 o                         
   5   1  15        268.89        318.16        22.08 o                         
   7   1  15        547.21        602.05        24.52 o                         
   9   1  15         49.39        118.45        44.17 o                         
 -26   2  15       3325.26       3318.61        82.10 o                         
 -24   2  15       2734.53       2586.47       101.16 o                         
 -22   2  15       2581.07       2506.87       109.35 o                         
 -20   2  15      10354.25       9861.81       370.07 o                         
 -18   2  15        551.19        551.50        19.19 o                         
 -16   2  15      17502.97      17554.71       516.88 o                         
 -14   2  15        943.95       1086.57        25.04 o                         
 -12   2  15      10928.33      10077.81        78.21 o                         
 -10   2  15       9271.48       9336.45       216.38 o                         
  -8   2  15       6191.36       6093.41       128.29 o                         
  -6   2  15      20667.95      20718.24       328.67 o                         
  -4   2  15       1934.65       1949.19        37.56 o                         
  -2   2  15      13093.93      13636.88       205.18 o                         
   0   2  15        124.17        152.54        20.21 o                         
   2   2  15       2476.07       2371.67        32.96 o                         
   4   2  15       2669.54       2569.29        35.34 o                         
   6   2  15        507.57        539.34        22.65 o                         
   8   2  15       4577.00       4380.31        75.76 o                         
 -25   3  15       4654.49       4488.32       112.83 o                         
 -23   3  15         86.16        128.20        23.45 o                         
 -21   3  15       8442.68       7606.94       264.78 o                         
 -19   3  15        967.45        956.37        24.71 o                         
 -17   3  15       7278.52       7387.93       260.10 o                         
 -15   3  15       7819.29       7825.50       248.23 o                         
 -13   3  15       4949.86       4839.44       132.63 o                         
 -11   3  15      21110.33      19628.12       406.80 o                         
  -9   3  15        281.18        276.04        19.67 o                         
  -7   3  15      15399.46      15953.97       312.11 o                         
  -5   3  15       2370.40       2462.92        42.97 o                         
  -3   3  15       6767.80       7045.75       132.78 o                         
  -1   3  15       9982.37      10207.85       132.47 o                         
   1   3  15       3496.93       3549.00        44.65 o                         
   3   3  15      12897.61      12386.91       109.19 o                         
   5   3  15        447.45        512.96        24.69 o                         
   7   3  15       4780.71       4369.14        37.85 o                         
 -24   4  15       1254.57       1071.31        35.46 o                         
 -22   4  15       2701.83       2335.33        67.49 o                         
 -20   4  15       6447.70       6236.48       256.08 o                         
 -18   4  15        527.86        584.31        25.73 o                         
 -16   4  15      13698.45      13324.22       491.76 o                         
 -14   4  15        955.16        973.89        24.99 o                         
 -12   4  15       9414.71       9221.16       301.11 o                         
 -10   4  15       5670.54       5479.20       164.23 o                         
  -8   4  15       4757.55       4634.36       155.17 o                         
  -6   4  15      14804.73      15625.62       199.70 o                         
  -4   4  15        614.50        696.05        26.11 o                         
  -2   4  15      14404.21      15388.97       205.18 o                         
   0   4  15        540.73        575.16        24.47 o                         
   2   4  15       4635.24       4494.41        63.54 o                         
   4   4  15       1964.10       1880.50        40.78 o                         
 -21   5  15       5931.84       5687.01       253.91 o                         
 -19   5  15        774.71        774.02        30.62 o                         
 -17   5  15       5004.55       4811.62       229.96 o                         
 -15   5  15       3453.00       3721.70       107.58 o                         
 -13   5  15       2556.59       2557.86        99.74 o                         
 -11   5  15      10655.06      10779.78       393.94 o                         
  -9   5  15          0.47         35.14        22.09 o                         
  -7   5  15       9917.08      10050.67       210.82 o                         
  -5   5  15       1095.16       1133.38        29.02 o                         
  -3   5  15       4685.27       4707.50        79.77 o                         
  -1   5  15       2889.78       2980.50        37.31 o                         
   1   5  15       1375.42       1465.34        31.47 o                         
 -16   6  15       4151.49       3645.47       117.19 o                         
 -14   6  15        183.64        210.22        26.36 o                         
 -12   6  15       3782.47       3464.51       106.11 o                         
 -10   6  15        727.86        888.62        30.43 o                         
  -8   6  15       2494.92       2322.61        54.13 o                         
  -6   6  15       2892.49       3092.79        94.08 o                         
  -4   6  15        267.33        361.31        28.31 o                         
  -2   6  15       4582.40       4332.38        71.37 o                         
 -28   0  16       3534.86       3771.38       195.71 o                         
 -26   0  16       3707.76       3681.68       101.71 o                         
 -24   0  16       2947.19       2944.69       146.82 o                         
 -22   0  16      14689.34      14275.57       830.62 o                         
 -20   0  16       5015.93       4824.65       199.51 o                         
 -18   0  16      21492.38      20803.12       833.13 o                         
 -16   0  16        214.59        272.34        28.41 o                         
 -14   0  16       8334.77       7619.73       196.13 o                         
 -12   0  16      11092.64      10425.24        91.44 o                         
 -10   0  16       2053.31       2141.81        67.44 o                         
  -8   0  16      30998.83      33429.46       793.76 o                         
  -6   0  16       2189.87       1863.65        55.73 o                         
  -4   0  16      27510.91      29844.26       514.60 o                         
  -2   0  16        514.14        633.40        31.50 o                         
   0   0  16       5933.16       6448.27       116.83 o                         
   2   0  16       6584.38       6362.41        76.09 o                         
   4   0  16        588.28        617.06        33.11 o                         
   6   0  16       7442.25       6848.64        77.29 o                         
 -27   1  16       7856.85       8706.84       309.10 o                         
 -25   1  16        257.38        361.82        25.40 o                         
 -23   1  16       9330.33       9980.92       417.84 o                         
 -21   1  16       3393.89       3197.62       109.90 o                         
 -19   1  16       3287.35       3237.64       106.77 o                         
 -17   1  16      21403.61      21563.28       602.13 o                         
 -15   1  16       2182.89       2137.79        44.87 o                         
 -13   1  16      37393.43      37716.42       855.15 o                         
 -11   1  16        325.57        333.59        18.70 o                         
  -9   1  16      23381.26      24145.04       350.75 o                         
  -7   1  16       7194.93       7147.70       121.95 o                         
  -5   1  16       3075.41       3330.88        41.30 o                         
  -3   1  16      19812.04      20327.69       294.77 o                         
  -1   1  16        560.89        658.13        22.49 o                         
   1   1  16      19310.71      19508.36       136.47 o                         
   3   1  16         63.00        157.59        23.37 o                         
   5   1  16       8147.52       7731.70        94.79 o                         
   7   1  16       2125.89       1990.54        31.06 o                         
 -26   2  16       2305.73       2348.53        87.51 o                         
 -24   2  16         94.75        141.89        23.51 o                         
 -22   2  16       7450.34       7421.55       219.14 o                         
 -20   2  16         72.57        113.51        20.14 o                         
 -18   2  16      12484.85      13205.38       375.75 o                         
 -16   2  16       1052.58       1185.90        35.65 o                         
 -14   2  16       6453.32       6211.19       167.60 o                         
 -12   2  16       9712.10       9410.10       192.95 o                         
 -10   2  16       1218.44       1354.93        29.08 o                         
  -8   2  16      17159.59      17372.48       445.95 o                         
  -6   2  16        599.99        647.48        21.33 o                         
  -4   2  16      16512.68      16840.41       342.74 o                         
  -2   2  16        370.63        384.44        21.06 o                         
   0   2  16       4885.55       4853.58        63.89 o                         
   2   2  16       2063.23       2124.45        28.23 o                         
   4   2  16        629.02        642.74        24.94 o                         
   6   2  16       1657.98       1545.26        31.00 o                         
 -25   3  16         17.02         86.98        25.62 o                         
 -23   3  16       1738.61       1694.79        64.06 o                         
 -21   3  16        849.56        814.21        29.44 o                         
 -19   3  16        507.03        555.84        25.32 o                         
 -17   3  16       2789.16       2908.79        63.01 o                         
 -15   3  16         76.64        107.92        18.31 o                         
 -13   3  16       5773.93       5940.33       175.63 o                         
 -11   3  16          7.49         38.80        18.33 o                         
  -9   3  16       6300.21       6220.23       137.70 o                         
  -7   3  16        890.45        944.17        25.02 o                         
  -5   3  16       1591.61       1679.59        27.93 o                         
  -3   3  16       1166.01       1185.15        25.14 o                         
  -1   3  16        304.82        339.36        22.43 o                         
   1   3  16       1588.10       1479.02        34.49 o                         
   3   3  16         10.14          6.87        23.97 o                         
   5   3  16       1220.23       1228.84        28.11 o                         
 -24   4  16         26.21         78.93        38.93 o                         
 -22   4  16        201.69        246.61        25.24 o                         
 -20   4  16         27.86         56.68        23.00 o                         
 -18   4  16        920.77       1012.08        44.03 o                         
 -16   4  16          0.12         29.12        22.43 o                         
 -14   4  16        889.34        967.36        25.87 o                         
 -12   4  16         20.41         48.54        19.63 o                         
 -10   4  16        149.06        170.43        22.26 o                         
  -8   4  16         44.57        112.50        22.16 o                         
  -6   4  16         14.34         51.52        21.67 o                         
  -4   4  16        582.93        631.17        26.05 o                         
  -2   4  16        102.44        157.13        21.38 o                         
   0   4  16        396.58        510.67        25.62 o                         
   2   4  16         78.24        138.83        26.17 o                         
 -21   5  16        546.37        506.62        38.00 o                         
 -19   5  16         73.10         82.62        26.51 o                         
 -17   5  16       1037.49       1020.26        38.87 o                         
 -15   5  16          8.20         31.80        24.02 o                         
 -13   5  16        819.27        839.10        25.89 o                         
 -11   5  16        350.67        338.36        22.12 o                         
  -9   5  16        162.32        167.90        22.62 o                         
  -7   5  16        693.36        782.33        31.70 o                         
  -5   5  16          2.26         17.62        27.90 o                         
  -3   5  16        915.69        933.45        29.84 o                         
  -1   5  16        107.92        119.14        29.24 o                         
 -14   6  16       1218.80       1220.41        43.46 o                         
 -12   6  16        840.61        798.73        31.32 o                         
 -10   6  16        384.49        430.09        26.58 o                         
  -8   6  16       1054.91        993.20        34.78 o                         
  -6   6  16         11.55         87.18        28.55 o                         
 -27   1  17          0.93         14.53        25.15 o                         
 -25   1  17         60.29        131.25        22.29 o                         
 -23   1  17        344.96        368.05        22.81 o                         
 -21   1  17         46.73         86.81        20.73 o                         
 -19   1  17       1928.86       1889.15        48.84 o                         
 -17   1  17        342.04        341.41        19.76 o                         
 -15   1  17       2162.23       2050.68        39.68 o                         
 -13   1  17        711.64        733.68        20.76 o                         
 -11   1  17       1267.31       1320.13        24.22 o                         
  -9   1  17       2487.37       2538.61        56.98 o                         
  -7   1  17        260.59        342.72        17.83 o                         
  -5   1  17       3292.04       3348.39        62.48 o                         
  -3   1  17          8.10         62.58        20.42 o                         
  -1   1  17       1714.72       1730.04        32.70 o                         
   1   1  17        148.95        220.87        23.52 o                         
   3   1  17        869.47        885.05        25.15 o                         
   5   1  17        411.65        430.47        24.99 o                         
 -26   2  17         11.35         69.77        26.32 o                         
 -24   2  17       5602.27       5773.66       211.99 o                         
 -22   2  17        192.08        217.26        22.46 o                         
 -20   2  17       6225.38       6561.12       228.20 o                         
 -18   2  17       2393.84       2337.57        61.32 o                         
 -16   2  17       3369.74       3345.65       102.58 o                         
 -14   2  17      11749.28      11770.32       334.33 o                         
 -12   2  17        261.83        345.29        21.84 o                         
 -10   2  17      15351.30      15193.77       352.74 o                         
  -8   2  17        391.83        426.77        18.73 o                         
  -6   2  17      10189.82       9852.83       216.28 o                         
  -4   2  17       3166.97       3064.04        57.85 o                         
  -2   2  17       4385.96       4216.26        65.62 o                         
   0   2  17       6012.45       5752.61        97.78 o                         
   2   2  17        369.41        432.10        23.55 o                         
   4   2  17       3073.57       2852.86        32.44 o                         
 -25   3  17       2837.08       2651.85        59.83 o                         
 -23   3  17       4085.52       3827.24       135.04 o                         
 -21   3  17        810.26        807.74        31.88 o                         
 -19   3  17      12410.61      12358.88       413.06 o                         
 -17   3  17        167.10        195.93        20.92 o                         
 -15   3  17      13321.29      13434.75       454.54 o                         
 -13   3  17       2102.90       2114.33        69.25 o                         
 -11   3  17       8902.64       8613.00       216.82 o                         
  -9   3  17       8796.47       8492.69       190.19 o                         
  -7   3  17       2112.58       2070.66        39.02 o                         
  -5   3  17      11200.17      11218.30       310.03 o                         
  -3   3  17        100.78        156.48        21.68 o                         
  -1   3  17       4812.93       4632.23        66.75 o                         
   1   3  17       1523.45       1448.96        26.22 o                         
   3   3  17       1817.65       1673.50        34.77 o                         
 -22   4  17        249.08        306.56        28.56 o                         
 -20   4  17       8973.86       8845.02       434.73 o                         
 -18   4  17       2888.32       2758.80        85.82 o                         
 -16   4  17       6834.45       6807.92       270.07 o                         
 -14   4  17      11511.67      11718.96       385.97 o                         
 -12   4  17        571.43        545.75        23.60 o                         
 -10   4  17      13406.61      12722.11       450.13 o                         
  -8   4  17       1092.48       1193.75        28.33 o                         
  -6   4  17       9156.31       9180.94       211.76 o                         
  -4   4  17       5789.63       5904.71       131.78 o                         
  -2   4  17       4448.68       4599.85        57.97 o                         
   0   4  17       9799.10       9241.55       189.03 o                         
   2   4  17        185.20        178.99        55.44 o                         
 -19   5  17       3991.88       4070.93       184.44 o                         
 -17   5  17          0.44         69.50        25.83 o                         
 -15   5  17       5168.20       5241.91       198.74 o                         
 -13   5  17       1142.21       1187.98        38.14 o                         
 -11   5  17       5987.30       5838.19       196.10 o                         
  -9   5  17       5049.20       5144.30       135.69 o                         
  -7   5  17       2174.43       2120.35        54.80 o                         
  -5   5  17       6685.94       6993.30       115.61 o                         
  -3   5  17         17.31         58.34        27.63 o                         
 -26   0  18       9068.13       9530.59       390.44 o                         
 -24   0  18       3037.16       2887.92       176.74 o                         
 -22   0  18       7957.59       8097.68       466.77 o                         
 -20   0  18      12177.49      11742.06       620.24 o                         
 -18   0  18       5710.88       5931.05       253.14 o                         
 -16   0  18      23339.55      22769.77      1078.43 o                         
 -14   0  18        552.86        575.78        29.52 o                         
 -12   0  18      24595.98      22154.53       307.60 o                         
 -10   0  18       5143.03       5016.04       126.65 o                         
  -8   0  18      10922.57      11125.02       245.94 o                         
  -6   0  18      11379.96      11514.43       257.53 o                         
  -4   0  18       4512.03       4562.33       118.85 o                         
  -2   0  18      12776.31      12623.05       312.74 o                         
   0   0  18         90.82        145.99        31.77 o                         
   2   0  18       7837.38       7292.01       181.81 o                         
   4   0  18       1666.78       1452.11        52.23 o                         
 -27   1  18       3351.69       3528.02       110.96 o                         
 -25   1  18       5484.29       5660.44       261.57 o                         
 -23   1  18       2817.54       2774.31       101.34 o                         
 -21   1  18      14427.84      14479.07       532.92 o                         
 -19   1  18          6.98         23.29        17.64 o                         
 -17   1  18      16267.77      15813.38       436.96 o                         
 -15   1  18       6027.48       6080.83       188.75 o                         
 -13   1  18      10916.06      10598.21       303.61 o                         
 -11   1  18      13799.61      13887.10       336.75 o                         
  -9   1  18       5140.86       5034.09       107.01 o                         
  -7   1  18      20319.26      19743.38       264.74 o                         
  -5   1  18        153.62        220.11        18.57 o                         
  -3   1  18      12013.17      12471.46       205.03 o                         
  -1   1  18       3592.95       3684.43        55.83 o                         
   1   1  18       4373.36       4343.23        42.27 o                         
   3   1  18       4025.59       3637.21        47.38 o                         
 -26   2  18       4244.83       4695.22       149.95 o                         
 -24   2  18        532.16        538.52        23.88 o                         
 -22   2  18       4211.65       4290.90       164.64 o                         
 -20   2  18       3676.61       3497.61       116.31 o                         
 -18   2  18       3275.84       3322.40        85.78 o                         
 -16   2  18       9061.04       9991.04       257.43 o                         
 -14   2  18        420.58        418.06        19.50 o                         
 -12   2  18      13082.72      12798.21       280.94 o                         
 -10   2  18       2189.15       2270.15        46.77 o                         
  -8   2  18       6853.25       6905.86       142.33 o                         
  -6   2  18       4654.30       4669.21        70.72 o                         
  -4   2  18       2291.10       2369.40        34.87 o                         
  -2   2  18       6739.88       6767.67       123.11 o                         
   0   2  18          2.79         17.22        23.22 o                         
   2   2  18       6587.03       6495.67       105.63 o                         
 -25   3  18        601.98        683.08        31.57 o                         
 -23   3  18        360.32        368.43        26.02 o                         
 -21   3  18       1943.06       1969.60        71.25 o                         
 -19   3  18         73.17        145.21        21.60 o                         
 -17   3  18       2794.05       2932.03        90.41 o                         
 -15   3  18       1367.69       1411.30        41.57 o                         
 -13   3  18       1770.48       1865.84        49.66 o                         
 -11   3  18       2187.04       2242.58        59.07 o                         
  -9   3  18        571.81        627.42        25.04 o                         
  -7   3  18       5006.55       5436.16        91.31 o                         
  -5   3  18        147.61        197.48        23.07 o                         
  -3   3  18       4539.10       4804.14        94.07 o                         
  -1   3  18        194.64        201.09        22.86 o                         
   1   3  18       1558.55       1479.25        32.28 o                         
 -22   4  18          4.34         55.45        28.50 o                         
 -20   4  18          0.90         67.12        27.69 o                         
 -18   4  18         83.23        137.65        22.59 o                         
 -16   4  18          9.28         65.75        23.13 o                         
 -14   4  18         40.94         69.53        23.08 o                         
 -12   4  18        507.88        565.78        26.41 o                         
 -10   4  18          0.38         13.06        22.08 o                         
  -8   4  18        760.31        818.79        25.97 o                         
  -6   4  18        235.87        268.08        26.54 o                         
  -4   4  18        432.82        423.98        24.72 o                         
  -2   4  18         56.47         49.21        24.53 o                         
   0   4  18         19.97        124.29        35.43 o                         
 -19   5  18          1.55         24.41        44.55 o                         
 -17   5  18        940.00        952.56        36.78 o                         
 -15   5  18        328.38        373.55        25.93 o                         
 -13   5  18        530.37        554.85        25.37 o                         
 -11   5  18       1920.31       1924.20        66.13 o                         
  -9   5  18        274.32        295.69        25.98 o                         
  -7   5  18       1765.55       1821.53        52.15 o                         
  -5   5  18        111.09        149.73        29.08 o                         
 -25   1  19          6.30         84.46        22.68 o                         
 -23   1  19       1475.54       1438.30        74.54 o                         
 -21   1  19        288.37        346.58        20.73 o                         
 -19   1  19        960.30        972.07        27.48 o                         
 -17   1  19       2497.81       2416.91        63.76 o                         
 -15   1  19        187.78        204.32        17.67 o                         
 -13   1  19       3871.20       3641.33       110.13 o                         
 -11   1  19          2.19         36.31        17.43 o                         
  -9   1  19       2147.89       2122.91        59.80 o                         
  -7   1  19        357.67        400.20        19.63 o                         
  -5   1  19        471.93        514.15        21.58 o                         
  -3   1  19       1743.74       1683.72        25.49 o                         
  -1   1  19          3.27         47.92        21.89 o                         
   1   1  19       1196.78       1161.05        28.51 o                         
 -26   2  19        373.97        369.09        51.53 o                         
 -24   2  19       1000.59       1040.58        38.72 o                         
 -22   2  19       3064.98       3001.92       117.12 o                         
 -20   2  19        286.12        317.18        19.76 o                         
 -18   2  19       5033.13       5230.85       131.50 o                         
 -16   2  19          8.22         40.91        20.06 o                         
 -14   2  19       4526.28       4438.57       116.44 o                         
 -12   2  19       2543.60       2629.16        73.56 o                         
 -10   2  19       1846.11       1866.71        40.19 o                         
  -8   2  19       7233.87       7010.53       124.73 o                         
  -6   2  19        437.87        519.18        22.66 o                         
  -4   2  19       5220.88       5115.36       115.39 o                         
  -2   2  19         24.13         91.97        24.27 o                         
   0   2  19       2546.38       2337.74        53.04 o                         
   2   2  19        594.55        334.01       117.43 o                         
 -23   3  19       5627.08       5771.44       225.95 o                         
 -21   3  19        663.96        673.43        24.38 o                         
 -19   3  19       5858.34       6281.66       229.23 o                         
 -17   3  19       6434.93       6495.49       217.40 o                         
 -15   3  19       1574.81       1640.27        53.25 o                         
 -13   3  19      11537.89      11452.31       312.81 o                         
 -11   3  19          0.73         66.23        21.24 o                         
  -9   3  19      10731.66      10513.95       227.21 o                         
  -7   3  19       1708.38       1691.53        27.25 o                         
  -5   3  19       6651.74       6971.49       139.73 o                         
  -3   3  19       6368.70       6213.47       158.70 o                         
  -1   3  19       1359.86       1401.03        30.83 o                         
 -20   4  19        796.11        765.49        31.61 o                         
 -18   4  19       7042.20       8056.53       208.27 o                         
 -16   4  19          1.47         75.81        22.69 o                         
 -14   4  19      11342.00      11563.74       409.28 o                         
 -12   4  19       1435.12       1378.27        50.04 o                         
 -10   4  19       7087.09       7204.85       196.20 o                         
  -8   4  19       3771.13       3553.94       112.58 o                         
  -6   4  19        908.63       1028.83        29.67 o                         
  -4   4  19       3539.71       3564.25        83.43 o                         
  -2   4  19         45.38        143.07        78.93 o                         
 -15   5  19       2762.50       2683.60       107.11 o                         
 -13   5  19       2912.91       2940.52        79.00 o                         
 -11   5  19         11.26         92.42        25.36 o                         
  -9   5  19       5376.99       5644.95       129.07 o                         
  -7   5  19        752.60        845.56        83.47 o                         
 -26   0  20       3481.95       3471.17       213.27 o                         
 -24   0  20      11495.25       9883.81       586.00 o                         
 -22   0  20        128.25        190.18        29.78 o                         
 -20   0  20      18428.00      18296.81       963.54 o                         
 -18   0  20       2212.14       2041.55        52.53 o                         
 -16   0  20      14286.31      13980.03       633.86 o                         
 -14   0  20       9149.27       8943.94       343.86 o                         
 -12   0  20       5754.56       5917.77       209.30 o                         
 -10   0  20      22644.54      21295.33       615.99 o                         
  -8   0  20         67.31         76.31        27.02 o                         
  -6   0  20      18823.65      19087.95       396.43 o                         
  -4   0  20       2939.49       2640.94        41.49 o                         
  -2   0  20       7303.20       6954.60       150.87 o                         
   0   0  20       5104.68       5204.68       154.69 o                         
 -25   1  20       5625.66       5886.74       202.86 o                         
 -23   1  20       2740.45       2749.53        90.83 o                         
 -21   1  20       5581.26       5612.09       202.87 o                         
 -19   1  20       8489.00       8983.25       257.32 o                         
 -17   1  20       1492.52       1478.02        36.13 o                         
 -15   1  20      16567.42      15238.31       380.27 o                         
 -13   1  20        663.99        708.40        22.19 o                         
 -11   1  20      12087.51      11910.79       269.45 o                         
  -9   1  20       2730.07       2693.84        53.34 o                         
  -7   1  20       5779.06       5677.19       105.76 o                         
  -5   1  20       6611.03       6733.53       109.47 o                         
  -3   1  20        407.48        493.17        22.10 o                         
  -1   1  20       8062.67       8003.14        95.37 o                         
 -24   2  20       3033.91       3066.82       120.68 o                         
 -22   2  20          3.09         56.52        22.63 o                         
 -20   2  20       6036.32       6245.94       192.91 o                         
 -18   2  20       1655.39       1938.41        46.48 o                         
 -16   2  20       6835.78       6509.55       180.56 o                         
 -14   2  20       3389.83       3581.23       102.78 o                         
 -12   2  20       4519.30       4672.80       120.93 o                         
 -10   2  20       7534.20       7467.51       207.96 o                         
  -8   2  20         96.57        158.64        20.34 o                         
  -6   2  20       7379.97       7554.96       233.26 o                         
  -4   2  20        320.84        377.96        25.85 o                         
  -2   2  20       3989.49       3831.84        96.39 o                         
   0   2  20        524.29        394.33        93.15 o                         
 -23   3  20        230.77        278.30        25.62 o                         
 -21   3  20       2179.05       2215.75        82.88 o                         
 -19   3  20        222.05        286.24        22.44 o                         
 -17   3  20        717.98        648.40        26.20 o                         
 -15   3  20        951.30       1057.14        29.86 o                         
 -13   3  20        307.85        385.62        22.57 o                         
 -11   3  20       1800.07       1704.01        31.20 o                         
  -9   3  20        516.18        615.85        24.50 o                         
  -7   3  20       2177.81       2217.31        55.55 o                         
  -5   3  20        770.74        790.55        25.24 o                         
  -3   3  20        427.79        456.39        26.15 o                         
 -20   4  20         76.56        107.37        26.02 o                         
 -18   4  20         29.74         87.51        26.40 o                         
 -16   4  20        170.85        201.11        23.77 o                         
 -14   4  20        160.52        179.53        23.49 o                         
 -12   4  20        397.26        495.11        27.89 o                         
 -10   4  20        170.08        211.86        25.39 o                         
  -8   4  20          4.64         64.98        25.96 o                         
  -6   4  20          2.97         57.07        24.88 o                         
 -25   1  21        199.24        238.12        25.45 o                         
 -23   1  21        411.52        481.19        23.95 o                         
 -21   1  21       1095.66       1122.03        35.08 o                         
 -19   1  21         40.08         69.66        21.89 o                         
 -17   1  21       2536.60       2437.55        61.94 o                         
 -15   1  21        406.69        431.85        20.26 o                         
 -13   1  21       2476.56       2403.08        60.08 o                         
 -11   1  21       2051.27       1923.48        52.43 o                         
  -9   1  21       1314.10       1299.00        27.45 o                         
  -7   1  21       2763.37       2828.99        52.10 o                         
  -5   1  21        313.03        322.79        26.49 o                         
  -3   1  21       2633.20       2462.01        48.52 o                         
 -24   2  21         19.49         65.48        25.22 o                         
 -22   2  21       4637.12       4910.70       200.69 o                         
 -20   2  21       1370.05       1365.51        45.92 o                         
 -18   2  21       2331.92       2435.02        61.72 o                         
 -16   2  21       3791.33       3681.74       143.71 o                         
 -14   2  21        373.55        400.87        22.23 o                         
 -12   2  21       5556.28       5379.83       134.44 o                         
 -10   2  21        316.51        361.61        22.44 o                         
  -8   2  21       4857.26       4911.26       111.62 o                         
  -6   2  21       3188.38       3059.66        66.17 o                         
  -4   2  21       1982.39       1991.45        45.56 o                         
 -21   3  21       5728.74       5896.69       187.53 o                         
 -19   3  21        416.68        479.10        24.57 o                         
 -17   3  21      10481.94      11135.28       363.99 o                         
 -15   3  21        549.05        591.11        25.59 o                         
 -13   3  21       8223.28       8031.15       239.09 o                         
 -11   3  21       3694.21       3482.90        97.94 o                         
  -9   3  21       2592.93       2582.64        88.87 o                         
  -7   3  21       4659.81       4645.51       136.36 o                         
  -5   3  21        219.63        300.24        24.94 o                         
 -18   4  21       2981.44       2829.29       125.44 o                         
 -16   4  21       5238.59       5130.04       192.37 o                         
 -14   4  21        404.47        414.59        24.69 o                         
 -12   4  21       7784.36       7827.38       304.33 o                         
 -10   4  21        199.23        185.98        26.79 o                         
 -24   0  22       6125.18       6130.83       324.42 o                         
 -22   0  22       4941.86       4863.81       323.54 o                         
 -20   0  22       6479.32       6831.40       311.92 o                         
 -18   0  22      12537.28      11802.64       568.62 o                         
 -16   0  22       2356.97       2254.12       104.88 o                         
 -14   0  22       9779.05       8309.91       314.09 o                         
 -12   0  22         34.45        129.43        32.15 o                         
 -10   0  22       7637.00       6966.77       215.94 o                         
  -8   0  22       4025.19       3569.76        51.19 o                         
  -6   0  22       5218.57       5034.13       171.45 o                         
  -4   0  22       7183.96       6774.97       124.22 o                         
 -23   1  22       6542.21       6654.00       264.50 o                         
 -21   1  22         86.44        158.16        23.17 o                         
 -19   1  22       6787.23       6947.21       270.09 o                         
 -17   1  22       3218.95       3026.25        86.87 o                         
 -15   1  22       6473.36       6204.80       171.73 o                         
 -13   1  22      12493.56      12308.82       385.40 o                         
 -11   1  22       2208.55       2278.26        33.99 o                         
  -9   1  22      10033.38       9727.75       192.70 o                         
  -7   1  22         87.66        194.20        22.72 o                         
  -5   1  22       3527.66       3268.20        55.17 o                         
 -22   2  22       1358.55       1363.37        42.38 o                         
 -20   2  22       2295.90       2503.05        86.02 o                         
 -18   2  22       4335.78       4782.48        95.56 o                         
 -16   2  22         51.08         89.74        22.21 o                         
 -14   2  22       3945.06       4227.23       123.31 o                         
 -12   2  22        590.22        641.00        24.93 o                         
 -10   2  22       3220.36       3084.98        70.72 o                         
  -8   2  22       4068.71       3974.22       118.87 o                         
  -6   2  22       1235.55       1300.85        42.96 o                         
 -19   3  22       1950.02       2107.16        66.51 o                         
 -17   3  22        173.91        251.09        25.10 o                         
 -15   3  22       2031.03       1975.55        78.98 o                         
 -13   3  22       1076.35       1158.51        45.24 o                         
 -11   3  22        176.56        201.68        24.41 o                         
  -9   3  22       1496.96       1545.34        29.40 o                         
  -7   3  22         79.37         95.98       139.91 o                         
 -23   1  23         12.18         91.17        97.63 o                         
 -21   1  23        195.37        221.88        22.57 o                         
 -19   1  23        135.82        194.02        22.56 o                         
 -17   1  23         16.13          8.24        23.46 o                         
 -15   1  23        611.61        573.74        24.26 o                         
 -13   1  23          0.58         43.47        21.86 o                         
 -11   1  23        422.88        449.30        22.36 o                         
  -9   1  23        122.46        148.25        26.42 o                         
  -7   1  23          5.91         67.34        24.88 o                         
 -20   2  23       6233.04       6117.44       258.38 o                         
 -18   2  23          8.18         62.49        23.59 o                         
 -16   2  23       3714.70       3624.84       121.18 o                         
 -14   2  23       1305.05       1255.20        32.07 o                         
 -12   2  23        683.14        635.38        24.92 o                         
 -10   2  23       3782.86       3580.96        97.06 o                         
  -8   2  23         28.38         76.74        52.64 o                         
 -15   3  23       8036.06       7121.30       290.53 o                         
 -13   3  23         98.01        137.61        54.98 o                         
 -20   0  24       1662.89       1395.60        57.91 o                         
 -18   0  24       6007.94       5433.69       271.32 o                         
 -16   0  24      10645.19       9352.19       399.06 o                         
 -14   0  24       3079.56       2698.69        53.56 o                         
 -12   0  24      10544.61       9754.04       268.81 o                         
 -10   0  24        426.70        529.71        33.85 o                         
 -19   1  24       2342.88       2373.69        82.15 o                         
 -17   1  24       7517.03       7647.30       286.19 o                         
 -15   1  24         72.51        120.57        24.95 o                         
 -13   1  24       7331.44       6518.36       111.66 o                         
 -11   1  24       3629.50       3346.80        84.51 o                         
                                                                                
